# Supplementary material for: The Photoreceptors Phototropin 1 and Phytochrome B Mediate Moonlight Perception and Response in Arabidopsis thaliana
Source: Plants (Basel). 2026 Mar 27;15(7):1041. doi: 10.3390/plants15071041 (PMC13075113; doi:10.3390/plants15071041)
Supplement: Supplementary file 1 [file plants-15-01041-s001.zip]

Archive with 2 entries (2 files):
- plants-4194585-supplementary.xlsx
- Supplementary figures.pdf
