# Supplementary material for: The Photoreceptors Phototropin 1 and Phytochrome B Mediate Moonlight Perception and Response in Arabidopsis thaliana
Source: Plants (Basel). 2026 Mar 27;15(7):1041. doi: 10.3390/plants15071041 (PMC13075113; doi:10.3390/plants15071041)
Supplement: Supplementary file 1 [file plants-15-01041-s001.zip › plants-4194585-supplementary.xlsx]

## Sheet: Table S1 Expressed proteins WT 
Table S1. List of expressed proteins in WT gl-1 plants following 5 h exposure to FML and Dark
Majority protein IDs	Protein names	Gene names	WT gl-1 Dark	WT gl-1 Dark	WT gl-1 Dark	WT gl-1 Dark	WT gl-1 FML	WT gl-1 FML	WT gl-1 FML	WT gl-1 FML	Student's T-test Significant WT gl-1 FML_WT gl-1 Dark	Student's T-test significant	Razor + unique peptides	Mol. weight [kDa]	Q-value	Score	p-value WT gl-1 FML_WT gl-1 Dark	q-value WT gl-1 FML_WT gl-1 Dark	log FC	FC
A0A1I9LP52	ATP synthase E chain	At3g01130	2.06e+07	3.22e+07	3.38e+07	1.92e+07	2.09e+07	1.65e+07	1.89e+07	2e+07			2	6.6829	0.00083893	2.8385	0.983861	0.231088	-0.43087	0.741815
A0A1P8BDL4	Maf-like protein	At5g66550	3.14e+07	2.26e+07	3.03e+07	2.69e+07	3.19e+07	3.8e+07	2.67e+07	3.17e+07			2	26.267	0	3.5051	0.667431	0.344972	0.206717	1.15406
A0JQ12	At1g76020	At1g76020	3.25e+07	2.91e+07	6.18553e+06	2.37e+07	2.59e+07	3.2e+07	9.85011e+06	2.36e+07			2	25.255	0	11.4	0.0629023	0.904684	0.118677	1.08574
A8MQX9;A8MQX6	Bifunctional inhibitor/lipid-transfer protein/seed storage 2S albumin superfamily protein	At4g22517	2.23e+07	2.02e+07	2.4e+07	1.69e+07	2.12e+07	1.6e+07	2.22e+07	1.12e+07			2	12.223	0	4.7075	0.506682	0.445097	-0.278815	0.824268
A8MRP2	AIG2-like protein D	AIG2LD	2.54e+07	1.15e+07	2.24e+07	2.68e+07	2.85e+07	1.88e+07	2.9e+07	1.81e+07			2	17.484	0	3.6976	0.19937	0.73355	0.170385	1.12536
A8MS68	Dihydrolipoyl dehydrogenase 1, chloroplastic	LPD1	1.99e+07	7.43e+07	3.23e+07	2.85e+07	2.79e+07	2.55e+07	3.78e+07	3e+07			2	66.66	0	57.164	0.17452	0.763194	-0.188629	0.877439
C0Z2J1	AT1G11360 protein	At1g11360	2.68e+07	2.17e+07	5.67e+06	3.31e+07	2.75e+07	2.63e+07	3.16e+07	3.2e+07			2	26.508	0.00082759	2.7155	0.552429	0.408893	0.686078	1.6089
C0Z361	Chaperonin 60 subunit beta 3, chloroplastic	CPN60B3	7.87999e+07	9.31e+07	4.5e+07	5.15e+07	5.4e+07	7.14e+07	6.71e+07	5.86e+07			2	63.324	0	4.2967	0.0550728	0.917289	-0.0413442	0.971749
F4J7G5	MD-2-related lipid recognition domain-containing protein / ML domain-containing protein	At3g11780	1.2e+08	1.11e+08	1.19e+08	1.35e+08	1.91e+08	1.71e+08	1.54e+08	1.53e+08	+	WT gl-1 FML_WT gl-1 Dark	2	19.032	0	57.936	2.538	0.0490213	0.461629	1.3771
F4JB05	Ribosomal protein S5/Elongation factor G/III/V family protein	MGH6.2	3.36e+07	1.77e+07	2.01e+07	2.51e+07	2.72e+07	2.29e+07	3.04e+07	3e+07			2	90.994	0	3.4893	0.464998	0.476179	0.230224	1.17302
F4K455;Q8LCC7	Ribonucloprotein	At5g20160;At4g22380	2.92e+07	3.7e+07	4.3e+07	2.71e+07	2.75e+07	5.08e+07	4.14e+07	7.35e+07			2	17.633	0	85.075	0.627066	0.364176	0.438878	1.35555
F4K6X0	Protein CHLORORESPIRATORY REDUCTION 42, chloroplastic	CRR42	2.16e+07	3.48e+07	2.12e+07	1.96e+07	1.99e+07	2.43e+07	2.45e+07	3.11e+07			2	13.273	0.00028305	2.9688	0.094674	0.861159	0.0595961	1.04217
F4KEV7	Bifunctional bis(5-adenosyl)-triphosphatase/adenylylsulfatase FHIT	FHIT	1.43e+07	1.55e+07	2.22e+07	1.72e+07	2.18e+07	1.48e+07	1.73e+07	1.25e+07			2	20.4	0	4.5514	0.118242	0.830279	-0.0696568	0.952865
F4KGQ0	Fructose-bisphosphate aldolase 4, cytosolic	FBA4	1.62e+08	2.56e+08	2.02e+08	2.31e+08	1.65e+08	2.01e+08	1.94e+08	2e+08			2	42.906	0	5.193	0.412811	0.514937	-0.147167	0.903022
O04090	Ferredoxin-1, chloroplastic	FD1	4.86e+08	7.39252e+06	3.88e+08	2.33e+08	4.09e+08	2.45e+08	5.33e+08	2.88e+08			2	15.897	0	44.602	0.432497	0.501589	1.39138	2.6233
O04308	Probable mitochondrial-processing peptidase subunit alpha-2, chloroplastic/mitochondrial	MPPalpha2	1e+07	1.82e+07	1.65e+07	1.19877e+07	9.03534e+06	9.93e+06	2.34e+07	5.87359e+06			2	54.053	0	3.692	0.360345	0.558425	-0.386405	0.765033
O22633	Protein NOI4	NOI4	5.73e+06	1.388e+07	8.39001e+06	8.44999e+06	1.77e+07	9.88e+06	1.01e+07	1.96e+07			2	8.3433	0.0010661	2.3901	0.895853	0.259275	0.654541	1.57411
O22867	Defensin-like protein 194	ATTI3	1.46e+08	1.87e+08	2.37e+08	1.3e+08	1.3e+08	2e+08	1.26e+08	1.56e+08			2	9.4081	0	4.6309	0.307109	0.605495	-0.179731	0.882867
O23299	Enoyl-CoA delta isomerase 2, peroxisomal	ECI2	4.19e+07	1.63e+08	4.04e+07	7.3e+07	2.69e+07	4.23e+07	1.27e+08	5.34e+07			2	25.773	0	54.799	0.206649	0.726154	-0.346035	0.786743
O23342	Preprotein translocase subunit SECE1	SECE1	1.74e+07	1.0831e+07	3.28e+07	2.37e+07	1.25313e+07	4.18e+07	9.21951e+06	3.68e+07			2	19.12	0	38.136	0.0373953	0.945852	0.0696669	1.04947
O23712	Proteasome subunit alpha type-1-B	PAF2	2.91e+07	1.69362e+07	2.9e+07	2.58e+07	2.25e+07	1.9e+07	3.56e+07	1.83e+07			2	30.41	0	5.7332	0.132582	0.810553	-0.101227	0.93224
O23714	Proteasome subunit beta type-2-A	PBD1	7.69e+07	8.25e+07	9.55e+07	6.69e+07	6.67e+07	5.12e+07	7.76e+07	5.42e+07			2	22.54	0.0028609	2.0839	1.11912	0.194323	-0.374176	0.771546
O48549	Small ribosomal subunit protein eS6z	RPS6A	8.19e+07	6.98e+07	8.06e+07	8.74e+07	8.03e+07	8.05e+07	6.64e+07	7.28e+07			2	28.367	0	18.207	0.427273	0.504682	-0.0914984	0.938547
O80800	Acyl carrier protein 2, mitochondrial	MTACP2	2.38e+08	1.5e+08	1.83e+08	2.4e+08	2.33e+08	2.11e+08	1.55e+08	1.8e+08			2	14.167	0	17.045	0.0837405	0.872839	-0.0482402	0.967115
O80977	Vacuolar-sorting receptor 3	VSR3	1.71e+07	8.91319e+06	1.7e+07	1.68e+07	2.06e+07	1.57e+07	2.32e+07	1.23e+07			2	69.743	0	7.1508	0.381789	0.539238	0.271046	1.20668
O81208	Light-harvesting complex-like protein OHP1, chloroplastic	OHP1	3.86e+07	5.44e+07	4.43e+07	3.52e+07	3.13e+07	5.11e+07	1.11e+08	4.99e+07			2	12.01	0	55.441	0.390902	0.532566	0.358981	1.28252
O81304	Probable plastid-lipid-associated protein 11, chloroplastic	PAP11	1.89e+07	2.61e+07	1.76e+07	3.54e+07	2.31e+07	1.82e+07	2.31e+07	2.66e+07			2	24.068	0	10.345	0.0881319	0.869697	-0.0626526	0.957502
P0CAN7	V-type proton ATPase subunit E3	VHA-E3	3.77e+06	1.51e+07	9.62e+06	2.18e+07	1.46e+07	2e+07	9.23e+06	2.2e+07			2	27.085	0	3.7022	0.416021	0.512417	0.578063	1.49284
P0DH94;P0DH93;P0DH92;P59228;P59229	V-type proton ATPase subunit c5;V-type proton ATPase subunit c3	VHA-c5;VHA-c3	1.59e+08	1.19e+08	1.58e+08	1.57e+08	1.38e+08	1.57e+08	1.51e+08	1.95e+08			2	16.571	0	30.36	0.318365	0.595449	0.110694	1.07975
P11490	Plastocyanin minor isoform, chloroplastic	PETE	7.13e+08	4.22e+08	1.04e+09	6.94e+08	8.9e+08	8.14e+08	9.85001e+08	7.15e+08			2	17.589	0	273.6	0.494509	0.452986	0.308078	1.23806
P18612	Stress-induced protein KIN1	KIN1	1.36461e+07	5.58504e+06	6.76815e+06	9.99823e+06	8.45491e+06	7.11e+06	1.04053e+07	1.37e+07			2	6.4951	0.00029525	3.4292	0.205972	0.726936	0.183144	1.13536
P25818	Aquaporin TIP1-1	TIP1-1	6.38e+07	7.4e+07	3.78e+07	1.03e+08	1.5e+08	9.14e+07	2.25e+08	1.29e+08			2	25.619	0	38.119	1.47508	0.129324	1.10905	2.15703
P29516	Tubulin beta-8 chain	TUBB8	5.06e+07	3e+07	5.82e+07	4.32e+07	5.76e+07	2.67e+07	4.38e+07	2.8e+07			2	50.606	0	5.6638	0.319967	0.594349	-0.254221	0.83844
P30302	Aquaporin PIP2-3	PIP2-3	1.04e+07	8.09522e+06	1.5e+07	1.42052e+07	1.22e+07	7.58325e+06	1.92e+07	4.79283e+06			2	30.429	0.00083659	2.815	0.225337	0.703695	-0.268819	0.829999
P42699	Plastocyanin major isoform, chloroplastic	DRT112	6.18e+09	4.04e+09	9.02e+09	6.12e+09	1.16e+10	9.57e+09	1.35e+10	7.87001e+09			2	16.984	0	294.09	1.42725	0.138975	0.774302	1.71036
P42825	Chaperone protein dnaJ 2	ATJ2	8.47658e+06	8.9345e+06	1.4134e+07	1.06e+07	8.54e+06	9.14e+06	9.62158e+06	9.64e+06			2	46.438	0.001071	2.4432	0.419923	0.510624	-0.162055	0.893751
P46010	Nitrilase 3	NIT3	4.75e+08	2.44e+08	4.72e+08	4.68e+08	4.72e+08	4.44e+08	5.33e+08	4.62e+08			2	38.022	0	212.37	0.467388	0.474571	0.252818	1.19153
P51420;Q9STR1;Q9SLL7	Large ribosomal subunit protein eL31x;Large ribosomal subunit protein eL31y	RPL31C;RPL31B	5.94e+07	1.21e+07	4.36e+07	6.92e+07	7.66e+07	1.02e+08	3.45e+07	8.29e+07			2	13.803	0.001073	2.4612	0.595182	0.384438	0.84131	1.79168
P56760	ATP synthase subunit c, chloroplastic	atpH	1e+08	5.83e+07	2.11e+07	4.9e+07	2.83e+07	1.26e+08	1.4e+08	1.68e+08			2	7.9763	0	104.69	0.594923	0.384557	0.949613	1.93135
P56780	Photosystem II reaction center protein H	psbH	9.66999e+08	7.96e+08	6e+08	1.07e+09	8.3e+08	1.37e+09	7.27e+08	2.55e+09			2	7.7018	0	9.7073	0.53902	0.417797	0.523202	1.43714
P56796	Large ribosomal subunit protein bL33c	rpl33	1.14e+07	1.84513e+07	1.43e+07	1.31e+07	9.20066e+06	1.59e+07	7.92e+06	3.28e+07			2	7.692	0.00083729	2.8222	0.00901335	0.98689	-0.0130577	0.99099
P57691	Large ribosomal subunit protein uL10x	RPP0C	2.63e+07	2.08e+07	9.21677e+06	2.17e+07	1.22e+07	1.52e+07	1.9e+07	1.14e+07			2	34.39	0	18.205	0.429942	0.502703	-0.361422	0.778397
P61837	Aquaporin PIP1-1	PIP1-1	1.43e+07	1.94e+07	1.15e+07	2.28e+07	1.68e+07	2.41e+07	1.62e+07	3.54e+07			2	30.688	0	24.587	0.569633	0.400902	0.418625	1.33665
P62095	Cytochrome b559 subunit beta	psbF	1.01e+09	1.17e+09	1.18e+09	9.37999e+08	1.17e+09	1.05e+09	1.4e+09	1.07e+09			2	4.4242	0	6.3602	0.440763	0.495602	0.123157	1.08912
P82805	Mitochondrial import receptor subunit TOM20-4	TOM20-4	1.34e+07	8.66157e+06	1.3e+07	9e+06	1.13e+07	7.3e+06	1.09e+07	7.25e+06			2	20.972	0	12.349	0.49652	0.45153	-0.264693	0.832376
Q0WPA5	Protein MANNAN SYNTHESIS-RELATED 2	MSR2	1.25e+08	6.15e+07	1.12e+08	9.5e+07	8.46e+07	1.14e+08	9.77e+07	1.11e+08			2	47.142	0.00029036	3.2459	0.136452	0.808139	0.0886669	1.06339
Q0WR81	Membrane lipoprotein	At4g17085	1.17e+07	1.04e+07	9.16e+06	7.91e+06	1.04e+07	9.1e+06	1e+07	1.1e+07			2	6.2139	0.00028877	3.1845	0.173251	0.764208	0.0599408	1.04242
Q38820	Mitochondrial import inner membrane translocase subunit TIM23-2	TIM23-2	1.57e+07	6.92159e+06	1.13e+07	1.19e+07	1.16e+07	1.75e+07	1.24e+07	3.66005e+06			2	19.878	0	5.7254	0.112315	0.836471	-0.166367	0.891084
Q38842	AT0ZI1 protein	ATOZI1	1.44e+07	1.24e+07	1.91e+07	1.09e+07	2.75e+07	2.32e+07	2.24e+07	2.21e+07			2	8.6058	0.0071048	1.887	2.19291	0.0623742	0.771698	1.70728
Q38879	Thioredoxin H2	TRX2	1.36e+07	1.23e+07	1.11e+07	1.63e+07	1.05e+07	1.95e+07	1.72e+07	1.32e+07			2	14.676	0	4.5368	0.276471	0.643633	0.154778	1.11325
Q39142	Chlorophyll a-b binding protein, chloroplastic	LHB1B1	8.10261e+06	2.52e+07	2.8e+07	8.97697e+06	4.64e+07	1.79e+08	9.49e+07	3.4e+08			2	28.17	0	6.6679	2.13263	0.064881	3.08757	8.50062
Q39195	Photosystem II 5 kDa protein, chloroplastic	PSBT	5.13e+08	4.37e+08	4.15e+08	6.14e+08	2.8e+08	1.27e+09	2.63e+08	1.69e+09			2	11.028	0	10.328	0.202132	0.731737	0.367064	1.28973
Q39196	Probable aquaporin PIP1-4	PIP1.4	2.27e+07	5.29e+07	2.88e+07	2.61e+07	2.13e+07	3.26e+07	2.95e+07	4.26e+07			2	30.692	0	14.254	0.012115	0.982712	-0.0121965	0.991582
Q39250	Actin-depolymerizing factor 1	ADF1	1.84e+07	1.35317e+07	2.22e+07	1.82e+07	2.8e+07	1.38e+07	2.92e+07	1.74e+07			2	16.112	0.0048906	2.0036	0.340906	0.572988	0.241151	1.18194
Q39251	Actin-depolymerizing factor 2	ADF2	1.05e+08	1.04e+08	1.25e+08	8.52e+07	9.93e+07	7.57e+07	1.08e+08	7.21e+07			2	15.745	0	27.062	0.649573	0.352175	-0.247623	0.842283
Q3E902	Small ribosomal subunit protein eS21y	RPS21C	6.33e+07	4.64e+07	9.08e+07	5.54e+07	5.15e+07	5.88e+07	7.35e+07	4.97e+07			2	9.1131	0	106.07	0.166905	0.772148	-0.104383	0.930203
Q41188	Cold shock protein 2	CSP2	7.13e+07	8.32e+07	1.04e+08	7.11e+07	6.15e+07	1.15e+08	8.22e+07	1.04e+08			2	19.153	0	27.016	0.190337	0.741221	0.115738	1.08353
Q41906	Cysteine proteinase inhibitor 3	CYS3	1.77e+07	8.21665e+06	1.3e+07	1.97e+07	2.62e+07	8.48626e+06	1.99e+07	1.78e+07			2	14.421	0.00056117	2.8759	0.245191	0.680885	0.270084	1.20588
Q42064	Large ribosomal subunit protein uL2x	RPL8C	2.83e+07	4.85e+07	5.84e+07	3.45e+07	2.39e+07	3.11e+07	2.88e+07	3.59e+07			2	27.948	0	8.234	0.877163	0.265655	-0.461843	0.726058
Q42134	Proteasome subunit alpha type-5-B	PAE2	1.75e+07	1.01e+07	1.55e+07	1.47e+07	8.67e+06	1.31e+07	1.88e+07	1.63e+07			2	25.977	0	13.052	0.0627861	0.904566	-0.0526309	0.964176
Q42328	Defensin-like protein 195	ATTI1	3.54e+07	2.64e+07	5.14e+07	2.76e+07	5.01e+07	5.26e+07	5.45e+07	4.43e+07			2	9.8854	0	7.1895	1.30965	0.154309	0.565679	1.48008
Q6NPM5	Embryo-specific protein ATS3B	ATS3B	2.04e+07	1.58e+07	2.14e+07	2.13e+07	2.45e+07	9.04801e+06	1.96e+07	1.34e+07			2	21.071	0	28.993	0.450482	0.487742	-0.333855	0.793414
Q6NQG3	At1g16790	At1g16790	2.72e+07	2.54e+07	3.19e+07	2.42e+07	2.01e+07	2.95e+07	1.62e+07	2.64e+07			2	15.454	0.0077249	1.7751	0.591611	0.385755	-0.26814	0.83039
Q7DLS1	Proteasome subunit beta type-7-B	PBB2	1.77e+07	2e+07	1.52e+07	1.32e+07	1.37e+07	1.45e+07	1.2e+07	7.73e+06			2	29.617	0.0058854	1.9631	1.03425	0.217136	-0.486639	0.713686
Q84VW0	Dynein light chain	DL4005W	2.26e+07	2.13e+07	2.04e+07	2.34e+07	2.55e+07	2.33e+07	2.17e+07	1.86e+07			2	13.792	0	3.8334	0.0510648	0.925352	0.0153928	1.01073
Q8GXY9	At5g38980	At5g38980	2.65e+07	1.89e+07	3.39e+07	3.89e+07	4.57e+07	2.88e+07	4.19e+07	2.35e+07			2	10.35	0	26.145	0.320477	0.593937	0.24311	1.18354
Q8H1F4;Q940S5;Q84LG4	Coatomer subunit zeta-3;Coatomer subunit zeta-1;Coatomer subunit zeta-2	At4g08520;At1g60970	1.2e+08	9.96e+07	1.09e+08	1.15e+08	1.35e+08	1.32e+08	1.29e+08	1.36e+08			2	19.876	0	4.8517	2.33491	0.0526718	0.265316	1.2019
Q8H1G6	PTI1-like tyrosine-protein kinase 1	PTI11	1.92e+07	1.02791e+07	2.74e+07	2.13e+07	1.85e+07	1.85e+07	2.08e+07	1.93e+07			2	39.819	0	7.3415	0.0753109	0.88607	0.0635962	1.04507
Q8L9X2	Chaperonin-like RbcX protein 2, chloroplastic	RBCX2	2.35e+07	2.07e+07	2.46e+07	2.45e+07	2.02e+07	2.34e+07	2.45e+07	2.25e+07			2	23.476	0	13.536	0.202524	0.731313	-0.0425401	0.970944
Q8LC68	NAP1-related protein 2	NRP2	3.42e+07	1.44e+07	2.84e+07	2.97e+07	2.98e+07	2.72e+07	2.46e+07	3.3e+07			2	29.354	0	3.6221	0.227888	0.700259	0.165906	1.12187
Q8LD45	Allergen, putative	At1g78040	1.09e+07	1.79e+07	1.97e+07	1.9e+07	1.97e+07	2.61e+07	1.74e+07	2.34e+07			2	19.275	0.00029214	3.3022	0.79112	0.297461	0.379839	1.3012
Q8LDL9	50S ribosomal protein L34	At1g29040	3.5e+07	1.22883e+07	3.71e+07	3.93e+07	2.77e+07	2.4e+07	3.76e+07	2.01e+07			2	21.439	0	4.6832	0.0640839	0.903444	-0.079936	0.9461
Q8LDS7	Endoplasmic reticulum transmembrane protein	At1g48440	2.59e+07	1.62e+07	2.07e+07	3.48e+07	3.77e+07	2.68e+07	3.02e+07	2.81e+07			2	14.978	0.00029446	3.3903	0.706456	0.3274	0.376063	1.2978
Q8LEQ0	Large ribosomal subunit protein P1y	RPP1C	8.06e+07	1.45e+08	1.08e+08	7.03e+07	7.74e+07	8.01e+07	1.06e+08	8.40001e+07			2	11.247	0	102.72	0.279672	0.640206	-0.171182	0.888115
Q8LFH7;Q8LEM8;Q43292	Large ribosomal subunit protein eL37z;Large ribosomal subunit protein eL37x	RPL37A;RPL37C	4.42e+07	3.47e+07	4.52e+07	6.15e+07	4.15e+07	5.12e+07	1.96e+07	3.05e+07			2	10.816	0.00082305	2.6638	0.59738	0.382966	-0.436743	0.738801
Q8LGC6	Nascent polypeptide-associated complex subunit alpha-like protein 5	At1g33040	2.72e+07	2.82e+07	3.61e+07	2.71e+07	2.46e+07	3.54e+07	2.57e+07	2.79e+07			2	22.78	0	5.6785	0.167053	0.772549	-0.0662885	0.955092
Q8VZB9	Large ribosomal subunit protein uL1z	RPL10AA	2.03e+07	1.8e+07	2.26e+07	1.15e+07	1.64e+07	2.07e+07	1.13e+07	4.3e+07			2	24.469	0.0010624	2.3545	0.167612	0.771898	0.199138	1.14801
Q8VZW3	Probable chalcone--flavanone isomerase 3	CHI3	5.85e+07	2.39e+07	1.59e+07	4.42e+07	3.19e+07	6.02e+07	5.15e+07	5.52e+07			2	23.331	0.00029429	3.3762	0.623547	0.366782	0.61851	1.53529
Q8W0Y8	Photosystem II reaction center PSB28 protein, chloroplastic	PSB28	1.21e+08	1.16e+08	1.17e+08	1.28e+08	1.47e+08	1.37e+08	1.2e+08	1.29e+08			2	20.192	0	18.022	1.0499	0.212813	0.142154	1.10355
Q8W463	Large ribosomal subunit protein bL19cz	At4g17560	7.57e+07	9.48061e+06	1.37333e+07	1.47e+08	1.24e+08	9.54e+07	7.49284e+06	1.28e+08			2	25.518	0	37.34	0.215856	0.716093	0.742286	1.67282
Q93V66	Protein FATTY ACID EXPORT 1, chloroplastic	FAX1	1.08e+07	1.05228e+07	9.04133e+06	1.29e+07	1.68e+07	3.06e+07	1.83e+07	2.53e+07	+	WT gl-1 FML_WT gl-1 Dark	2	24.347	0	24.678	2.42208	0.0506549	1.04161	2.05853
Q93VM8	Copper transporter 5	COPT5	1.87e+08	2.12e+08	2.25e+08	1.91e+08	1.88e+08	1.6e+08	1.66e+08	1.51e+08			2	15.784	0	4.5753	1.72959	0.0936782	-0.294015	0.815629
Q93Y31	ADP-ribosylation factor-like protein 8b	ARL8B	3.85e+07	3.3e+07	2.77e+07	4.21e+07	4.76e+07	4.61e+07	3.43e+07	3.97e+07			2	20.403	0	15.664	0.72022	0.321413	0.253011	1.19169
Q949R9	Mitochondrial pyruvate carrier 1	MPC1	4.23e+07	4.35e+07	4.93e+07	3.88e+07	4.64e+07	4.95e+07	4.79e+07	5.67e+07			2	12.438	0	3.7827	1.12858	0.191976	0.206403	1.15381
Q94A32	Protein FATTY ACID EXPORT 2, chloroplastic	FAX2	2.14e+07	3.21e+06	1.96e+07	3.43e+07	3.91e+07	3.45e+07	4.26e+07	3.03e+07			2	24.767	0	272.83	0.868358	0.268939	1.30915	2.47796
Q94A97	Ubiquitin-conjugating enzyme E2 35	UBC35	1.6e+07	1.25911e+07	1.41e+07	1.44e+07	1.47e+07	1.25e+07	1.66e+07	1.44e+07			2	17.192	0	10.186	0.0847274	0.871821	0.0256906	1.01797
Q94F49	Probable histone H2A.5	At5g27670	1.09e+08	1.1e+08	2.03e+08	2.07e+08	1.14e+08	1.34e+08	7.06e+07	1.5e+08			2	15.908	0	11.853	0.535321	0.420337	-0.409744	0.752757
Q96321	Importin subunit alpha-1	IMPA1	1.84e+07	7.87e+06	1.53e+07	2.18987e+07	8.1382e+06	1.78e+07	8.851e+06	3.86e+07			2	58.644	0.0010782	2.4877	0.003894	0.992592	0.00716352	1.00498
Q9C4Z6	Small ribosomal subunit protein RACK1y	RACK1B	2.71e+07	2.23e+07	3.12e+07	2.19e+07	3.51e+07	6.93682e+06	3.07e+07	1.27e+07			2	35.8	0	7.3271	0.414823	0.512528	-0.530232	0.692443
Q9C550	2-isopropylmalate synthase 2, chloroplastic	IPMS2	1.00585e+07	8.09e+07	2.84e+07	2.26e+07	1.93e+07	2.96e+07	3.27e+07	3.28e+07			2	68.135	0	5.7883	0.0306684	0.956363	0.0576053	1.04074
Q9C666	GCN5-related N-acetyltransferase 1, chloroplastic	SNAT2	1.41e+07	1.77e+07	2.87e+07	2.87e+07	2.6e+07	2.21e+07	3.52e+07	2.68e+07			2	21.851	0	15.355	0.556989	0.405977	0.349705	1.2743
Q9CA23	Ubiquitin-fold modifier 1	At1g77710	9.79e+07	1.13e+08	8.59e+07	1e+08	9.19999e+07	9.57e+07	9.56e+07	9.03e+07			2	9.9284	0.0010675	2.4038	0.428685	0.50377	-0.080564	0.945688
Q9CAA0	Coatomer subunit beta-1	At1g79990	2.1e+07	3.43e+07	2.4e+07	1.39e+07	1.87e+07	7.41e+06	2.02e+07	8.14798e+06			2	103.97	0.00082599	2.697	0.921463	0.252095	-0.849316	0.555048
Q9FF90	Large ribosomal subunit protein eL13x	RPL13D	3.3e+07	1.11303e+07	4.22e+07	3.02e+07	2.4e+07	3.75e+07	6.03225e+06	5.07e+07			2	23.485	0.00029121	3.2787	0.086835	0.871198	-0.191517	0.875685
Q9FHW7	SKP1-like protein 1B	SKP1B	3.53e+07	2.92e+07	1.99e+07	2.21e+07	2.11e+07	3.9e+07	4.68e+07	3.25e+07			2	19.097	0	29.381	0.549475	0.409996	0.366303	1.28905
Q9FIF9	Ras-related protein RABA2d	RABA2D	1.15e+07	9.59712e+06	1.43e+07	1.33e+07	2.39e+07	1.29e+07	1.3e+07	1.16e+07			2	23.816	0	4.4946	0.48479	0.459842	0.286818	1.21995
Q9FJB9	ABC transporter A family protein	MNC6.19	1.85e+07	1.12449e+07	6.53011e+06	2.37e+07	1.75798e+07	1.9e+07	1.08e+07	2.35e+07			2	8.0289	0.0010785	2.4896	0.309834	0.60328	0.349189	1.27384
Q9FJD0	Vacuolar protein sorting-associated protein 26A	VPS26A	1.9e+07	2.15e+07	2.14e+07	2.08e+07	1.51e+07	2.3e+07	1.83e+07	1.88e+07			2	35.15	0.00056132	2.8764	0.535639	0.420665	-0.151443	0.900349
Q9FKB0	Sm-like protein LSM5	LSM5	2.2e+07	3.96e+07	3.97e+07	3.04e+07	2.65e+07	3.71e+07	3.04e+07	2.74e+07			2	9.658	0	10.008	0.149888	0.790006	-0.0901389	0.939432
Q9FKS5	Cytochrome c1 2, heme protein, mitochondrial	CYC1-2	1.1e+07	1.76493e+07	1.56e+07	1.53e+07	1.19e+07	1.79e+07	1.99e+07	1.52e+07			2	33.69	0	5.3099	0.218593	0.713796	0.118893	1.0859
Q9FKT1	GPI-anchored protein LLG1	LLG1	6.36e+07	8.2e+07	1.28e+08	4.5e+07	1.15e+08	3.79e+07	1.05e+08	1.15815e+07			2	18.46	0	12.129	0.316265	0.596326	-0.625687	0.648111
Q9FLH8	Probable fructokinase-7	At5g51830	1.28e+07	8.33501e+06	1.25667e+07	8.84e+06	1.46e+07	9.21e+06	1.48e+07	1.29e+07			2	37.028	0.0066259	1.9155	0.571992	0.400378	0.278771	1.21316
Q9FNM0	28 kDa heat/acid-stable phosphoprotein-like protein	MUSE7	1.64007e+07	1.28e+07	6.37e+06	6.45e+06	1.71e+07	1.85e+07	1.91e+07	2.66e+07			2	18.977	0.00029665	3.4757	1.51471	0.120752	1.05497	2.07768
Q9FNN1	Pyruvate kinase	MAH20.13	2.92e+07	3.39e+07	3.67e+07	3.1e+07	2.99e+07	2.69e+07	3.07e+07	2.8e+07			2	54.976	0	14.294	1.08396	0.201364	-0.175971	0.885172
Q9FNQ2	PLASMODESMATA CALLOSE-BINDING PROTEIN 1	PDCB1	6e+07	5.66e+07	5.23e+07	7.29e+07	9.61001e+07	9.16e+07	5.67e+07	7.41e+07			2	20.364	0	74.764	0.961565	0.238119	0.378553	1.30004
Q9FR44	Phosphoethanolamine N-methyltransferase 1	NMT1	1.51e+07	2.33e+07	2.16e+07	1.47e+07	1.92e+07	1.91e+07	2.06e+07	2.79e+07			2	56.102	0.0041365	2.0472	0.483485	0.460781	0.228965	1.17199
Q9FX83	NADH dehydrogenase [ubiquinone] iron-sulfur protein 8-B, mitochondrial	At1g16700	1.47e+07	2.22e+07	2.14e+07	1.42e+07	2.19e+07	1.22e+07	2.5e+07	1.33e+07			2	25.377	0	3.5202	0.0446924	0.935222	-0.0396776	0.972872
Q9FZ27	Germin-like protein subfamily 2 member 2	At1g02335	5.62e+07	3.35e+07	5.12e+07	4.48e+07	4.41e+07	2.87e+07	4.06e+07	2.53e+07			2	23.441	0	3.6381	0.862715	0.272026	-0.432981	0.740729
Q9LF04	Stearoyl-[acyl-carrier-protein] 9-desaturase 1, chloroplastic	S-ACP-DES1	6.27903e+06	1.0133e+07	8.35719e+06	9.13811e+06	8.63e+06	6.58e+06	1.81691e+07	9.56707e+06			2	45.017	0	3.8482	0.313826	0.598868	0.255623	1.19385
Q9LF30	Small ribosomal subunit protein eS19y	RPS19B	6.97e+07	1.38e+08	1.1e+08	9.33e+07	7.99e+07	6.52e+07	6.04e+07	6.5e+07			2	15.817	0	9.6485	1.34757	0.15178	-0.567752	0.674667
Q9LIM9	Major latex protein-like	At3g26460	1.02e+08	2.57e+08	2.67e+08	8.59e+07	1.19e+08	1.74e+08	1.44e+08	1.45e+08			2	17.773	0.0010627	2.3555	0.0976484	0.856597	-0.118935	0.920867
Q9LJI5	V-type proton ATPase subunit d1	VHA-d1	5.31e+07	7.81e+07	6.08e+07	5.69e+07	6.35e+07	4.39e+07	7.45e+07	5.12e+07			2	40.791	0	4.97	0.206916	0.72652	-0.108043	0.927846
Q9LLR7	Non-specific lipid-transfer protein 3	LTP3	1.97e+08	2.06e+08	2.02e+08	2.33e+08	1.10755e+07	4.02e+08	1.54448e+07	3.74e+08			2	11.694	0	6.9011	0.502159	0.447977	-1.55366	0.340644
Q9LM92;Q9LM90	Small nuclear ribonucleoprotein SmD3b;B3 domain-containing protein At1g20600	SMD3B;At1g20600	8.83e+07	8.77e+07	8.89e+07	6.54e+07	5.87e+07	6.27e+07	4.1e+07	6.46e+07			2	14.237	0	4.3162	1.59777	0.113027	-0.55187	0.682135
Q9LQR8	26S proteasome non-ATPase regulatory subunit 3 homolog B	RPN3B	2.01e+07	1.35e+07	2.06e+07	1.3e+07	1.63e+07	9.86e+06	1.56e+07	1.1e+07			2	55.591	0.00082102	2.6488	0.659603	0.348095	-0.349432	0.784893
Q9LUX9	Probable NAD(P)H dehydrogenase (quinone) FQR1-like 3	At5g58800	1.42e+07	1.08896e+07	2.29e+07	2.01e+07	1.85e+07	2.21e+07	2.85e+07	2.22e+07			2	22.723	0	16.229	0.849389	0.275905	0.465428	1.38073
Q9LVI8;Q8GXW5	Glutamine synthetase cytosolic isozyme 1-3;Glutamine synthetase cytosolic isozyme 1-5	GLN1-3;GLN1-5	1.3e+08	9.44e+07	5.05e+07	9.09e+07	5.12e+07	8.12e+07	1.07e+08	9.95e+07			2	38.594	0	119.33	0.0847775	0.872125	-0.0869827	0.94149
Q9LVV6	At5g52960	MNB8.2	1.26e+07	8.15115e+06	1.29e+07	1.38e+07	1.03e+07	1.08e+07	9.62e+06	1.22e+07			2	19.163	0	18.47	0.266639	0.654403	-0.121468	0.919252
Q9LW15	Cytochrome c oxidase subunit 5b-1, mitochondrial	COX5B-1	8.59e+07	4.27e+07	1.17e+08	8.77e+07	1.4e+08	1.29e+08	1.51e+08	1.1e+08			2	19.415	0	31.876	1.21981	0.175959	0.748664	1.68024
Q9LZD4	Ras-related protein RABE1d	RABE1D	1.00858e+07	1.11543e+07	8.51234e+06	1.6524e+07	7.10993e+06	1.16e+07	9.71651e+06	1.76e+07			2	24.037	0.00029386	3.3525	0.0424644	0.938662	-0.0415025	0.971643
Q9LZI6;O82238	NADH dehydrogenase [ubiquinone] iron-sulfur protein 5-B;NADH dehydrogenase [ubiquinone] iron-sulfur protein 5-A	At3g62790;At2g47690	2.33e+07	3.71e+07	2.58e+07	1.97e+07	3.61e+07	2.1e+07	2.05e+07	1.65e+07			2	9.893	0.00028345	2.9756	0.258034	0.664337	-0.19421	0.874052
Q9M098	Nucleoid-associated protein At4g30620, chloroplastic	At4g30620	1.25e+07	1.01417e+07	1.1135e+07	5.65e+06	1.28e+07	1.46e+07	8.6824e+06	1.10002e+07			2	19.583	0	3.9868	0.428985	0.503676	0.290539	1.2231
Q9M885	Small ribosomal subunit protein eS7y	RPS7B	9.3e+06	1.47494e+07	1.16e+07	7.62e+06	6.86e+06	1.05e+07	8.08001e+06	1.06e+07			2	22.196	0.0048956	2.01	0.422629	0.509213	-0.243695	0.84458
Q9MA96	Signal peptidase complex subunit 3A	At3g05230	2.08e+07	1.41e+07	1.01e+07	1.71e+07	1.88e+07	1.61e+07	1.52e+07	2.17e+07			2	19.019	0.00082395	2.6735	0.436333	0.498453	0.244732	1.18487
Q9SD78	Furry	F13G24.260	1.38e+07	1.06342e+07	2.53e+07	1.63e+07	1.86e+07	2.38e+07	1.62e+07	2.44e+07			2	15.038	0.00082645	2.7022	0.606656	0.376172	0.382938	1.304
Q9SD79	Uncharacterized protein F13G24.250	RIQ1	3.56e+08	5.23e+08	4.09e+08	3.51e+08	4.74e+08	4.21e+08	4.9e+08	5.14e+08			2	16.58	0	6.7717	0.764842	0.305314	0.227749	1.17101
Q9SF23	Dihydroneopterin aldolase 1	FOLB1	2.18e+07	1.06e+08	1.09e+07	1e+07	1.08e+07	2.5e+07	2.56e+07	3e+07			2	16.28	0	4.5214	0.0280975	0.960423	-0.0701456	0.952542
Q9SFV3	At3g07230	T1B9.10	7.77e+07	2.89e+07	1.03e+08	6.75e+07	8.34e+07	7.66e+07	7.66e+07	7.73e+07			2	5.3049	0	6.3844	0.346149	0.569732	0.31919	1.24763
Q9SG91;Q9FLB7	Cytochrome b-c1 complex subunit 8-1, mitochondrial;Cytochrome b-c1 complex subunit 8-2, mitochondrial	UCRQ-1;UCRQ-2	8.68e+07	7.91e+07	8.79e+07	8.11e+07	8.68e+07	7.41e+07	8.40001e+07	7.87999e+07			2	8.5049	0	34.197	0.34383	0.57068	-0.0502963	0.965738
Q9SIE3	3-hydroxyacyl-[acyl-carrier-protein] dehydratase	At2g22230	2.02e+08	1.66e+08	2.47e+08	1.88e+08	1.58e+08	1.64e+08	1.65e+08	1.68e+08			2	24.242	0	24.497	1.21288	0.178297	-0.279059	0.824128
Q9SJB9;F4K1D3	Eukaryotic translation initiation factor 4C	At2g04520;MXH1.2	1.82e+07	1.8e+07	1.99e+07	1.34e+07	2.07e+07	4.11e+07	1.69e+07	3.83e+07			2	16.637	0.00083612	2.8128	0.996436	0.228078	0.66405	1.58452
Q9SK22	Small ribosomal subunit protein uS9z	RPS16A	4.63e+07	6.47e+07	6.61e+07	3.44e+07	3.77e+07	2.15e+07	2.92e+07	2.85e+07			2	16.631	0	3.5135	1.61803	0.111148	-0.834002	0.560971
Q9SKQ0	Peptidyl-prolyl cis-trans isomerase CYP19-2	CYP19-2	1.75e+07	1.31e+07	2.17e+07	6.72936e+06	1.99e+07	2.98e+07	2.19e+07	9.84e+06			2	18.464	0.0010908	2.6087	0.431359	0.501921	0.483147	1.39779
Q9SLK0	Peroxisomal isocitrate dehydrogenase [NADP]	ICDH	9.88e+06	7.84e+06	8.86e+06	1.01e+07	8.48e+06	9.39e+06	9.79e+06	8.88e+06			2	47.234	0.0056338	1.9675	0.0016574	0.997491	-0.000474453	0.999671
Q9SMN1	Gamma carbonic anhydrase-like 2, mitochondrial	GAMMACAL2	5.1e+06	4.76e+06	3.98e+06	5.82e+06	5.32e+06	5.85e+06	4.44e+06	1.16e+07			2	27.956	0.0048969	2.0107	0.541406	0.416505	0.377807	1.29937
Q9SR67	AT3g10020/T22K18_16	T22K18.16	5.44e+07	4.13e+07	5.3e+07	3.19e+07	4.1e+07	2.91e+07	3.74e+07	4.02e+07			2	16.737	0	16.665	0.600109	0.381843	-0.270606	0.828972
Q9SS37	Reticulon-like protein B8	RTNLB8	3.14e+07	6.47516e+06	1.87e+07	1.67e+07	3.25e+07	2.89e+07	5.51e+07	3.66e+07			2	27.912	0	12.229	1.25746	0.164722	1.22469	2.33706
Q9SSF1;Q9SY09	Small nuclear ribonucleoprotein SmD1a;Small nuclear ribonucleoprotein SmD1b	SMD1A;SMD1B	1.17e+07	1.07e+08	8.95e+07	3.97e+07	4.73e+07	2.75e+07	4.46e+07	2.38e+07			2	12.6	0	7.3813	0.219791	0.711836	-0.421949	0.746415
Q9SSQ9	Phospholipase D alpha 2	PLDALPHA2	1.34e+08	1.06e+08	1.75e+07	4.29e+07	4.09e+07	6.31e+07	8.73e+07	7.07e+07			2	91.597	0	9.3416	0.0731637	0.89001	0.144736	1.10553
Q9SUQ8	Dirigent protein 6	DIR6	8.44999e+07	3.38e+08	4.53e+07	1.12e+08	7.33e+07	8.97e+07	1.04e+08	5.42e+07			2	21.412	0	42.335	0.327089	0.587092	-0.491779	0.711148
Q9SUT9	Reticulon-like protein B2	RTNLB2	2.58e+07	5.06e+07	2.48e+07	3.67e+07	2.95e+07	2.68e+07	4.24e+07	2.83e+07			2	30.28	0	16.876	0.105255	0.847682	-0.0812039	0.945268
Q9XH48	Mitochondrial import inner membrane translocase subunit TIM13	TIM13	2.79e+07	2.44e+07	1.00081e+07	3.27e+07	1.09754e+07	4.12e+07	4e+07	3.19e+07			2	9.4116	0	3.5376	0.234678	0.691867	0.343217	1.26858
Q9XIK0	Protein PLASTID REDOX INSENSITIVE 2, chloroplastic	PRIN2	2.66e+07	1.14752e+07	2.46e+07	3.78e+07	2.02e+07	2.35e+07	1.51e+07	1.91e+07			2	20.252	0	10.571	0.283446	0.63513	-0.262961	0.833376
Q9ZVF2	MLP-like protein 329	MLP329	1.37e+07	1.32e+07	1.6e+07	1.56905e+07	9.86e+06	1.2342e+07	6.24881e+06	1.28681e+07			2	17.602	0.0010718	2.4505	1.16916	0.186838	-0.553497	0.681366
Q9ZW18	Senescence-associated protein 13	SAG13	1.00665e+07	3.19e+07	9.88447e+06	8.05e+06	4.66457e+06	6.78026e+06	1.48e+07	1.4e+07			2	28.819	0	7.2549	0.346807	0.569036	-0.490789	0.711636
A0A1I9LRJ3	Ribosomal protein S21 family protein	GHS1	2.76e+07	4.45e+07	2.36e+07	2.86e+07	3.05e+07	3.8e+07	1.71e+07	3.43e+07			3	24.845	0.0002886	3.1699	0.0796594	0.879795	-0.0715652	0.951605
A0A1P8AX61	Uncharacterized protein	At2g01755	1.55e+07	1.31e+07	1.96e+07	1.83e+07	1.88e+07	2.31e+07	2.47e+07	1.99e+07			3	20.405	0	9.3296	1.29614	0.158811	0.387844	1.30844
A0JQ78	At3g10405	At3g10405	6.24e+07	2.1e+08	4.6e+07	6.67e+07	3.89e+07	7.56e+07	7.68e+07	5.57e+07			3	23.499	0	6.6351	0.335461	0.576986	-0.419061	0.747911
A8MS32	AT5G64130 protein	MHJ24.11	2.35e+07	9.58001e+06	2.22e+07	2.67e+07	3.12e+07	2.96e+07	2.58e+07	2.18e+07			3	15.143	0	131.5	0.661953	0.347254	0.490171	1.40461
F4HTY0	SNARE-like superfamily protein	TRAPPC2	2.99e+07	2.82e+07	4.24e+07	2.31e+07	3.63e+07	2.4e+07	3.97e+07	2.48e+07			3	15.264	0	5.3534	0.017785	0.974281	0.0136714	1.00952
F4I9J7	RNA-binding protein Y14	Y14	1.65e+07	2.35e+07	2.27e+07	1.55e+07	1.42e+07	1.91e+07	1.34e+07	2.57e+07			3	22.438	0	4.0322	0.203573	0.729803	-0.136656	0.909625
F4IW47	Transketolase-2, chloroplastic	TKL-2	1.25744e+07	5.76643e+06	1.7e+07	1.41e+07	1.51e+07	1.83e+07	2.63e+07	1.91e+07			3	79.921	0	5.4242	1.01371	0.224176	0.749391	1.68108
F4JK28	Mitochondrial transcription termination factor family protein	MTERF12	1.72e+07	6.38e+07	1.36e+07	2.01e+07	2.17e+07	1.7e+07	1.34e+07	1.66e+07			3	24.009	0	12.33	0.398131	0.527852	-0.467531	0.723201
F4K330	Maf-like protein	MJB21.15	2e+07	1.49204e+07	1.15583e+07	1.63e+07	1.7e+07	1.45e+07	1.98e+07	1.6e+07			3	25.767	0.00029595	3.4495	0.256697	0.665483	0.118518	1.08562
F4KAK0	Tautomerase/MIF superfamily protein	MUL3.12	4.18e+07	4.72e+07	2.71e+07	3.65e+07	4.55e+07	4.81e+07	4.46e+07	4.08e+07			3	12.347	0	10.716	0.697032	0.33095	0.257259	1.19521
F4KC30	BNR/Asp-box repeat family protein	MRI1.6	3.41e+07	4.18e+07	4.79e+07	3.24e+07	3.94e+07	3.94e+07	4.59e+07	2.97e+07			3	39.713	0	47.345	0.0296304	0.958115	-0.0159869	0.98898
O04316	Thiohydroximate-O-sulfate sulfur/sulfate-lyase (nitrile-forming) NSP4	NSP4	1.3e+08	1.9e+08	1.94e+08	1.09e+08	2.02e+08	6.83e+07	1.38e+08	7.51e+07			3	67.603	0	5.7459	0.504536	0.446448	-0.467257	0.723339
O22164	Expressed protein	At2g44870	2.73e+07	2.34e+07	1.96e+07	2.99e+07	2.52e+07	3.1e+07	3.12e+07	3.07e+07			3	28.069	0	6.6204	0.813565	0.289737	0.249766	1.18901
O22869	Defensin-like protein 197	ATTI6	6.36e+07	1.17e+08	1.24e+08	5.41e+07	7.8e+07	1.5e+08	8.51e+07	1.41e+08			3	10.192	0	37.896	0.42586	0.505663	0.372946	1.29499
O22969	Uncharacterized protein At2g34160	At2g34160	1.49e+07	6.12576e+06	1.48e+07	8.58e+06	1.03e+07	1.87e+07	8.65001e+06	9.24e+06			3	14.617	0	13.508	0.0921883	0.865065	0.102375	1.07354
O23249;Q9SJJ5	Cyclin-dependent kinases regulatory subunit 1;Cyclin-dependent kinases regulatory subunit 2	CKS1;CKS2	9.19054e+06	1.66e+07	2.53e+07	7.12362e+06	1.10552e+07	2.1e+07	2.69e+07	2.06e+07			3	10.521	0.00083846	2.834	0.516727	0.436331	0.556536	1.47073
O23324	ATP-sulfurylase 3, chloroplastic	APS3	1.82e+07	2.11e+07	2.15e+07	1.91e+07	2.07e+07	1.33e+07	2.14e+07	1.96e+07			3	52.029	0.00083542	2.8091	0.274714	0.644988	-0.112393	0.925052
O23344	Ferredoxin C 1, chloroplastic	FDC1	3.65e+07	1.4e+07	3.29e+07	4.12e+07	4.39e+07	4.42e+07	4.89e+07	4.65e+07			3	16.732	0	102.8	0.960074	0.238389	0.667819	1.58867
O48845	Cytochrome b5 isoform B	CYTB5-B	2.79e+07	8.95915e+06	3.86e+07	2.37e+07	3.48e+07	2.54e+07	2.75e+07	1.89e+07			3	15.016	0	25.727	0.204236	0.729309	0.251637	1.19056
O49460	Prohibitin-1, mitochondrial	PHB1	1.58e+07	1.46e+07	1.15586e+07	1.7e+07	1.84e+07	1.43e+07	2.34e+07	1.66e+07			3	31.706	0.0010858	2.5475	0.750575	0.311449	0.293256	1.2254
O64750	Protein PHOTOSYSTEM I ASSEMBLY 2, chloroplastic	PSA2	1.37e+07	1.11e+07	1.29e+07	1.44e+07	1.42e+07	1.66e+07	1.3e+07	3.45e+07			3	19.942	0	9.0303	0.699	0.330507	0.476001	1.39088
O65370	Cytosolic calcium-binding protein 2	CCaP2	4.87e+07	6.46e+07	1.39e+08	5.15e+07	1.05e+08	7.71e+07	1.08e+08	6.81e+07			3	15.382	0	38.085	0.399636	0.525776	0.350656	1.27514
O65660	PLAT domain-containing protein 1	PLAT1	5.27e+08	4.08e+08	3.56e+08	5.24e+08	4.39e+08	3.75e+08	4.43e+08	3.69e+08			3	20.136	0	219.17	0.404678	0.521547	-0.143945	0.905041
O80439	Small ribosomal subunit protein bTHXc	RPS31	2.85e+07	1.76e+07	4.87e+07	2.71e+07	2.07e+07	2.77e+07	1.08e+07	5.67e+06			3	12.783	0.00028233	2.9321	0.906714	0.254148	-1.0592	0.4799
O80912	Peroxidase 23	PER23	1.68e+07	1.34e+08	2.79e+07	2.3e+07	1.99e+07	1.02e+07	2.37e+07	7.82e+06			3	38.1	0	35.766	0.860504	0.272737	-1.31576	0.401713
O81126	Serine/arginine-rich splicing factor RSZ22	RSZ22	3.03e+07	2.19e+07	4.17e+07	2.8e+07	1.62e+07	2.04e+07	2.32e+07	3.55e+07			3	22.458	0	4.6352	0.580559	0.393411	-0.377304	0.769875
O82209	Copia-like retroelement pol polyprotein	At2g19680	3.08e+07	7.41234e+06	3.14e+07	4.56e+07	4.67e+07	3.6e+07	3.65e+07	3.53e+07			3	13.847	0.0015781	2.211	0.5398	0.417701	0.682064	1.60443
O82629	V-type proton ATPase subunit G2	VHA-G2	6.49e+06	1.26827e+07	7.56349e+06	5.51e+06	1.22882e+07	4.39e+06	3.03e+06	6.55e+06			3	11.742	0	4.6906	0.359513	0.559411	-0.41997	0.74744
P05466	3-phosphoshikimate 1-carboxyvinyltransferase, chloroplastic	At2g45300	2.62e+07	1.89383e+07	2.08e+07	2.29e+07	3.05e+07	1.99e+07	2.88e+07	1.68e+07			3	55.733	0	6.5422	0.12735	0.81919	0.0783257	1.05579
P0DH96;P0DH95	Calmodulin-4;Calmodulin-1	CAM4;CAM1	4.64e+08	2.02e+08	7.9e+08	6.61e+08	6.58e+08	4.63e+08	7.26e+08	4.29e+08			3	16.862	0	323.31	0.198633	0.734062	0.238766	1.17998
P0DO45;P0DO44	ATP synthase small subunit 6-B, mitochondrial;ATP synthase small subunit 6-A, mitochondrial	ATP6	9.76001e+07	1.08e+08	8.66001e+07	9.29e+07	1.12e+08	7.08e+07	9.95e+07	7.06e+07			3	6.5846	0	6.3635	0.356832	0.56096	-0.151587	0.90026
P16180	Small ribosomal subunit protein uS17c	RPS17	3.39e+07	3.17e+07	2.82e+07	2.5e+07	2.93e+07	5.15e+07	1.88e+07	3.38e+07			3	16.282	0	4.8373	0.0988642	0.854291	0.084959	1.06066
P21216	Soluble inorganic pyrophosphatase 2	PPA2	9.68e+07	1.32e+08	1.39e+08	8.97e+07	9.1e+07	7.86e+07	8.15e+07	7.97e+07			3	24.671	0	26.022	1.44267	0.133093	-0.444455	0.734862
P28188	Ras-related protein RABD2a	RABD2A	2.19e+07	4.51e+07	2.99e+07	3.02e+07	3.01e+07	2.45e+07	4.81e+07	2.2e+07			3	22.648	0	9.6991	0.0514507	0.92475	-0.0481672	0.967164
P35133;P35132;Q94F47;P35134;P35131	Ubiquitin-conjugating enzyme E2 10;SUMO-conjugating enzyme UBC9	UBC10;UBC9	3.18e+07	1.76e+08	4.15e+07	8.71e+07	7.04e+07	9.6e+07	2.06e+08	7.53e+07			3	16.537	0	42.266	0.394224	0.529684	0.593379	1.50878
P40940	ADP-ribosylation factor 3	ARF3	2.46e+07	2.85e+07	1.76e+07	3.76e+07	2.86e+07	2.21e+07	3.09e+07	2.15e+07			3	20.242	0	4.593	0.0478181	0.928937	-0.0359802	0.975369
P43287	Aquaporin PIP2-2	PIP2-2	2.86e+07	2.66e+07	1.87e+07	2.65e+07	4.32e+07	3.43e+07	4.37e+07	3.31e+07			3	30.453	0	6.5249	1.94493	0.0763103	0.626809	1.54415
P49227	Large ribosomal subunit protein uL18y	RPL5B	5.05e+07	4.05e+07	6.23e+07	3.99e+07	4.09e+07	4.15e+07	3.76e+07	2.85e+07			3	34.437	0	5.6416	0.961167	0.238047	-0.370731	0.773391
P51419	Large ribosomal subunit protein eL27x	RPL27C	1.36e+08	7.14e+07	9.94e+07	1.4e+08	1.17e+08	1.16e+08	9.89e+07	1.25e+08			3	15.607	0	9.8076	0.122248	0.824374	0.078064	1.0556
P55852	Small ubiquitin-related modifier 1	SUMO1	6.32e+07	8.37e+07	5.85e+07	6.49e+07	5.89e+07	7.22e+07	5.58e+07	8.40001e+07			3	10.976	0	33.727	0.005164	0.992043	-0.00272179	0.998115
P56772	Chloroplastic ATP-dependent Clp protease proteolytic subunit 1	clpP1	4.49e+08	5.69e+08	5.31e+08	6.02e+08	5.7e+08	6.81e+08	6.43e+08	7.23e+08			3	22.123	0	323.31	1.29574	0.158331	0.285953	1.21922
P56807	Small ribosomal subunit protein bS18c	rps18	5.62e+07	1.47e+08	7.56e+07	6.2e+07	4.62e+07	5.79e+07	2.59e+07	4.68e+07			3	12.06	0	4.6467	1.17821	0.184546	-0.894513	0.537929
P57742	Prefoldin subunit 5	PFD5	2.99e+07	3.47e+07	3.99e+07	3.52e+07	2.92e+07	2.73e+07	2.91e+07	2.56e+07			3	16.41	0	26.019	1.81807	0.0836211	-0.323753	0.798988
P58684	Signal peptidase complex subunit 2	At2g39960	1.46e+07	7.96e+06	1.21e+07	1.36e+07	1.46e+07	1.47e+07	1.66e+07	1.68e+07			3	21.642	0.0010698	2.4277	1.0487	0.213028	0.411502	1.33007
P61843	Photosystem I assembly protein Ycf3	ycf3	2.34e+07	3.64e+07	2.84e+07	2.7e+07	3.65e+07	3.06e+07	3.67e+07	3.05e+07			3	19.536	0	6.2289	0.754845	0.309733	0.23418	1.17624
P93047	High mobility group B protein 3	HMGB3	3.99e+07	4.75e+07	2.4e+07	3.03e+07	2.82e+07	3.63e+07	3e+07	7.47e+07			3	15.681	0	7.8313	0.184769	0.747781	0.183766	1.13585
P93303	ATP synthase protein YMF19	YMF19	1.35e+08	1.32e+08	1.31e+08	1.24e+08	1.48e+08	9.34e+07	1.34e+08	1.05e+08			3	18.211	0	11.77	0.406332	0.519954	-0.143423	0.905368
P93654;O04378	Syntaxin-22;Syntaxin-23	SYP22;SYP23	2.19e+07	2.5e+07	1.94e+07	2.28e+07	2.31e+07	4.03e+07	1.94e+07	4.97e+07			3	29.481	0	9.1778	0.692326	0.33424	0.472507	1.38752
P94014	Germin-like protein subfamily 2 member 1	GLP4	5.24e+07	5.85e+07	6.15e+07	5.17e+07	5.74e+07	4.92e+07	7.04e+07	4.97e+07			3	22.868	0	6.2603	0.0123245	0.982462	0.00494432	1.00343
Q1H595	Sm-like protein LSM2	LSM2	1.82e+07	2.26e+07	3e+07	1.62e+07	1.7e+07	1.66e+07	1.99e+07	1.48e+07			3	10.694	0	5.789	0.720883	0.321511	-0.316533	0.802997
Q2HIK4	Prefoldin subunit 6	PFD6	3.84e+07	2.44e+07	3.08e+07	4.04e+07	2.91e+07	3.11e+07	3.09e+07	2.72e+07			3	14.856	0	6.4135	0.391316	0.532836	-0.154032	0.898735
Q38833	Chlorophyll synthase, chloroplastic	CHLG	3.19e+07	4.41e+07	4.13e+07	3.66e+07	3.4e+07	3.71e+07	2.69e+07	4.14e+07			3	41.881	0	16.032	0.391205	0.532661	-0.149532	0.901543
Q38935	Peptidyl-prolyl cis-trans isomerase FKBP15-1	FKBP15-1	2.09e+07	1.29977e+07	9.31935e+06	2.66e+07	9.72762e+06	6.32902e+06	9.26259e+06	6.70147e+06			3	16.355	0	6.8589	1.48419	0.127368	-1.03481	0.488081
Q3E8E5	Putative myrosinase 3	TGG3	4.23e+09	2.98e+09	2.92e+09	3.45e+09	2.94e+09	3.08e+09	3.1e+09	2.95e+09			3	50.757	0	56.72	0.578979	0.394068	-0.154202	0.89863
Q41951	Aquaporin TIP2-1	TIP2-1	2.34e+08	2.81e+08	1.04e+08	1.65e+08	1.83e+08	3.51e+08	5.66e+08	4.19e+08			3	25.027	0	257.07	1.03988	0.216	0.938735	1.91685
Q41963	Aquaporin TIP1-2	TIP1-2	1.33e+09	1.38e+09	8.42e+08	1.09e+09	1.62e+09	1.83e+09	1.74e+09	2.52e+09			3	25.848	0	323.31	1.84721	0.0818824	0.737009	1.66672
Q42351	Large ribosomal subunit protein eL34z	RPL34A	2.81e+08	3.08e+08	3.28e+08	2.72e+08	2.92e+08	2.7e+08	2.18e+08	2.98e+08			3	13.705	0	4.951	0.57837	0.394105	-0.148058	0.902464
Q56XB0	Defensin-like protein 204	At3g05727	3.1e+07	1.66e+07	2.12e+07	3.43e+07	8.96844e+06	6.17e+06	5.33e+06	5.83e+06	+	WT gl-1 FML_WT gl-1 Dark	3	9.1484	0	19.417	3.23758	0.0309412	-1.94142	0.26036
Q6ICZ8	Nascent polypeptide-associated complex subunit alpha-like protein 3	At5g13850	4.48e+07	3.24e+07	3.38e+07	4.04e+07	3.37e+07	5.42e+07	3.87e+07	6.34e+07			3	22.057	0	102.57	0.581599	0.393171	0.294247	1.22624
Q6NMC1	At1g72640	At1g72640	2.49e+07	2.73e+07	2.63e+07	2.24e+07	2.13e+07	2.41e+07	2.18e+07	3.31e+07			3	33.635	0	24.016	0.0627437	0.904197	-0.028141	0.980683
Q84L31	Ubiquitin receptor RAD23c	RAD23C	3.54e+07	2.49e+07	3.27e+07	3.91e+07	5.22e+07	5.36e+07	3.95e+07	5.32e+07			3	44.246	0	22.194	1.83579	0.0817184	0.595802	1.51131
Q84MC0	Uncharacterized GPI-anchored protein At3g06035	At3g06035	8.01e+07	2.32e+07	7.75e+07	8.61e+07	7.16e+07	4.77e+07	6.67e+07	4.71e+07			3	22.053	0	32.058	0.0376774	0.945809	-0.0521932	0.964469
Q8GWE1	Ubiquitin carboxyl-terminal hydrolase 3	UCH3	1.33e+07	2.09e+07	1.27e+07	1.97e+07	1.97e+07	1.78e+07	1.76e+07	1.49e+07			3	25.712	0	4.2711	0.193857	0.738501	0.100752	1.07233
Q8GZ51	At5g62720	ATNITR2	5.09e+07	7.43e+07	4.9e+07	4.04e+07	4.19e+07	6.38e+07	3.46e+07	8.22e+07			3	25.827	0	28.34	0.00550626	0.992819	0.00556326	1.00386
Q8H107	Dihydrolipoyllysine-residue succinyltransferase component of 2-oxoglutarate dehydrogenase complex 2, mitochondrial	At4g26910	1.37e+07	1.49e+07	1.01e+07	1.46e+07	1.62e+07	1.29e+07	1.09e+07	1.09e+07			3	50.059	0	20.821	0.140051	0.802916	-0.069448	0.953003
Q8H1G4	Acetamidase/Formamidase family protein	At4g37560	1.5e+08	4.58e+08	2.16e+08	2.6e+08	1.55e+08	1.63e+08	1.97e+08	1.26e+08			3	49.697	0	50.306	0.922793	0.251543	-0.655273	0.634955
Q8L968	Inosine triphosphate pyrophosphatase	At4g13720	2.82e+07	2.84e+07	2.7e+07	2.19e+07	3.25e+07	3.79e+07	2.02e+07	5.26e+07			3	22.478	0.00083056	2.7387	0.571841	0.399923	0.366645	1.28935
Q8L9Q7	Transferring glycosyl group transferase	AT3G23760.1	1.93e+07	6.37784e+06	1.04976e+07	1.1e+07	1.55e+07	1.34e+07	7.83e+06	1.3e+07			3	22.737	0	6.1623	0.138611	0.803742	0.143197	1.10435
Q8LBN7	Costars family protein At4g33640	At4g33640	9.58001e+07	1.36e+08	8.21e+07	1.25e+08	9.19e+07	1.72e+08	1.4e+08	1.13e+08			3	10.42	0	98.927	0.382064	0.53924	0.225802	1.16943
Q8LC12	At4g01897	At4g01897	1.13e+07	1.49e+07	3.23e+07	1.3e+07	2.4e+07	2.64e+07	1.37e+07	1.52e+07			3	14.158	0	4.0484	0.218252	0.713705	0.225035	1.16881
Q8LC83	Small ribosomal subunit protein eS24y	RPS24B	1.23e+08	1.63e+08	1.93e+08	1.1e+08	1.13e+08	1.12e+08	9.43e+07	9.82e+07			3	15.419	0	24.885	1.25035	0.166617	-0.465172	0.724385
Q8LFL5	At1g49975	At1g49975	5.07e+07	5.11e+07	2.89e+07	4.28e+07	3e+07	5.86e+07	3.8e+07	5.62e+07			3	14.73	0	7.6731	0.067532	0.898819	0.0571113	1.04038
Q8LGE7;Q9SQT4	NADH dehydrogenase [ubiquinone] 1 alpha subcomplex subunit 8-B;NADH dehydrogenase [ubiquinone] 1 alpha subcomplex subunit 8-A	At5g18800	6.53e+07	6.27e+07	5.87e+07	5.65e+07	5.96e+07	3.72e+07	3.53e+07	3.95e+07			3	11.968	0	112.51	1.61358	0.111921	-0.533756	0.690754
Q8LGG0	Peptidyl-prolyl cis-trans isomerase FKBP12	FKBP12	6.65e+07	4.58e+07	6.99e+07	6.17e+07	5.38e+07	4.95e+07	4.43e+07	5.14e+07			3	11.987	0	25.862	0.955595	0.239011	-0.278789	0.824283
Q8RUH0	Small nuclear ribonucleoprotein Sm D2	At2g47640	2.63e+07	2.75e+07	2.92e+07	2.76e+07	2.2e+07	2.15e+07	1.61e+07	2.36e+07			3	12.635	0	3.9743	1.8279	0.0824857	-0.424361	0.745169
Q8RW93	Putative lipid-binding protein At4g00165	At4g00165	6.56602e+06	8.86e+07	8.21e+07	6.31e+07	5.02e+07	6.17e+07	6.26e+07	4.3e+07			3	13.338	0	35.895	0.155609	0.785584	0.36701	1.28968
Q8RWR9	Uncharacterized protein At5g42070	MJC20.18	5.66e+07	7.4e+07	8.16e+07	6.74e+07	7.92e+07	9.1e+07	7.24e+07	9.94e+07			3	17.681	0	10.072	0.992133	0.228455	0.292739	1.22496
Q8RXS1	Photosynthetic NDH subunit of subcomplex B 4, chloroplastic	PNSB4	1.54e+07	1.74e+07	1.97e+07	1.34e+07	1.93e+07	1.9e+07	2.33e+07	1.74e+07			3	20.396	0	6.579	0.916678	0.251573	0.267893	1.20405
Q8RYE7	Defensin-like protein 196	ATTI4	1.3e+08	9.67e+07	1.22e+08	1.41e+08	1.22e+08	1.23e+08	1.15e+08	1.05e+08			3	10.671	0	6.1684	0.196082	0.735471	-0.0637774	0.956756
Q8S8R1	Expressed protein	At2g23120	4.32e+07	1.25e+07	3.39e+07	5.03e+07	4.77e+07	3.37e+07	3.03e+07	2.91e+07			3	8.4821	0	25.642	0.120967	0.825916	0.155568	1.11386
Q8VXY0	Expressed protein	At2g36145	5.87e+07	1.66e+08	8.90001e+07	6.47e+07	9.89e+07	1.21e+08	1.03e+08	1.27e+08			3	19.908	0	35.163	0.480752	0.462508	0.370048	1.2924
Q8VYI9	Non-specific lipid transfer protein GPI-anchored 31	LTPG31	8.85e+07	9.45e+07	1.18e+08	1.04e+08	7.02e+07	7.76e+07	6.01e+07	6.1e+07	+	WT gl-1 FML_WT gl-1 Dark	3	17.971	0	5.8631	2.47501	0.0493981	-0.590378	0.664169
Q8VYU7	Purple acid phosphatase 4	PAP4	3.32e+07	5.61e+07	3.28e+07	2.57e+07	4.59e+07	4.48e+07	7.02e+07	3.39e+07			3	38.241	0	11.452	0.603761	0.378755	0.410026	1.32871
Q8VZ50	Probable calcium-binding protein CML14	CML14	5.02e+07	3.64e+07	3.79e+07	5.7e+07	7.36e+07	6.77e+07	7.68e+07	4.47e+07			3	16.579	0	121.98	1.16745	0.186316	0.528864	1.44279
Q8VZ87;P0CJ48;P04778	Chlorophyll a-b binding protein 3, chloroplastic;Chlorophyll a-b binding protein 2, chloroplastic	LHCB1.2;LHCB1.1	3.22e+08	9.24e+07	1.08276e+07	4.25e+07	1.47e+07	8.97e+07	1.36759e+07	2.46e+08			3	28.227	0	89.135	0.103272	0.848877	-0.406476	0.754464
Q8VZC9	Vacuolar protein sorting-associated protein 25	VPS25	2.02e+07	2.43e+07	6.09282e+06	9.92e+06	1.68e+07	1.32e+07	2.04e+07	1.19e+07			3	20.682	0	6.5413	0.168153	0.771	0.214906	1.16063
Q8VZK2	Translation machinery-associated protein 22	At5g11900	2.21e+07	1.84e+07	2.37e+07	1.97e+07	2.1e+07	2.24e+07	1.43e+07	2.28e+07			3	21.591	0.00028927	3.198	0.166913	0.772525	-0.0769739	0.948044
Q8VZP3	Uncharacterized protein At2g35810	At2g35810	7.02e+07	7.39e+07	7.84e+07	6.25e+07	7.37e+07	7.72e+07	7.54e+07	7.79e+07			3	22.028	0	9.7388	0.661144	0.347038	0.0986743	1.07079
Q8W583	Acyl-acyl carrier protein thioesterase ATL3, chloroplastic	ALT3	2.61e+07	1.76e+07	3.28e+07	2.23e+07	2.15e+07	1.98e+07	2.37e+07	2.5e+07			3	21.54	0	4.0598	0.201276	0.73174	-0.103428	0.930819
Q93VB8;Q8L8Y0	Small ribosomal subunit protein uS5y/uS5u/uS5v;Small ribosomal subunit protein uS5z	US5V;RPS2A	3.27e+07	2.71e+07	3.82e+07	2.79e+07	2.4e+07	3.39e+07	3.2e+07	4.25e+07			3	30.771	0	12.341	0.102621	0.848426	0.0571084	1.04038
Q93VK7	AT5g14910/F2G14_30	At5g14910	1.21e+08	1.39e+08	1.07e+08	1.08e+08	9.55e+07	2.24e+08	1.3e+08	2.78e+08			3	18.956	0	47.019	0.655943	0.349355	0.497983	1.41224
Q93Z51	Probable inactive nicotinamidase At3g16190	At3g16190	4.09e+07	4.11e+07	5.39e+07	4.3e+07	3.83e+07	3.56e+07	3.78e+07	3.91e+07			3	21.858	0	13.149	1.27828	0.161225	-0.237771	0.848055
Q945M1	NADH dehydrogenase [ubiquinone] 1 beta subcomplex subunit 9	CIB22	4.67e+07	2.74e+07	2.66e+07	4.41e+07	2.75e+07	2.35e+07	4.18e+07	3.52e+07			3	13.616	0	10.767	0.233287	0.693688	-0.164658	0.89214
Q949X7	Diaminopimelate decarboxylase 1, chloroplastic	LYSA1	2.67e+07	3.31e+07	3.73e+07	2.92e+07	3.23e+07	2.38e+07	2.81e+07	2.15e+07			3	53.557	0	5.9284	0.77798	0.302232	-0.262853	0.833438
Q94AF7	Prefoldin subunit 1	PFD1	1.71e+07	1.61e+07	2.01e+07	2.79e+07	2.4e+07	2.17e+07	7.36805e+06	1.65396e+07			3	14.604	0	6.0337	0.319502	0.594214	-0.320627	0.800722
Q94BY7	AT3g17930/MEB5_15	DAC	2.83e+07	2.7e+07	2.35e+07	3.94e+07	3.32e+07	3.43e+07	3.53e+07	3.26e+07			3	20.913	0	17.235	0.669571	0.344294	0.222328	1.16661
Q94FT1;Q9LJQ9	Cytochrome c oxidase copper chaperone 2;Cytochrome c oxidase copper chaperone 1	COX17-2;COX17-1	7.85e+06	8.72443e+06	9.12e+06	9.14e+06	9.39999e+06	8.48e+06	4.69e+06	1.25e+07			3	7.9382	0	4.7102	0.0868246	0.870814	-0.0722032	0.951184
Q94K78	Cytochrome b-c1 complex subunit 10, mitochondrial	UCRY	5.75e+07	4.58e+07	5.38e+07	5.31e+07	6.58e+07	5.08e+07	4.33e+07	6.17e+07			3	5.9759	0.00132	2.2617	0.153934	0.786061	0.0618315	1.04379
Q96252	ATP synthase subunit delta, mitochondrial	At5g47030	3.74e+07	2.22e+07	2.65e+07	4.4e+07	2.97e+07	5.68e+07	3.29e+07	6.53e+07			3	21.547	0	4.0687	0.627421	0.363938	0.476108	1.39099
Q96253	ATP synthase subunit epsilon, mitochondrial	At1g51650	2.94e+07	3.45e+07	4.04e+07	2.66e+07	3.51e+07	2.41e+07	3.3e+07	2.05e+07			3	7.8319	0	82.486	0.461296	0.478998	-0.2324	0.851218
Q9C535	Metallo-hydrolase/oxidoreductase superfamily protein	T3M22.5	3e+07	3.28e+07	2.41e+07	2.65e+07	2.77e+07	2.76e+07	2.65e+07	2.47e+07			3	38.151	0	12.373	0.333294	0.579499	-0.0821562	0.944645
Q9C6K5	Sm-like protein LSM3B	LSM3B	3.96e+07	5.57e+07	6.79e+07	4.09e+07	3.48e+07	4.8e+07	5.46e+07	4.39e+07			3	11.286	0	5.5188	0.274358	0.644959	-0.153361	0.899153
Q9C7T2	At1g72230/T9N14_17	At1g72230	2.27e+07	1.64e+07	3.32e+07	2.84e+07	4.34e+07	2.03e+07	3.75e+07	2.03e+07			3	18.371	0	93.287	0.263823	0.658252	0.233521	1.1757
Q9C827	Coatomer subunit beta-2	At1g52360	2.99e+07	2.38e+07	3.02e+07	4.12e+07	3.38e+07	1.8e+07	2.88e+07	1.93e+07			3	104.47	0	4.2749	0.598293	0.382762	-0.347153	0.786134
Q9C9K3	Pyrophosphate--fructose 6-phosphate 1-phosphotransferase subunit alpha 2	PFP-ALPHA2	4.04e+07	5.38e+07	4.02e+07	2.28e+07	3.81e+07	2.32e+07	3.76e+07	1.54e+07			3	67.558	0.00028563	3.0645	0.562768	0.404858	-0.490153	0.711949
Q9C9N7	At1g66850	At1g66850	1.16e+07	8.56762e+06	1.36e+07	1.15804e+07	1.13e+08	7.42177e+06	1.17e+08	5.40278e+06			3	10.513	0	72.319	0.471753	0.470394	1.27048	2.41242
Q9FG36	Thioredoxin-like 3-1, chloroplastic	WCRKC1	2.96e+07	3.33e+07	5.6e+07	2.82e+07	3.27e+07	5.32e+07	2.79e+07	4.73e+07			3	24.516	0	10.081	0.172199	0.765578	0.140145	1.10202
Q9FJA6	Small ribosomal subunit protein uS3x	RPS3C	9.66e+07	8.12e+07	1.11e+08	9.6e+07	7.25e+07	6.85e+07	8.24e+07	6.27e+07			3	27.458	0	6.0604	1.85995	0.080806	-0.425958	0.744344
Q9FJY1	CAP (Cysteine-rich secretory proteins, Antigen 5, and Pathogenesis-related 1 protein) superfamily protein	At5g66590	1.66e+07	1.48e+07	7.8e+06	1.77e+07	8.69e+06	9.31001e+06	1.09e+07	9.25e+06			3	20.099	0	8.4857	0.933656	0.24883	-0.513985	0.700285
Q9FL44	Protein MAINTENANCE OF PSII UNDER HIGH LIGHT 1	MPH1	1.04e+08	9.48e+07	6.45e+07	1.04e+08	9.58001e+07	1.63e+08	1.5e+08	2.5e+08			3	24.395	0	19.764	1.27359	0.161588	0.786591	1.72499
Q9FL87	Protein CHLORORESPIRATORY REDUCTION 7, chloroplastic	CRR7	8.19e+07	1.3496e+07	3.16e+07	5.78e+07	4.52e+07	6.77e+07	6.5e+07	6.43e+07			3	17.967	0	18.465	0.524517	0.428474	0.665837	1.58649
Q9FMP4	Splicing factor 3B subunit 6-like protein	At5g12190	1.93e+07	6.45267e+06	5.38e+07	1.9e+07	1.89e+07	2.58e+07	3.6e+07	2.87e+07			3	14.382	0	4.6977	0.32176	0.59237	0.496158	1.41045
Q9FN42	ATP-dependent Clp protease proteolytic subunit 2, mitochondrial	CLPP2	7.48e+07	9e+07	4.5e+07	7.05e+07	6.56e+07	7.85e+07	1.18e+08	6.06e+07			3	26.283	0	15.513	0.268481	0.652345	0.196477	1.1459
Q9FNC9	Mitochondrial import receptor subunit TOM9-2	TOM9-2	3.89e+07	1.89e+07	7.28197e+06	4.17e+07	5.23e+07	3.68e+07	9.57257e+06	5.76e+07			3	10.378	0	4.6807	0.278293	0.641802	0.562241	1.47656
Q9FWR5	Gamma carbonic anhydrase 1, mitochondrial	GAMMACA1	1.53e+08	2.09e+08	1.12e+08	1.75e+08	2.15e+08	2.24e+08	1.09e+08	2.6e+08			3	29.971	0	4.1272	0.358964	0.559593	0.280696	1.21478
Q9FWT4	ATP-dependent protease La (LON) domain protein	At1g75460	2.69e+07	2.19e+07	2.73e+07	2.88e+07	2.36e+07	2.94e+07	2.44e+07	3.1e+07			3	31.335	0	4.3179	0.129885	0.814064	0.0450611	1.03173
Q9LDY9	Protein Iojap, chloroplastic	IJ	1.97e+07	1.91e+07	1.52e+07	1.46e+07	1.92e+07	2.4e+07	2.64e+07	2.57e+07			3	26.378	0	40.558	1.69047	0.0996265	0.47616	1.39104
Q9LHE5	Mitochondrial import receptor subunit TOM40-1	TOM40-1	2.11e+07	2.15e+07	3.21e+07	1.67e+07	2.44e+07	1.35e+07	3.61e+07	2.93e+07			3	34.25	0	7.6858	0.135006	0.808382	0.129685	1.09405
Q9LHI0	NADH dehydrogenase [ubiquinone] 1 alpha subcomplex subunit 6	At3g12260	5.32e+07	5.71e+07	6.5e+07	4.41e+07	4.92e+07	4.49e+07	6.81e+07	5.08e+07			3	15.082	0.00082214	2.6579	0.09873	0.854293	-0.0470695	0.9679
Q9LIG6	NifU-like protein 4, mitochondrial	NIFU4	3.69e+07	3.67e+07	3.64e+07	3.22e+07	4.14e+07	3.73e+07	4.77e+07	3.62e+07			3	30.504	0	15.018	0.940232	0.245604	0.187096	1.13847
Q9LJU1	Early nodulin-like protein 9	ENODL9	4.3e+07	3.71e+07	6.52e+07	4.33e+07	5.03e+07	4.09e+07	4.05e+07	3.76e+07			3	21.51	0	72.164	0.275514	0.644522	-0.130921	0.913248
Q9LK61	Small ribosomal subunit protein uS10c	RPS10	1.45e+08	1.77e+08	1.83e+08	1.44e+08	1.35e+08	1.59e+08	1.19e+08	1.66e+08			3	20.837	0	5.9948	0.543467	0.415228	-0.168396	0.889832
Q9LKR3	Heat shock 70 kDa protein BIP1	BIP1	2.07e+08	2.34e+08	3.65e+08	2.47e+08	2.69e+08	2.42e+08	2.5e+08	1.78e+08			3	73.628	0	240.69	0.278556	0.641963	-0.148032	0.902481
Q9LKU2	Sec-independent protein translocase protein TATA, chloroplastic	TATA	1.49e+07	1.65e+07	1.32e+07	1.74e+07	2.68e+07	3.42e+07	1.69e+07	3.09e+07			3	15.713	0	26.425	1.72823	0.0936426	0.770864	1.70629
Q9LPK9	F24J8.11 protein	At1g21500	2.24e+07	5.09721e+06	2.43e+07	2.52e+07	3.06e+07	8.24e+07	1.64e+07	7.65e+07			3	13.258	0.0070761	1.86	0.877748	0.266231	1.37492	2.59353
Q9LTK1	At5g52190	At5g52190	2.93e+07	2.2e+07	3.04e+07	2.65e+07	3.37e+07	2.46e+07	3.24e+07	2.77e+07			3	22.276	0	4.83	0.382425	0.539553	0.129704	1.09407
Q9LXJ0	Cell division protein FtsZ homolog 2-2, chloroplastic	FTSZ2-2	9.01426e+06	7.39455e+06	1.04321e+07	1.16e+07	4.70059e+06	1.59e+07	8.88e+06	1.8e+07			3	50.317	0	6.3846	0.112771	0.835663	0.141649	1.10317
Q9LXJ2	Cytochrome b-c1 complex subunit 9, mitochondrial	QCR9	8.35e+07	5.94e+07	5.96e+07	7.16e+07	6.08e+07	8.16e+07	7.21e+07	9.61001e+07			3	8.4485	0	19.644	0.424933	0.506805	0.174917	1.1289
Q9LXM8	Large ribosomal subunit protein P2w	RPP2D	2e+07	2.05e+07	1.98e+07	1.85e+07	1.87e+07	1.27e+07	1.15406e+07	1.41e+07			3	11.015	0	9.0125	1.72095	0.0945375	-0.489592	0.712227
Q9LYT7	3-isopropylmalate dehydratase small subunit 3	SSU3	3.33e+07	3.38e+07	2.23e+07	6.21634e+06	3.85e+07	1.17e+07	7.63e+07	2.9e+07			3	27.208	0.00056354	2.9084	0.359422	0.559282	0.668844	1.5898
Q9LYV6	GEM-like protein 5	At5g13200	2.65e+07	3.1e+07	3.19e+07	2e+07	2.73e+07	3.91e+07	3.16e+07	3.07e+07			3	30.07	0	5.5338	0.619815	0.369542	0.245604	1.18559
Q9LZY2	At3g60810	T4C21_220	1.99e+07	1.93e+07	1.59e+07	2.57e+07	5.98708e+06	2.62e+07	8.53e+06	2.07e+07			3	24.566	0	17.361	0.552455	0.409199	-0.625607	0.648147
Q9M1E7	Tetraspanin-3	TET3	1.91e+07	4.07e+07	1.2e+07	1.62e+07	1.93e+07	1.86e+07	2.35e+07	2.19e+07			3	31.888	0	3.7518	0.0673843	0.898818	0.0724669	1.05151
Q9M8R9	Putative 4-hydroxy-4-methyl-2-oxoglutarate aldolase 1	At3g02770	5.45e+07	5.51e+07	6.52e+07	6.11e+07	5.22e+07	5.39e+07	3.84e+07	6.19e+07			3	17.836	0	11.125	0.633841	0.361934	-0.209743	0.864691
Q9M9B4	NADH dehydrogenase [ubiquinone] 1 beta subcomplex subunit 10-A	At1g49140	1.67e+07	1.52e+07	1.34e+07	1.81e+07	1.81e+07	1.42e+07	1.25e+07	1.9e+07			3	12.53	0	5.9303	0.00603237	0.992304	-0.00308371	0.997865
Q9S7C0	Heat shock 70 kDa protein 14	HSP70-14	3.41e+07	2.98e+07	3.68e+07	3.68e+07	2.93e+07	2.61e+07	3.41e+07	2.63e+07			3	91.749	0	4.8062	1.1429	0.191497	-0.251177	0.84021
Q9S9P6	Flavonol-3-O-rhamnosyltransferase	UGT78D1	3.55e+07	4.11e+07	4.76e+07	2.48e+07	4.52e+07	2.1e+07	3.69e+07	2.18e+07			3	50.094	0	4.2056	0.372977	0.546797	-0.293399	0.815977
Q9SCT5	AT3g51730/T18N14_110	T18N14.110	1.12e+08	9.51999e+07	3.73e+07	8.96e+07	1.26e+08	1.28e+08	1.67e+08	1.16e+08			3	24.098	0	19.611	1.08887	0.200968	0.783047	1.72076
Q9SCZ8	AT3g51510/F26O13_150	F26O13.150	6.61e+07	6.14348e+06	8.40999e+07	7.3e+07	1.12e+08	6.98e+07	1.06e+08	8.17e+07			3	19.846	0	157.49	0.618445	0.369885	1.1908	2.28279
Q9SF53;Q9M3D2	Large ribosomal subunit protein uL29z;Large ribosomal subunit protein uL29x	RPL35A;RPL35C	3.81e+07	4.09e+07	5.27e+07	2.96e+07	2.17e+07	2.46e+07	2.16e+07	2.02e+07	+	WT gl-1 FML_WT gl-1 Dark	3	14.285	0	4.6732	2.46446	0.0475514	-0.845888	0.556368
Q9SJH9	Expressed protein	At2g42770	1.17e+07	1.16e+07	1.59e+07	1.13e+07	1.61e+07	1.27e+07	1.27e+07	1.33e+07			3	25.915	0	11.28	0.386305	0.5368	0.125541	1.09092
Q9SKS8	At2g20920/F5H14.11	At2g20920	2.98e+07	5.36e+07	2.68e+07	2.56e+07	2.36e+07	3.16e+07	3.41e+07	3.23e+07			3	30.48	0	34.37	0.144025	0.798849	-0.103977	0.930465
Q9SMQ6	Ras-related protein RABA4b	RABA4B	1.63e+07	1.33103e+07	9.08765e+06	1.09037e+07	2.03e+07	2.48e+07	1.62e+07	3.14e+07			3	24.406	0.00084081	2.8653	1.77036	0.0885183	0.893591	1.85779
Q9SRM4	PHD finger protein ALFIN-LIKE 2	AL2	1.94e+07	8.74e+06	2.25e+07	8.53e+06	1.49e+07	9.93e+06	1.87e+07	1.17e+07			3	27.832	0	20.853	0.00149833	0.997518	-0.00189495	0.998687
Q9SRR8	2Fe-2S ferredoxin-like superfamily protein	F21O3.19	2.5e+08	3.86e+08	3.97e+08	2.99e+08	4.68e+08	2.26e+08	4.39e+08	2.1e+08			3	17.602	0	5.3205	0.059551	0.910003	-0.0580926	0.960533
Q9SRS5	Ras-related protein RABA5b	RABA5B	1.04e+07	7.73e+06	8.14001e+06	8.52e+06	6.02e+06	9.16e+06	9.25e+06	7.7e+06			3	24.32	0.0010867	2.5526	0.30825	0.604471	-0.12636	0.91614
Q9SRX5	F22D16.19 protein	F22D16.19	4.18e+07	3.26e+07	6.74e+07	4.82e+07	4.8e+07	4.49e+07	5.28e+07	4.17e+07			3	18.496	0	8.998	0.0376413	0.945442	0.0250444	1.01751
Q9SSB8	Cytochrome c oxidase subunit 5b-2, mitochondrial	COX5B-2	7.22e+07	3.68e+07	6.4e+07	6.87e+07	7.3e+07	8.46e+07	8.07e+07	7.81e+07			3	18.583	0	37.966	0.967202	0.236005	0.43409	1.35106
Q9SUI5	Photosystem I reaction center subunit psaK, chloroplastic	PSAK	2e+09	2.8e+09	2.56e+09	1.91e+09	2.27e+09	1.65e+09	1.9e+09	1.68e+09			3	13.206	0	210.17	0.881327	0.265415	-0.29888	0.812883
Q9SUM2;Q570S3	Probable small nuclear ribonucleoprotein F;Sm protein F	At4g30220;At2g14285	3.92e+07	4.46e+07	4.05e+07	3.76e+07	3.99e+07	3.23e+07	3.03e+07	3.34e+07			3	9.8641	0	11.911	1.37698	0.145637	-0.257366	0.836614
Q9SUS3	Beta-adaptin-like protein B	BETAB-AD	2.44e+07	3.36e+07	2.02e+07	2.67e+07	2.46e+07	2.08e+07	2.72e+07	2.49e+07			3	99.371	0.00029369	3.3423	0.201615	0.731874	-0.0878863	0.9409
Q9SUW2	Adenine phosphoribosyltransferase 3	APT3	3.52e+08	4.95e+08	4.66e+08	2.71e+08	3.95e+08	2.56e+08	4.43e+08	3.24e+08			3	20.352	0	7.4617	0.227999	0.700414	-0.150083	0.901199
Q9T0G2	Cytochrome c-2	CYTC-2	3.61e+07	2.46e+07	3.14e+07	3.92e+07	4.2e+07	3.61e+07	3.1e+07	3.47e+07			3	12.239	0	10.154	0.36104	0.557725	0.14433	1.10522
Q9XFM6	Membrane steroid-binding protein 1	MSBP1	2.51e+07	2.34e+07	1.67e+07	2.36e+07	2.7e+07	2.19e+07	1.8e+07	2.1896e+07			3	24.405	0	103.56	0.0045453	0.992572	0.00243187	1.00169
Q9XI98	Ras-related protein RABG3e	RABG3E	3.23e+07	2.42e+07	2.68e+07	2.87e+07	2.88e+07	4.38e+07	3.11e+07	3.72e+07			3	22.98	0	6.4344	1.0244	0.219818	0.319849	1.2482
Q9XIJ0	Nucleic acid-binding, OB-fold-like protein	At1g10590	1.05e+07	9.18019e+06	1.27e+07	9.45e+06	1.45e+07	1.69e+07	1.03e+07	1.34e+07			3	17.122	0	4.4488	1.10176	0.197099	0.386938	1.30761
Q9XIP8	Protein CDI	CDI	2.73e+07	2.18e+07	1.53278e+07	1.27e+07	1.63e+07	1.52e+07	1.75e+07	1.46e+07			3	30.216	0	5.2241	0.371512	0.548441	-0.217986	0.859765
Q9ZQI8	Non-specific lipid transfer protein GPI-anchored 11	LTPG11	3.32e+07	3.2e+07	5.42e+07	4.07e+07	4.38e+07	2.64e+07	3.06e+07	2.47e+07			3	16.816	0	4.4118	0.676581	0.340328	-0.355766	0.781454
Q9ZRE2	Ras-related protein RABD1	RABD1	2.04e+07	1.54e+07	2.89e+07	1.77e+07	1.76e+07	1.67e+07	1.51e+07	1.47e+07			3	22.724	0.00028393	3.0031	0.788972	0.297587	-0.325132	0.798225
Q9ZRT5	Glutathione S-transferase T1	GSTT1	6.82e+07	8.76e+07	7.87999e+07	7.51e+07	6.03e+07	3.89e+07	7.11e+07	3.45e+07			3	27.653	0	19.788	1.34169	0.151976	-0.654834	0.635148
Q9ZUJ3	AT1G60000 protein	At1g60000	4.62e+07	3.72e+07	4.32e+07	4.18e+07	4.6e+07	5.32e+07	5.07e+07	5.27e+07			3	28.498	0	104.54	1.79362	0.0863151	0.268779	1.20479
Q9ZUX4	Uncharacterized protein At2g27730, mitochondrial	At2g27730	1.72e+08	1.23e+08	8.32e+07	1.81e+08	1.57e+08	1.89e+08	1.03e+08	2.07e+08			3	11.947	0	70.082	0.303733	0.61069	0.247428	1.18709
Q9ZV45;Q8LAK5	Small nuclear ribonucleoprotein E	PCP;PCP-LIKE	4.92e+07	8.08e+07	6.32e+07	4.93e+07	3.76e+07	6.55e+07	4.55e+07	5.38e+07			3	10.298	0	26.989	0.48958	0.456942	-0.259706	0.835258
Q9ZW84	3-isopropylmalate dehydratase small subunit 2	SSU2	3.28e+07	1.96e+07	1.56e+07	3.85e+07	1.51e+07	2.64e+07	1.36e+07	1.94e+07			3	27.043	0	24.459	0.592343	0.385936	-0.469051	0.72244
A1L4Y1	ATPase GET3B	GET3B	4.51e+07	5.41e+07	5.69e+07	4.82e+07	4.83e+07	3.67e+07	5.35e+07	3.76e+07			4	44.753	0	8.6441	0.716412	0.322347	-0.227036	0.854388
A2RVS4	AIG2-like protein C	AIG2LC	1.84e+07	1.26e+07	7.91857e+06	1.86e+07	1.64e+07	2.64e+07	2.65e+07	1.97e+07			4	20.122	0	5.7242	1.0488	0.213252	0.681669	1.60399
F4I354	Double-stranded DNA-binding family protein	PDCD5	1.14e+07	5.59326e+06	1.92e+07	2.89e+07	1.53e+07	3.32e+07	2.24e+07	2.89e+07			4	15.753	0	106.88	0.686015	0.336501	0.804079	1.74603
F4IE14	Ubiquinone biosynthesis protein	COQ9	3e+07	2.14e+07	2.8e+07	2.85e+07	2.91e+07	3.15e+07	2.29e+07	2.77e+07			4	34.412	0	6.4391	0.115644	0.83246	0.045661	1.03216
F4J469	Protein TIC 22-like, chloroplastic	TIC22L	1.47e+07	1.07017e+07	1.85e+07	1.21e+07	1.36e+07	1.36e+07	1.36e+07	1.61e+07			4	34.575	0	6.705	0.101223	0.849834	0.0504227	1.03557
F4JKW0	Thioredoxin family protein	At4g10000	1.92e+07	4.90899e+06	1.57e+07	1.89e+07	1.57e+07	1.21e+07	1.53e+07	1.91e+07			4	37.056	0	19.704	0.1997	0.733139	0.24728	1.18697
F4K9G5	Tautomerase/MIF superfamily protein	At5g01650	1.14e+08	1.14e+08	1.25e+08	1.01e+08	1.27e+08	1.45e+08	1.43e+08	1.3e+08			4	13.163	0	64.97	1.80859	0.0844042	0.265265	1.20186
F4KDA6	Protein LPA2	LPA2	2.26e+07	1.38e+07	1.47e+07	1.55e+07	1.59e+07	2.72e+07	2.49e+07	2.35e+07			4	20.213	0	12.933	1.00747	0.224823	0.458092	1.37372
O04147	Cyclic phosphodiesterase	At4g18930	2.86e+07	2.48e+07	1.52e+07	3.13e+07	2.12e+07	3.59e+07	2.37e+07	3.15e+07			4	20.514	0	7.1584	0.265121	0.656649	0.187924	1.13912
O22860	Large ribosomal subunit protein eL38z/eL38y	RPL38B	1.03e+08	1.52e+08	1.6e+08	9.06e+07	9.58001e+07	1.02e+08	1.14e+08	7.61e+07			4	8.1216	0	12.219	0.730636	0.317467	-0.355175	0.781775
O23095	Large ribosomal subunit protein P1z	RPP1B	9.7e+07	1.01e+08	2.21e+07	7.12e+07	3.31e+07	9.14e+07	1.25e+08	1.13e+08			4	11.307	0	213.27	0.217431	0.713885	0.367734	1.29032
O23166	Thioredoxin-like protein HCF164, chloroplastic	HCF164	2.18e+07	9.26e+06	1.66e+07	2.63e+07	2.08e+07	2.85e+07	1.56e+07	2.47e+07			4	28.745	0	5.8083	0.399833	0.525727	0.343486	1.26882
O23676	Protein mago nashi homolog	MAGO	3.51e+07	3.3e+07	6.71e+07	2.7e+07	4.32e+07	5.51e+07	5.77e+07	4.82e+07			4	17.458	0	27.472	0.665246	0.345725	0.41437	1.33272
O24616	Proteasome subunit alpha type-7-B	PAD2	3e+07	3.35e+07	3.12e+07	2.96e+07	1.89e+07	1.5e+07	2.47e+07	1.98e+07	+	WT gl-1 FML_WT gl-1 Dark	4	27.324	0	56.208	2.38008	0.0501789	-0.685727	0.621693
O24658	Endochitinase At2g43590	At2g43590	1.03e+07	1.10865e+07	1.96e+07	1.30975e+07	1.08e+07	1.2e+07	7.36e+06	8.77e+06			4	28.353	0	93.592	0.876588	0.265627	-0.452275	0.730889
O48721	Uroporphyrinogen-III synthase, chloroplastic OS=Arabidopsis thaliana OX=3702 GN=U	UROS	3.14e+07	2.18e+07	5.28e+07	4.43e+07	4.18e+07	4.17e+07	3.57e+07	4.38e+07			4	34.224	0	61.607	0.273964	0.644971	0.191867	1.14224
O49290	Carboxyvinyl-carboxyphosphonate phosphorylmutase, chloroplastic	At1g77060	4.01e+07	3.13e+07	4.61e+07	4.09e+07	4.54e+07	5.44e+07	7.35e+07	5.71e+07			4	36.565	0	9.0626	1.54989	0.117146	0.532725	1.44666
O49453	Uncharacterized protein At4g28440	At4g28440	9.19999e+07	8.25e+07	7.96e+07	6.08e+07	8.09e+07	8.88e+07	7.74e+07	9.84e+07			4	16.459	0	11.465	0.431715	0.501781	0.143705	1.10474
O49636	Mitochondrial pyruvate carrier 4	MPC4	3.06e+07	2.49e+07	3.01e+07	2.67e+07	2.85e+07	3.01e+07	2.8e+07	2.45e+07			4	12.005	0	10.165	0.0530589	0.920553	-0.0143371	0.990112
O64740	Protein transport protein SEC13 homolog B	SEC13B	2.39e+07	2.74e+07	1.87e+07	2.76e+07	2.2e+07	1.6e+07	2.06e+07	1.49e+07			4	32.642	0	4.8992	1.13636	0.191675	-0.41134	0.751925
O80480	Importin subunit alpha-4	IMPA4	5.54e+07	5.08e+07	5.94e+07	5.8e+07	6.44e+07	5e+07	4.99e+07	5.03e+07			4	59.445	0	5.8883	0.260048	0.6621	-0.065661	0.955507
O80517	Uclacyanin-2	At2g44790	2.27e+07	4.58e+07	6.03e+07	3.04e+07	6.63e+07	3.08e+07	6.48e+07	2.33e+07			4	20.354	0	36.86	0.132586	0.810931	0.173498	1.12779
O82179	Glycine cleavage system H protein 2, mitochondrial	GDH2	8.65e+07	4.83e+07	1.08e+08	9.14e+07	8.88e+07	9.85001e+07	7e+07	9.04e+07			4	17.1	0	7.2369	0.147593	0.792772	0.106121	1.07633
O82240	Adenine nucleotide alpha hydrolases-like superfamily protein	At2g47710	1.87e+08	1.33e+08	1.93e+08	1.77e+08	1.7e+08	1.49e+08	1.96e+08	1.52e+08			4	17.301	0	41.395	0.102939	0.848369	-0.0427599	0.970796
O82659	Probable calcium-binding protein CML20	CML20	2.86e+07	2.2e+07	4.34e+07	3.44e+07	4.36e+07	3.13e+07	4.34e+07	2.92e+07			4	19.409	0	23.661	0.370818	0.547932	0.220133	1.16484
O82808	At2g25950	At2g25950	3.81e+07	1.73e+07	4.6e+07	4.32e+07	3.59e+07	3.62e+07	3.35e+07	2.82e+07			4	22.689	0	10.953	0.0235781	0.966959	-0.0233502	0.983945
P11829	Acyl carrier protein 1, chloroplastic	ACP1	9.59e+08	5.96e+08	2.79e+08	6.48e+08	4.93e+08	6.48e+08	1.26e+09	8.33e+08			4	15.055	0	323.31	0.396173	0.529029	0.424536	1.34214
P17562	S-adenosylmethionine synthase 2	SAM2	9.63e+07	5.14e+07	8.23e+07	7.93e+07	7.72e+07	7.18e+07	6.78e+07	8.89e+07			4	43.255	0	33.814	0.0194873	0.971292	0.0121336	1.00845
P19456	ATPase 2, plasma membrane-type	AHA2	8.06e+07	9.06e+07	5.68e+07	9.54e+07	1.23e+08	1.55e+08	1.85e+08	1.73e+08	+	WT gl-1 FML_WT gl-1 Dark	4	104.4	0	111.21	2.45539	0.0471111	0.986691	1.98163
P20431	ATPase 3, plasma membrane-type	AHA3	7.78e+08	1.60711e+07	4.97e+08	2.17e+08	5.45927e+06	4.76e+08	4.58e+08	6.08e+08			4	104.45	0	3.7114	0.0377013	0.946115	-0.224505	0.855888
P22954;Q9C7X7	Heat shock 70 kDa protein 2;Heat shock 70 kDa protein 18	HSP70-2;HSP70-18	8.66584e+06	1.12e+07	1.81e+07	1.11e+07	1.58e+07	1.34e+07	1.73e+07	2.38e+07			4	71.386	0	6.5563	0.981524	0.231332	0.540108	1.45408
P24636	Tubulin beta-4 chain	TUBB4	2.18e+08	1.69e+08	1.68e+08	1.92e+08	1.99e+08	1.68e+08	1.92e+08	1.64e+08			4	49.823	0	160.21	0.147662	0.792974	-0.0437217	0.970149
P25702	Acyl carrier protein 3, chloroplastic	ACP3	2.2e+08	6.65e+07	3.3e+07	1.4e+08	7.4e+07	2.99e+08	4.68e+08	4.08e+08			4	14.65	0	93.403	0.877558	0.266058	1.49148	2.81178
P25858	Glyceraldehyde-3-phosphate dehydrogenase GAPC1, cytosolic	GAPC1	1.45e+08	4.42e+07	7.53e+07	1.96e+08	1.21e+08	1.91e+08	7.28e+07	2.05e+08			4	36.914	0	55.297	0.336247	0.576262	0.466617	1.38186
P34893	10 kDa chaperonin, mitochondrial	CPN10	1.67e+08	9.83e+07	9.57e+07	1.6e+08	1.83e+08	2.12e+08	1.55e+08	1.81e+08			4	10.812	0	8.5939	1.1745	0.185392	0.528597	1.44253
P42733	Small ribosomal subunit protein uS17x	RPS11C	8.23e+07	7.25e+07	7.64e+07	8.37e+07	7.32e+07	5.01e+07	6.86e+07	5.57e+07			4	17.749	0	6.2513	1.41814	0.139218	-0.361283	0.778472
P45434	Translocon-associated protein subunit alpha	At2g21160	8.23e+07	7.06e+07	8.23e+07	8.21e+07	7.76e+07	9.61001e+07	9.04999e+07	1.06e+08			4	28.167	0	5.9754	1.02403	0.219615	0.216417	1.16184
P46637	Arginase 1, mitochondrial	ARGAH1	6.51e+07	4.04e+07	5.31e+07	5.56e+07	5.68e+07	5.17e+07	5.21e+07	5.54e+07			4	37.344	0	18.926	0.077326	0.882843	0.0316038	1.02215
P49211	Large ribosomal subunit protein eL32z	RPL32A	5.54e+07	7.41e+07	6.89e+07	6.35e+07	4.55e+07	4.69e+07	2.96e+07	5.4e+07			4	15.503	0	8.7781	1.55467	0.116545	-0.599153	0.660142
P49692	Large ribosomal subunit protein eL8z	RPL7AA	3.42e+07	6.31e+07	5.13e+07	3.35e+07	5.66e+07	2.84e+07	3.62e+07	3.37e+07			4	29.129	0	46.057	0.314094	0.598991	-0.229831	0.852735
P51818;O03986	Heat shock protein 90-3;Heat shock protein 90-4	HSP90-3;HSP90-4	6.56e+07	4.85e+07	7.56e+07	5.93e+07	8.3e+07	5.83e+07	8.36e+07	5.64e+07			4	80.051	0	9.1391	0.354457	0.561446	0.169427	1.12461
P56762	DNA-directed RNA polymerase subunit alpha	rpoA	4.62e+07	7.31e+07	6.72e+07	4.06e+07	4.97e+07	3.48e+07	5.24e+07	4.49e+07			4	38.137	0	7.6939	0.56522	0.404113	-0.294773	0.815201
P56774	Cytochrome b6-f complex subunit 4	petD	5.11e+08	2.37e+08	1.92e+08	6.36e+08	3.6e+08	7.53e+08	4.11e+08	1.01e+09			4	17.431	0	24.336	0.637434	0.360093	0.731932	1.66086
P56793	Large ribosomal subunit protein uL16c	rpl16	1.14e+08	1.27e+08	1.01e+08	8.15e+07	1.13e+08	1.81e+08	1.04e+08	2.03e+08			4	15.294	0	53.685	0.838322	0.280812	0.464321	1.37967
P56804	Small ribosomal subunit protein uS14c	rps14	3.77e+07	8.8e+07	6.84e+07	3.48e+07	7.82e+07	6.29e+07	6.21e+07	6.43e+07			4	11.785	0	21.788	0.436955	0.498151	0.328623	1.25581
P56808	Small ribosomal subunit protein uS19c	rps19	8.39001e+07	1.03e+08	1.17e+08	7.31e+07	3.94e+07	8.90001e+07	3.92e+07	8.06e+07			4	10.608	0	6.5711	0.991246	0.228584	-0.684479	0.62223
P59226;Q9FKQ3	Histone H3.1;Histone H3-like 5	HTR1;At5g65350	1.31e+08	2.74e+08	2.81e+08	2.14e+08	1.79e+08	1.78e+08	1.64e+08	1.7e+08			4	15.268	0	35.261	0.586101	0.389977	-0.320214	0.800951
P59233;P59232;P59271;F4I9X6;Q42202;B9DHA6;P0CH33;Q3E7K8;Q3E7T8;Q1EC66;Q9FHQ6;P0CH32;Q8H159	Ubiquitin-ribosomal protein eS31x fusion protein;Ubiquitin-ribosomal protein eS31y fusion protein	RPS27AC;RPS27AB	2.4e+08	3.55e+08	3.1e+08	1.95e+08	2.4e+08	2.3e+08	2.43e+08	2.31e+08			4	17.797	0	6.8806	0.420164	0.510751	-0.18327	0.880705
P62126	Small ribosomal subunit protein uS12cz/uS12cy	rps12-B	1.01e+08	1.15e+08	5.59e+07	1.18e+08	9.17e+07	1.42e+08	4.86e+07	1.33e+08			4	13.764	0	7.7319	0.026668	0.962427	0.0339103	1.02378
P82873	Mitochondrial import receptor subunit TOM20-2	TOM20-2	3.24e+07	3.27e+07	1.51e+07	3.6e+07	3.94e+07	3.18e+07	1.91e+07	3.51e+07			4	23.17	0	13.545	0.138772	0.803731	0.136109	1.09894
P92558	NADH-ubiquinone oxidoreductase chain 1	ND1	5.75e+07	9.38999e+07	5.97e+07	5.95e+07	6.79e+07	3.76e+07	7.14e+07	3.99e+07			4	36.009	0	11.18	0.545666	0.413511	-0.349713	0.78474
Q01474	GTP-binding protein SAR1B	SAR1B	4.64e+07	8.66999e+07	1.16e+07	3.74e+07	1.72e+07	6.76e+07	7.87999e+07	6.96e+07			4	21.986	0	274.26	0.237166	0.688869	0.467349	1.38257
Q07099;Q07098	Serine/threonine-protein phosphatase PP2A-1 catalytic subunit;Serine/threonine-protein phosphatase PP2A-2 catalytic subunit	PP2A1;PP	2.82e+07	2.69e+07	3.06e+07	2.66e+07	2.97e+07	2.78e+07	2.8e+07	2.8e+07			4	34.96	0	18.763	0.124978	0.821754	0.017036	1.01188
Q07488	Blue copper protein	BCB	6.56e+06	5.62099e+06	2.69e+07	8.87e+06	4.03e+07	3.23e+07	3.48e+07	2.91e+07			4	20.053	0	123.7	1.88062	0.0797838	1.80679	3.49862
Q2HIQ2	At1g01170	At1g01170	1.8e+07	5.29524e+06	1.09e+07	1.46e+07	2.25e+07	2.51e+07	1.74e+07	3.14e+07			4	9.0623	0	6.8137	1.36836	0.147532	1.0866	2.12373
Q38798	Calnexin homolog 2	At5g07340	1.36e+07	3.54e+07	1.15e+07	1.39e+07	2.48e+07	1.07e+07	1.37e+07	1.55e+07			4	60.489	0	19.15	0.0915766	0.865365	-0.11242	0.925035
Q38900	Peptidyl-prolyl cis-trans isomerase CYP19-1	CYP19-1	5.04e+08	3.66e+08	4.25e+08	4.46e+08	3.35e+08	3.31e+08	3.91e+08	3.53e+08			4	18.492	0	197.72	1.45347	0.132195	-0.297986	0.813387
Q41916	Cysteine proteinase inhibitor 5	CYS5	2.53e+07	1.24e+07	2.71e+07	2.62e+07	2.05e+07	1.92e+07	2.35e+07	1.68e+07			4	13.372	0	11.337	0.174916	0.762738	-0.129871	0.913913
Q42044	At2g45180	At2g45180	5.86e+07	5.23e+07	7.57e+07	7.35e+07	1.12e+08	1.68e+08	7.42e+07	1.54e+08			4	13.955	0	4.4944	1.66602	0.104225	0.914086	1.88438
Q42440;Q42527;Q8LPI9	N-(5-phosphoribosyl)anthranilate isomerase 1, chloroplastic;N-(5-phosphoribosyl)anthranilate isomerase 2, chloroplastic	PAI1;PAI2	2.22e+07	2.74e+07	2.26e+07	2.4e+07	2.76e+07	3.16e+07	2.62e+07	2.56e+07			4	29.633	0	4.6658	1.11601	0.193608	0.206553	1.15393
Q43315	Farnesyl pyrophosphate synthase 2	FPS2	1.58e+07	1.73e+07	1.05e+07	1.26e+07	9.39e+06	1.06e+07	1.42e+07	1.31e+07			4	39.825	0	4.6165	0.523562	0.428852	-0.241448	0.845896
Q56WN1	Glutamine synthetase cytosolic isozyme 1-1	GLN1-1	5.68e+07	6e+07	7.66e+07	5.62e+07	1.21e+08	1.36e+08	1.41e+08	1.39e+08	+	WT gl-1 FML_WT gl-1 Dark	4	39.115	0	32.646	4.13707	0.0371429	1.11458	2.16533
Q67YC9	Uncharacterized protein At4g14100	At4g14100	9.91e+07	8.84e+07	1.18e+08	8.48e+07	9.43e+07	1.01e+08	1.04e+08	8.72e+07			4	23.93	0	107.55	0.014933	0.979636	-0.00533199	0.996311
Q680P8	Small ribosomal subunit protein uS14z/uS14y/uS14x	RPS29C	3.04e+07	4.39e+07	3.07e+07	3.76e+07	2.82e+07	3.45e+07	1.97e+07	3.17e+07			4	6.4294	0.00028703	3.1121	0.754602	0.309593	-0.335574	0.792469
Q682E0	Catalytic/ hydrolase	At2g35440	2.51e+07	5.5e+07	9.85735e+06	3.54e+07	4.6e+07	2.89e+07	4.16e+07	3.38e+07			4	38.163	0	27.009	0.391338	0.533138	0.489042	1.40351
Q84JH7	Sirohydrochlorin ferrochelatase, chloroplastic	SIRB	7e+06	1.24e+07	9.52999e+06	1.85e+07	9.77e+06	9.31001e+06	1.5e+07	1.22e+07			4	24.925	0	7.2366	0.0309676	0.955788	0.0303221	1.02124
Q84QC1	Gamma-glutamylcyclotransferase 2-3	GGCT2	7.76e+06	1.21e+07	5.03e+06	7.18e+06	7.72e+06	5.65e+06	1.34e+07	9.75e+06			4	22.229	0	12.849	0.199876	0.733158	0.18722	1.13857
Q84VZ5	Uncharacterized GPI-anchored protein At5g19240	At5g19240	3.46e+07	6.39e+07	5.73e+07	4.17e+07	4.55e+07	7.72e+07	4.31e+07	6.88e+07			4	21.335	0	6.3134	0.360499	0.558539	0.244849	1.18497
Q84W12	At4g16450	DL4250W	6.38e+07	4.95e+07	3.7e+07	5.47e+07	4.56e+07	3.07e+07	5.92e+07	4.39e+07			4	11.345	0	16.565	0.340196	0.573378	-0.20324	0.868597
Q84Y95	Monothiol glutaredoxin-S14, chloroplastic	GRXS14	1.74e+08	2.23e+08	1.65e+08	2.06e+08	1.7e+08	1.91e+08	1.72e+08	1.55e+08			4	19.309	0	126	0.603408	0.379017	-0.151864	0.900087
Q8GSJ6	Protein disulfide-isomerase LQY1, chloroplastic	LQY1	1.26e+07	8.96822e+06	2.78e+07	1.25248e+07	2.09e+07	1.84e+07	2.6e+07	2.27e+07			4	16.334	0	20.355	0.881392	0.265656	0.632056	1.54977
Q8GXK1	At4g33625	At4g33625	2.29e+07	5.91e+07	1.86e+07	2.32e+07	3.29e+07	2.52e+07	3.07e+07	2.94e+07			4	22.613	0	121.32	0.0848826	0.872721	0.0894079	1.06393
Q8GXR5;Q9LZM3	Phosphopantothenate--cysteine ligase 1;Phosphopantothenate--cysteine ligase 2	PPCS1;PPCS2	1.66e+07	2.14e+07	2.55e+07	1.29e+07	1.48e+07	1.32e+07	1.48e+07	1.4e+07			4	35.368	0	6.639	0.884486	0.264872	-0.382376	0.767173
Q8H114	Appr-1-p processing enzyme family protein	At2g40600	1.35894e+07	1.54e+07	2.19e+07	1.43e+07	2.41e+07	2.64e+07	2.16e+07	2.56e+07			4	27.478	0	64.598	1.94804	0.0760348	0.606097	1.52214
Q8H185	Acireductone dioxygenase 4	ARD4	2.85e+07	2.5e+07	2.85e+07	2.96e+07	2.07e+07	2.75e+07	2.23e+07	2.68e+07			4	22.448	0	7.2074	0.919057	0.251171	-0.205277	0.867372
Q8L940	Pyridoxal 5-phosphate synthase subunit PDX1.3	PDX13	4.82e+07	3.85e+07	4.46e+07	4.92e+07	4.91e+07	5.49e+07	5.67e+07	6.9e+07			4	33.216	0	10.144	1.41538	0.139982	0.34322	1.26859
Q8LBK6	Monothiol glutaredoxin-S15, mitochondrial	GRXS15	6.11e+07	5.12e+07	7.87999e+07	6.77e+07	8.06e+07	7.74e+07	6.91e+07	7.61e+07			4	18.734	0	16.818	0.887112	0.264196	0.243757	1.18407
Q8LCU7	Enoyl-[acyl-carrier-protein] reductase, mitochondrial	At3g45770	1.98e+07	1.45e+07	1.77e+07	1.96e+07	1.69e+07	2.2e+07	2.08e+07	2.47e+07			4	40.823	0	12.479	0.74403	0.313289	0.234867	1.1768
Q8LDP4	Peptidyl-prolyl cis-trans isomerase CYP19-4	CYP19-4	7.1e+07	9.13e+07	8.44e+07	6.76e+07	6.25e+07	6.11e+07	8.31e+07	5.75e+07			4	21.533	0	5.0062	0.811667	0.289579	-0.254815	0.838095
Q8LFJ5	Multifunctional methyltransferase subunit TRM112 homolog A	TRM112A	3.01e+07	2.59e+07	1.94e+07	2.77e+07	2.88e+07	2.85e+07	2.28e+07	3.23e+07			4	13.961	0	23.864	0.324084	0.590152	0.132235	1.09599
Q8RWI0	Myelin-associated oligodendrocyte basic protein	FLAP1	4.06e+07	8.95e+06	1.76e+07	2.21e+07	2.75e+07	3.05e+07	6.7e+07	3.89e+07			4	42.843	0	60.617	0.943487	0.244556	0.987778	1.98313
Q8RWM6	Transmembrane emp24 domain-containing protein p24delta5	At1g21900	1.14e+07	1.08433e+07	9.09e+06	1.2e+07	1.17e+07	1.16e+07	1.14e+07	1.13e+07			4	24.346	0	4.3859	0.485207	0.459881	0.0936918	1.0671
Q8RX71	BAG family molecular chaperone regulator 4	BAG4	2.01e+07	8.08908e+06	1.71e+07	2.3e+07	2.1e+07	2.91e+07	3.51e+07	2.32e+07			4	29.21	0	14.93	1.01674	0.223052	0.740033	1.67021
Q8RXU5;Q9SRK6	Large ribosomal subunit protein eL43y;Large ribosomal subunit protein eL43z	RPL37AC;RPL37AB	1.51e+08	1.41e+08	2.08e+08	1.48e+08	1.2e+08	1.22e+08	8.34e+07	8.82e+07			4	10.241	0	41.193	1.82701	0.0821922	-0.651384	0.636669
Q8S8N6	Phospholipase A2-alpha	PLA2-ALPHA	9.27e+06	1.25e+07	1.36e+07	1.12e+07	1.39e+07	1.22e+07	1.28e+07	1.37e+07			4	16.322	0	9.1799	0.722012	0.321696	0.188153	1.1393
Q8VWF6	Protein STRICTOSIDINE SYNTHASE-LIKE 3	SSL3	1.64e+07	7.82e+06	1.48e+07	2.02e+07	1.41e+07	1.55e+07	1.43e+07	1.61e+07			4	44.036	0	21.841	0.122755	0.824293	0.0980377	1.07032
Q8VYN9	Universal stress protein PHOS32 OS=Arabidopsis thaliana OX=3702 GN=P	PHOS32	3.42e+07	6.12e+07	3.34e+07	4.05e+07	1.48e+07	3.41e+07	2.92e+07	2.62e+07			4	26.202	0	7.2112	1.13553	0.191168	-0.718599	0.607687
Q93W20	NifU-like protein 2, chloroplastic	NIFU2	2.21e+07	3.41e+07	3.74e+07	3.44e+07	8.48e+07	3.94e+07	9.65e+07	5.66e+07			4	25.62	0	19.902	1.68402	0.101165	1.05858	2.08288
Q93XZ7	Endoplasmic reticulum transmembrane protein	At5g42570	1.66e+07	1.08e+07	1.43011e+07	2.13e+07	1.55e+07	2.57e+07	1.42e+07	2.74e+07			4	24.564	0	5.7948	0.548797	0.410715	0.376227	1.29794
Q944B0	Peptidyl-prolyl cis-trans isomerase FKBP16-1, chloroplastic	FKBP16-1	5.4e+07	9.89e+07	5.57e+07	5.43e+07	4.91e+07	8.09e+07	5.69e+07	7.85e+07			4	22.693	0	9.8465	0.0424416	0.938322	0.0338554	1.02374
Q949S6	NAD(P)-linked oxidoreductase superfamily protein	At1g14345	5.02e+07	4.82e+07	4.29e+07	5.27e+07	6.22e+07	5.84e+07	5.57e+07	6.97e+07			4	21.223	0	12.61	1.9539	0.075386	0.341554	1.26712
Q94AU7	Gamma carbonic anhydrase 3, mitochondrial	GAMMACA3	1.87e+07	1.85e+07	1.58e+07	2.04e+07	1.99e+07	1.97e+07	2.1e+07	2.44e+07			4	27.837	0	9.0678	1.05094	0.212827	0.212295	1.15853
Q94AZ5	Alanine-tRNA ligase	At2g45060	3.12e+07	9.08351e+06	2.27e+07	2.41e+07	1.57149e+07	2.31e+07	2.59e+07	3.03e+07			4	30.337	0	9.4538	0.197718	0.734742	0.219425	1.16427
Q94BY3	Translocon-associated protein subunit beta	MUA22.2	1.03e+08	1.23e+08	1.16e+08	9.73e+07	1.11e+08	1.01e+08	1.17e+08	1.03e+08			4	21.104	0	58.4	0.0805693	0.878797	-0.0204673	0.985913
Q94K07		NAP1	1.36e+07	1.47e+07	1.92e+07	1.37e+07	1.56e+07	1.62e+07	1.25e+07	2.26e+07			4	43.293	0	8.1117	0.207023	0.726678	0.110271	1.07943
Q9C5M8	Probable pectate lyase 18	At4g24780	3.6e+07	3.16e+07	3.49e+07	3.93e+07	3.32e+07	3.93e+07	3.16e+07	3.45e+07			4	45.013	0	38.109	0.134573	0.808787	-0.0333614	0.977141
Q9C7S3	Inner membrane localized protein	At1g42960	8.69e+07	5.38e+07	6.42e+07	1.03e+08	8.29e+07	1.11e+08	8.33e+07	1.12e+08			4	17.829	0	45.709	0.740335	0.315115	0.368374	1.2909
Q9C891	Dirigent protein 20	DIR20	1.7e+08	1.59e+08	1.97e+08	1.5e+08	1.62e+08	1.21e+08	1.79e+08	1.15e+08			4	20.618	0	12.25	0.66658	0.345151	-0.246281	0.843067
Q9C8D6	Probable thionin-2.4	At1g66100	5.38e+07	3.59e+07	3.64e+07	3.62e+07	1.1e+08	4.82e+07	1.37e+08	3.21e+07			4	14.147	0	269.43	0.767566	0.304714	0.798906	1.73978
Q9C909	Glycine-rich RNA-binding protein 5, mitochondrial	RBG5	1.1e+08	1.11e+08	1.18e+08	9.48e+07	1.07e+08	1.36e+08	1.04e+08	1.26e+08			4	28.728	0	32.12	0.475714	0.467492	0.120353	1.087
Q9CA40	Nudix hydrolase 1	NUDT1	2.23e+07	2.19e+07	3.1e+07	2.62e+07	3.17e+07	2.44e+07	2.34e+07	2.48e+07			4	16.356	0	4.8891	0.107372	0.844119	0.0446014	1.0314
Q9CAK8	2-C-methyl-D-erythritol 2,4-cyclodiphosphate synthase, chloroplastic	ISPF	1.03e+08	1.3e+08	1e+08	9.82e+07	1.2e+08	9.76001e+07	1.45e+08	1.45e+08			4	24.811	0	20.295	0.655716	0.349011	0.226286	1.16982
Q9CAR3	SNF1-related protein kinase regulatory subunit gamma-1-like	CBSCBS2	4.16e+07	3.55e+07	2.97e+07	3.75e+07	3.89e+07	4.68e+07	2.9e+07	3.9e+07			4	47.817	0	51.559	0.180212	0.753107	0.0810122	1.05776
Q9FFA5	Remorin 1.4	REM1.4	1.67e+07	2.68e+07	4.37e+07	2.24e+07	2.5e+07	1.94e+07	2.29e+07	2.21e+07			4	22.452	0	25.13	0.289721	0.62837	-0.208959	0.865161
Q9FFS8	Small ribosomal subunit protein eS10y	RPS10B	2.2e+07	1.97e+07	3.11e+07	1.61e+07	1.35e+07	2.76e+07	1.52e+07	2.96e+07			4	19.733	0	5.7787	0.0967381	0.858513	-0.0930943	0.93751
Q9FGX1	ATP-citrate synthase beta chain protein 2	ACLB-2	6.32e+07	6.81e+07	4.63e+07	7.46e+07	3.95e+07	5.35e+07	5.7e+07	7e+07			4	65.827	0	35.115	0.395679	0.528637	-0.204515	0.867831
Q9FH13	Putative 4-hydroxy-4-methyl-2-oxoglutarate aldolase 3	At5g56260	3.19e+07	3.27e+07	5.01e+07	3.24e+07	3.23e+07	3e+07	2.87e+07	2.94e+07			4	17.567	0	20.978	0.804204	0.292622	-0.262572	0.8336
Q9FHY8	Protein HLB1	HLB1	4.01e+07	3.53e+07	4.89e+07	3.45e+07	4.29e+07	4.05e+07	3.98e+07	3.83e+07			4	62.397	0	51.616	0.115376	0.832513	0.0373287	1.02621
Q9FI36	2-oxoglutarate (2OG) and Fe(II)-dependent oxygenase superfamily protein	MDN11.10	8.57001e+06	6.26e+06	7.2e+06	6.12e+06	6.08e+06	4.35e+06	7.96e+06	8.65001e+06			4	39.846	0	8.3561	0.142883	0.799805	-0.0941081	0.936851
Q9FI61	Ubiquitin-conjugating enzyme E2 27	UBC27	1.74e+07	1.41e+07	1.66e+07	1.65e+07	1.97e+07	1.99e+07	1.77e+07	1.24e+07			4	21.254	0	7.4593	0.204231	0.728937	0.0891552	1.06375
Q9FIJ2	NADH dehydrogenase [ubiquinone] 1 alpha subcomplex subunit 2	At5g47890	4.33e+07	3.86e+07	4.51e+07	3.52e+07	4.81e+07	5.19e+07	4.63e+07	5.11e+07			4	10.851	0	11.833	1.73888	0.0917587	0.288608	1.22146
Q9FKI4	N-terminal acetyltransferase A complex catalytic subunit NAA10	NAA10	3.22e+07	3.2e+07	2.95e+07	2.52e+07	3.03e+07	1.67e+07	2.99e+07	2.71e+07			4	21.714	0	12.834	0.464391	0.476182	-0.225416	0.855348
Q9FLI7	CDGSH iron-sulfur domain-containing protein NEET	NEET	6.48e+07	6.93e+07	7.58e+07	7.08e+07	7.99e+07	1.31e+08	8.6e+07	1.58e+08			4	11.626	0	14.503	1.41945	0.138878	0.640271	1.55862
Q9FM77	Isopentenyl-diphosphate delta-isomerase	MDF20.5	6.39e+07	5.46e+07	5.81e+07	4.32e+07	5.41e+07	4.32e+07	6.41e+07	4.03e+07			4	36.055	0	12.321	0.286563	0.631227	-0.13413	0.911219
Q9FMF7	Dicarboxylate transporter 2.1, chloroplastic	DIT2-1	1.51e+08	1.85e+08	9.94e+07	1.49e+08	1.48e+08	1.63e+08	1.46e+08	2.41e+08			4	59.991	0	47.263	0.461988	0.478339	0.259192	1.19681
Q9FPH2	AT5g02160	FIP	7.03e+07	7.16e+07	5.93e+07	8.09e+07	8.73e+07	1.45e+08	9.27e+07	1.74e+08			4	13.378	0	33.44	1.59607	0.113373	0.769973	1.70524
Q9FVV7	DNA repair RAD52-like protein 1, mitochondrial	RAD52-1	3.62e+07	2.75e+07	4.08e+07	2.75e+07	3.28e+07	3.13e+07	2.69e+07	2.58e+07			4	19.484	0	28.255	0.435068	0.499813	-0.162147	0.893694
Q9FWS4	Large ribosomal subunit protein bL31c	RPL31	2.31e+07	3.61e+07	2.97e+07	2e+07	2.11e+07	4.58e+07	2.2e+07	5.67e+07			4	16.033	0	20.654	0.333269	0.579196	0.320773	1.249
Q9FXE5	Alpha-L-fucosidase 3	FXG1	2.81e+07	4.29e+07	2.79e+07	2.56e+07	2.17e+07	2.92e+07	2.69e+07	3.69e+07			4	40.461	0	16.201	0.193495	0.738823	-0.113266	0.924493
Q9LDB4	Non-specific lipid-transfer protein 6	LTP6	1.51e+08	1.02e+08	6.38e+07	1.01e+08	1.46e+08	5.64e+07	1.17e+08	3.97e+07			4	11.878	0	5.544	0.280654	0.639326	-0.343912	0.787902
Q9LFD5	Binding partner of ACD11 1	BPA1	1.68e+07	1.31e+07	1.28e+07	1.71e+07	1.22e+07	1.86e+07	8.90001e+06	1.45e+07			4	27.234	0	11.836	0.301159	0.613479	-0.179513	0.883001
Q9LFM3	Acyl-CoA N-acyltransferases (NAT) superfamily protein	At5g11340	2.04e+07	2.18e+07	2.51e+07	2.02e+07	2.25e+07	2.62e+07	2.54e+07	2.66e+07			4	18.553	0	7.1954	1.19213	0.181096	0.205201	1.15285
Q9LFY3	2-oxoadipate dioxygenase/decarboxylase	At1g27030	5.07e+07	4.64e+07	3.08e+07	4.16e+07	4.84e+07	3.66e+07	3.67e+07	4.12e+07			4	35.52	0	29.562	0.084146	0.872716	-0.0425873	0.970912
Q9LHH3	FKBP-type peptidyl-prolyl cis-trans isomerase	At3g12345	2.91e+07	4.56e+07	2.26e+07	3.02e+07	2.98e+07	4.19e+07	4.53e+07	6.5e+07			4	20.149	0	31.526	0.806148	0.292518	0.505322	1.41944
Q9LJ98	Prefoldin subunit 2	PFD2	1.77e+07	2.45e+07	1.56e+07	2.46e+07	2.27e+07	1.82e+07	2e+07	2.03e+07			4	16.526	0.0010776	2.4814	0.00531206	0.992114	0.00284433	1.00197
Q9LNU3	Expansin-A11	EXPA11	6.19e+07	6.72e+07	5.7e+07	8.15e+07	6.18e+07	4.9e+07	5.67e+07	4.3e+07			4	26.761	0	24.007	1.13708	0.19208	-0.347022	0.786205
Q9LPD7	T12C22.21 protein	At1g44920	5.64e+07	7.16e+07	8.35e+07	6.48e+07	6.98e+07	4.96e+07	4.55e+07	4.52e+07			4	27.715	0	81.522	1.1112	0.194085	-0.404417	0.755542
Q9LPU1	Secondary thiamine-phosphate synthase enzyme	T22I11.11	3.37e+07	1.81e+07	2.14e+07	3.61e+07	3.09e+07	2.53e+07	7.57886e+06	2.34e+07			4	23.707	0	5.1901	0.369233	0.55014	-0.44126	0.736491
Q9LQL0	Glycine cleavage system H protein 3, mitochondrial	GDH3	1.05e+09	8.15e+08	1.65e+09	6.73e+08	1.22e+09	1.46e+09	7.12e+08	1.32e+09			4	17.897	0	188.93	0.226106	0.702559	0.204233	1.15207
Q9LRP1;Q9LNH6	Novel plant SNARE 13;Novel plant SNARE 12	NPSN13;NPSN12	1.26e+07	7.99e+06	1.03e+07	1.55e+07	2.17e+07	1.83e+07	1.33e+07	1.54e+07			4	30.414	0	6.7834	1.20937	0.177605	0.584823	1.49985
Q9LSX7	Peroxisome biogenesis protein 22	PEX22	2.53e+07	4.59e+07	4.56e+06	1.35e+07	1.63e+07	1.3e+07	1.69e+07	1.39e+07			4	31.398	0	7.9855	0.0646592	0.902568	-0.130551	0.913482
Q9LVC9	Large ribosomal subunit protein P3y	RPP3B	1.91e+08	2.16e+08	2.33e+08	1.87e+08	2.12e+08	1.56e+08	2.17e+08	1.95e+08			4	11.863	0	160.91	0.284487	0.633662	-0.0902987	0.939328
Q9LVH6	Aldose 1-epimerase	At3g17940	3.55e+07	4.3e+07	3.14e+07	2.74e+07	2.1e+07	2.67e+07	2.29e+07	3.19e+07			4	37.196	0	8.2177	1.15195	0.1893	-0.42024	0.7473
Q9LW76	Ras-related protein RABG3c	RABG3C	1.7e+07	1.05317e+07	1.3564e+07	1.31e+07	1.58333e+07	1.96e+07	1.19601e+07	1.93e+07			4	22.966	0	9.8081	0.641708	0.357019	0.292755	1.22498
Q9LX31	Tetrapyrrole-binding protein, chloroplastic	GUN4	3.44e+07	2.37e+07	2.83e+07	2.52e+07	3.02e+07	3.83e+07	2.86e+07	3.69e+07			4	29.665	0	30.373	0.85142	0.276335	0.267502	1.20372
Q9LXQ2	At3g44100	F26G5_50	3.06e+08	1.37e+08	2.81e+08	3.44e+08	2.26e+08	2.08e+08	2.17e+08	1.96e+08			4	16.07	0	7.8573	0.364055	0.554804	-0.254808	0.838098
Q9LXS6	Citrate synthase 2, peroxisomal	CSY2	1.63e+07	1.31e+07	3.28e+07	2.08e+07	1.84e+07	1.33e+07	1.76e+07	1.00612e+07			4	56.602	0	6.2174	0.591444	0.385497	-0.437303	0.738514
Q9LYG2	Classical AGP protein	At5g11680	2.14e+07	2.4e+07	1.57e+07	1.79e+07	1.27e+07	2.31e+07	2.11e+07	3.02e+07			4	23.106	0	23.702	0.117998	0.830219	0.0932865	1.0668
Q9LZK5	DnaJ protein ERDJ3B	ERDJ3B	3.08e+07	2.69e+07	3.69e+07	3.45e+07	3.94e+07	3.13e+07	3.77e+07	2.57e+07			4	39.199	0	13.721	0.0951629	0.860473	0.0449843	1.03167
Q9M060	Eukaryotic translation initiation factor 6-2	EIF6-2	3.25e+07	3.27e+07	4.14e+07	3.97e+07	4.26e+07	6.29e+07	5.09e+07	5.67e+07			4	26.482	0	19.133	1.91946	0.0782716	0.536607	1.45056
Q9M1Y7	Uncharacterized protein F24G16.140	F24G16.140	1.1e+07	8.3e+06	1.26057e+07	4.26e+06	1.18e+07	1.29e+07	1.41e+07	1.49e+07			4	32.417	0	16.572	0.974478	0.233942	0.676369	1.59811
Q9M263	Germin-like protein subfamily 2 member 4	GLP10	7.03e+07	5.96e+07	7.91e+07	7.23e+07	8.01e+07	5.63e+07	5.47e+07	5.33e+07			4	23.55	0	56.643	0.636875	0.360368	-0.216474	0.860666
Q9M2F1;O64650;B3H5X2	Small ribosomal subunit protein eS27y;Small ribosomal subunit protein eS27z	RPS27B;RPS27A	2.88e+08	3.54e+08	4.09e+08	3.33e+08	3.3e+08	2.76e+08	3.06e+08	2.63e+08			4	9.6001	0	10.687	0.91289	0.252414	-0.230428	0.852382
Q9M352	Large ribosomal subunit protein eL36y	RPL36B	4.41e+07	2.3e+07	2.54e+07	4.47e+07	3.13e+07	4.04e+07	2.64e+07	3.52e+07			4	12.676	0	4.404	0.00853576	0.98711	0.0072794	1.00506
Q9M9H3	Embryogenesis-like protein	EML	2.18e+07	2.36e+07	9.63e+06	1.9e+07	1.39e+07	1.83e+07	2.27e+07	2.52e+07			4	19.578	0	42.115	0.174017	0.763276	0.157081	1.11503
Q9S714	Photosystem I reaction center subunit IV B, chloroplastic	PSAE2	1.73e+08	1.53e+08	1.93e+08	1.73e+08	2.17e+08	3.22e+08	2.96e+08	5.07e+08			4	15.189	0	224.89	1.8415	0.0818036	0.892165	1.85596
Q9S7H4	Chorismate mutase 2	CM2	1.93e+07	2.03e+07	2.32e+07	1.47e+07	1.61e+07	1.58e+07	1.41e+07	1.26e+07			4	30.49	0	5.2927	1.29271	0.159035	-0.390979	0.762612
Q9SAE3	Cytochrome P450 71B28	CYP71B28	2.56e+07	8.06e+07	2.00878e+07	2.79e+07	3.5e+07	1.97e+07	3.55e+07	2.71e+07			4	56.536	0	46.648	0.15818	0.782272	-0.200462	0.870272
Q9SEL6	Vesicle transport v-SNARE 11	VTI11	1.12e+07	8.57489e+06	1.2e+07	1.17e+07	1.79e+07	1.72e+07	1.45e+07	1.66e+07	+	WT gl-1 FML_WT gl-1 Dark	4	24.951	0	5.8196	2.49383	0.050898	0.614593	1.53113
Q9SEU7	Thioredoxin M3, chloroplastic	GAT1	1.23e+07	1.21e+07	1.52e+07	1.24e+07	1.37e+07	1.69e+07	1.87e+07	1.13e+07			4	19.5	0	3.5301	0.51358	0.438541	0.20062	1.14919
Q9SF40	Large ribosomal subunit protein uL4z	RPL4A	1.79e+08	7.14e+07	1.1e+08	1.73e+08	1.18e+08	1.3e+08	7.67e+07	1.26e+08			4	44.702	0	32.851	0.195704	0.735781	-0.178554	0.883588
Q9SH59	Reticulon-like protein B3	RTNLB3	2.39e+07	2.74e+07	2.74e+07	2.14e+07	3.7e+07	1.97e+07	2.66e+07	3.07e+07			4	28.696	0	13.472	0.318136	0.595334	0.158103	1.11582
Q9SI20	Elongation factor 1-delta 2	At2g18110	7.19e+07	6.04595e+06	3.18e+07	6.61e+07	3.34e+07	5.9e+07	4.46e+07	6.4e+07			4	25.266	0	4.9821	0.325708	0.588413	0.655491	1.57515
Q9SIR5	AmmeMemoRadiSam system protein B	At2g25280	3.42e+07	3.08e+07	3.82e+07	2.47e+07	3.62e+07	3.25e+07	4.1e+07	3.85e+07			4	32.644	0	7.1973	0.725486	0.320923	0.225475	1.16916
Q9SJ44	Ubiquitin-conjugating enzyme E2 variant 1C	UEV1C	2.3e+07	1.41e+07	1.99e+07	2.28e+07	1.92e+07	1.9e+07	1.69e+07	1.56e+07			4	16.481	0	5.3477	0.369691	0.54954	-0.153364	0.899152
Q9SJ81	Fasciclin-like arabinogalactan protein 7	FLA7	2.17e+08	2e+08	3.31e+08	2.52e+08	2.25e+08	2.24e+08	2.35e+08	2e+08			4	26.845	0	120.82	0.402396	0.523576	-0.152966	0.8994
Q9SKZ0	At2g32090/F22D22.16	GLXI-LIKE	1.57e+08	9.45e+07	1.44e+08	1.89e+08	1.55e+08	1.7e+08	1.18e+08	1.31e+08			4	14.996	0	52.308	0.00432545	0.992221	0.00313807	1.00218
Q9SKZ3	Small ribosomal subunit protein eS12y	RPS12C	7.23e+07	8.92e+07	9.09e+07	7.37e+07	7.01e+07	8.24e+07	9.18e+07	9.63e+07			4	15.329	0	95.999	0.17444	0.762713	0.0602765	1.04267
Q9SL42	Peptidyl-prolyl cis-trans isomerase Pin1	PIN1	2.88e+07	1.51e+07	1.8e+07	2.79e+07	1.89e+07	2.32e+07	1.51e+07	2.28e+07			4	13.015	0	4.2914	0.191703	0.740473	-0.133197	0.911809
Q9SLJ2	Dehydrin HIRD11	HIRD11	6.25e+07	2.22e+07	4.67e+07	5.85e+07	5.88e+07	4.84e+07	3.16e+07	8.12e+07			4	10.796	0	43.792	0.211569	0.721455	0.236488	1.17812
Q9SN35	Ras-related protein RABA1d	RABA1D	1.88e+07	1.58e+07	8.91e+06	2.34e+07	1.5e+07	1.64e+07	9e+06	1.84e+07			4	23.869	0	9.3444	0.154207	0.786225	-0.151076	0.900579
Q9STT2	Vacuolar protein sorting-associated protein 29	VPS29	1.65e+07	2.22e+07	1.52e+07	1.96e+07	1.55e+07	1.06e+07	1.76e+07	1.51e+07			4	20.968	0	8.0749	0.828921	0.284961	-0.330374	0.79533
Q9STZ8	Early nodulin-like protein 19	ENODL19	1.28e+08	3.79e+07	5.44e+07	1.2e+08	6.84e+07	5.99e+07	6.79e+07	5.46e+07			4	16.133	0	7.6565	0.245561	0.681376	-0.264994	0.832202
Q9SUF2	Glutaredoxin-like protein	At4g08280	2.63e+07	2.34e+07	2.95e+07	2.97e+07	3.07e+07	3.24e+07	1.95e+07	2.22e+07			4	14.776	0	4.5318	0.159278	0.78091	-0.081121	0.945323
Q9SUU5	Cytochrome b-c1 complex subunit 7-1, mitochondrial	QCR7-1	4.57e+07	4e+07	4.61e+07	4.32e+07	3.42e+07	6.12e+07	5.43e+07	9.19e+07			4	14.527	0	21.387	0.60532	0.377291	0.380138	1.30147
Q9SUX0	Bifunctional inhibitor/lipid-transfer protein/seed storage 2S albumin superfamily protein	At4g22490	5.47e+08	1.18e+08	1.25e+08	4.58e+08	8.02e+07	1.71e+08	9.01e+07	1.53e+08			4	12.78	0	248.52	0.820732	0.288474	-1.0722	0.475593
Q9SUY2	AT3g52230/F4F15_340	F4F15.340	1.63e+08	1.26e+08	1.3e+08	1.4e+08	1.48e+08	1.63e+08	1.26e+08	1.91e+08			4	16.124	0	26.633	0.478605	0.464415	0.158808	1.11636
Q9SW21	Acyl carrier protein 4, chloroplastic	ACP4	2.49e+09	2.33e+09	2.34e+09	2.33e+09	1.89e+09	2.58e+09	2.59e+09	2.43e+09			4	14.544	0	323.31	0.0341903	0.949281	-0.0109124	0.992465
Q9SYD8	Stress-response A/B barrel domain-containing protein DABB1	DABB1	2.28e+07	2.23e+07	2.41e+07	2.27e+07	2.06e+07	1.5e+07	2.49e+07	1.39e+07			4	23.651	0	9.4253	0.876533	0.265388	-0.344741	0.787449
Q9SZA3	Eukaryotic translation initiation factor 3 subunit K	TIF3K1	3.97e+07	1.96e+07	2.78e+07	3.13e+07	3.26e+07	1.76e+07	3.14e+07	2.25e+07			4	25.728	0	4.6199	0.25271	0.670985	-0.185026	0.879633
Q9SZN1	V-type proton ATPase subunit B2	VHA-B2	7.5e+07	6.56e+07	5.16e+07	7.98e+07	6.87e+07	5.2e+07	5.43e+07	5.53e+07			4	54.304	0	11.334	0.66592	0.345687	-0.229324	0.853035
Q9SZV4	AT4g30010/F6G3_40	At4g30010	7.4e+07	7.45e+07	7.08e+07	8.57001e+07	6.99e+07	7.69e+07	5.29e+07	8.33e+07			4	10.439	0	4.1408	0.345033	0.569917	-0.124488	0.91733
Q9T029;Q8GYL5;Q9SIW5;Q9SIK2	Small ribosomal subunit protein eS25w;Small ribosomal subunit protein eS25x	RPS25E;RPS25D	8.54e+07	8.91e+07	6.69e+07	7.65e+07	8.68e+07	7.72e+07	5.61e+07	8.76e+07			4	12.053	0	22.831	0.128759	0.815844	-0.0604753	0.958948
Q9T080;Q9T081	UDP-glycosyltransferase 79B2;UDP-glycosyltransferase 79B3	UGT79B2;UGT79B3	5.35e+07	1.28e+08	1.99e+07	5e+07	1.98e+07	2.74e+07	2.96e+07	2.5e+07			4	50.615	0	14.89	0.922589	0.251562	-1.02128	0.49268
Q9XGY4	Mitochondrial import inner membrane translocase subunit TIM8	TIM8	3.65e+07	3.1e+07	3.27e+07	3.74e+07	4.52e+07	4.17e+07	2.92e+07	3.46e+07			4	8.7501	0	30.18	0.313457	0.599085	0.115154	1.08309
Q9ZQ78	Uncharacterized protein At2g03420	At2g03420	2.03e+07	2.61e+07	2.54e+07	2.37e+07	2.31e+07	3.33e+07	2.82e+07	4.04e+07			4	19.028	0	7.3346	0.9853	0.230895	0.364555	1.28748
Q9ZSK3	Actin-depolymerizing factor 4	ADF4	2.14e+07	2.81e+07	2.54e+07	2.28e+07	3.05e+07	1.3e+07	2.23e+07	8.74289e+06			4	16.034	0	8.9389	0.630559	0.362742	-0.542874	0.686402
Q9ZUS6	At2g37400	At2g37400	2.17e+07	1.51e+07	2.56e+07	1.94e+07	2.36e+07	1.88e+07	2.8e+07	2.13e+07			4	38.155	0	12.691	0.380679	0.539958	0.175339	1.12923
Q9ZV07	Probable aquaporin PIP2-6	PIP2-6	1.12e+08	8.06e+07	8.26e+07	9.94e+07	1.5e+08	1.33e+08	1.24e+08	1.6e+08			4	31.05	0	91.066	2.2985	0.0561168	0.604229	1.52017
Q9ZVZ9	Photosystem II D1 precursor processing protein PSB27-H2, chloroplastic	PSB27-2	3.55e+07	6.58e+07	1.37046e+07	3.86e+07	1.72e+07	6.98e+07	2.02e+07	5.51e+07			4	22.267	0	18.599	0.0137609	0.981089	0.0282202	1.01975
A0A1I9LN21	Phosphoglycerate mutase family protein	At3g60450	2.69e+07	3.38e+07	3.03e+07	2.82e+07	4.3e+07	2.55e+07	3.13e+07	1.9e+07			5	34.719	0	6.1591	0.0889026	0.868292	-0.0631604	0.957165
A0A1I9LN94	Pectin lyase-like superfamily protein	At3g06770	5.37e+07	5.59e+07	6.29e+07	5.95e+07	7.68e+07	5.73e+07	5.05e+07	5.09e+07			5	48.252	0	51.701	0.0055036	0.992441	0.00246763	1.00171
A0A1P8BEU1	Tagatose-6-phosphate ketose/aldose isomerase, putative (Mog1/PsbP/DUF1795-like photosystem II reaction center PsbP family protein)	At5g27390	3.41e+07	3.5e+07	4.5e+07	3.4e+07	4.23e+07	3.75e+07	3.9e+07	4.24e+07			5	30.383	0	8.5073	0.570787	0.400226	0.130625	1.09477
F4I082	Non-specific lipid transfer protein GPI-anchored 6	LTPG6	1.45e+08	1e+08	1.52e+08	1.63e+08	1.64e+08	1.35e+08	1.66e+08	1.23e+08			5	20.126	0	41.456	0.16852	0.770609	0.0828753	1.05913
F4IKM1	Tropinone reductase homolog At2g29340	At2g29340	3.99e+07	4.17e+07	4.56e+07	4.63e+07	5.2e+07	5.48e+07	4.08e+07	5.8e+07			5	32.899	0	20.341	0.981907	0.231628	0.235207	1.17708
F4J6A1	Eukaryotic translation initiation factor 3 subunit G	EIF3G1	9.06e+07	8.12e+07	8.42e+07	7.69e+07	7.55e+07	8.08e+07	5.63e+07	6.68e+07			5	35.663	0	7.1545	1.10249	0.197107	-0.263494	0.833068
F4JM22	LOW PSII ACCUMULATION-like protein	At4g28740	5.8e+07	5.7e+07	5.45e+07	5.09e+07	5.66e+07	4.32e+07	5.13e+07	4.18e+07			5	38.887	0	26.693	0.916897	0.251737	-0.20166	0.86955
F4JV80	Glutamyl-tRNA(Gln) amidotransferase subunit C, chloroplastic/mitochondrial	GATC	3.6e+07	3.66e+07	4.3e+07	4.23e+07	4.32e+07	4.65e+07	4.37e+07	5.3e+07			5	17.518	0	11.662	1.33451	0.151517	0.239264	1.18039
F4K329	Plasma membrane fusion protein	At5g42765	1.12e+08	1.23e+08	1.17e+08	1.43e+08	1.66e+08	1.49e+08	1.51e+08	1.55e+08			5	25.098	0	238.97	2.11948	0.0666744	0.332158	1.2589
O03983	Probable desiccation-related protein LEA14	LEA14	8.82e+07	1.63e+08	4.41e+07	1.04e+08	5.1e+07	1.68e+08	1.43e+08	1.5e+08			5	16.543	0	56.947	0.273008	0.64613	0.369713	1.2921
O04922	Probable glutathione peroxidase 2	GPX2	4.72e+07	2.4e+07	3.79e+07	4.95e+07	3.47e+07	7.03e+07	5.07e+07	7.25e+07			5	18.944	0	16.548	0.739475	0.31518	0.519244	1.4332
O22287;Q9M2S0	Mannose-1-phosphate guanylyltransferase 1;Probable mannose-1-phosphate guanylyltransferase 2	CYT1;At3g55590	5.52e+07	4.68e+07	5.09e+07	4.6e+07	4.16e+07	3.35e+07	3.76e+07	3.58e+07	+	WT gl-1 FML_WT gl-1 Dark	5	39.577	0	6.883	2.48762	0.0508687	-0.42226	0.746255
O22707	Probable aldo-keto reductase 3	At1g60690	1.19e+07	1.2e+07	1.7e+07	1.68e+07	1.29e+07	1.15e+07	1.19e+07	1.02e+07			5	38.16	0	5.833	0.935258	0.248169	-0.294864	0.815149
O22827	Molybdopterin synthase catalytic subunit	MOCS2	2.15e+07	2.23e+07	2.74e+07	2.11e+07	2.09e+07	1.73e+07	2.21e+07	1.63e+07			5	22.216	0	12.364	1.02967	0.217809	-0.272401	0.82794
O23138	Cytochrome c-1	CYTC-1	6.42e+08	5.09e+08	6.2e+08	6.64e+08	7.07e+08	7.24e+08	6.29e+08	6.79e+08			5	12.394	0	52.574	0.91916	0.251764	0.17512	1.12906
O23207	Probable NAD(P)H dehydrogenase (quinone) FQR1-like 2	At4g36750	2.4e+07	2.13e+07	2.87e+07	1.91e+07	3.01e+07	3.71e+07	3.54e+07	3.03e+07			5	28.754	0	20.465	1.91797	0.0780898	0.523934	1.43787
O48528	Outer envelope pore protein 16-3, chloroplastic/mitochondrial	OEP163	8.07e+07	9.41e+07	9.33e+07	8.51e+07	7.55e+07	9.14999e+07	9.16e+07	8.89e+07			5	16.999	0	18.838	0.107938	0.843296	-0.0250053	0.982817
O49313;Q8RWA7	NADH dehydrogenase [ubiquinone] 1 alpha subcomplex subunit 13-B;NADH dehydrogenase [ubiquinone] 1 alpha subcomplex subunit 13-A	At2g33220	2.59e+07	3.86e+07	2.62e+07	3.45e+07	2.8e+07	2.71e+07	2.55e+07	2.95e+07			5	16.121	0	28.712	0.502925	0.447481	-0.165696	0.891499
O49482	Cinnamyl alcohol dehydrogenase 5	CAD5	2.88e+07	2.85e+07	2.88e+07	2.48e+07	2.63e+07	2.06e+07	2.88e+07	2.16e+07			5	38.743	0	19.387	0.782038	0.30088	-0.199658	0.870757
O64730	Probable protein phosphatase 2C 26	At2g30170	4.65e+07	1.53e+08	5.02e+07	4.65e+07	3.31e+07	5.88e+07	4.85e+07	6.63e+07			5	32.284	0	38.111	0.312957	0.599431	-0.351993	0.783501
O64864	Non-specific lipid transfer protein GPI-anchored 13	LTPG13	5.57e+07	5.15e+07	6.01e+07	7.5e+07	7.83e+07	5.95e+07	4.69e+07	3.79e+07			5	21.579	0	30.17	0.259753	0.662078	-0.160705	0.894588
O64866	Calcium-binding EF-hand family protein	At2g44310	1.56e+08	1.54e+08	1.91e+08	1.48e+08	2.01e+08	1.48e+08	1.82e+08	1.53e+08			5	15.821	0	115.55	0.214768	0.717725	0.0716548	1.05092
O64883	Beta-glucosidase 26, peroxisomal	BGLU26	1.93e+07	1.23e+07	3.17e+07	1.87e+07	3.26e+07	2.57e+07	3.82e+07	2.92e+07			5	63.915	0	59.45	1.17918	0.184463	0.68285	1.60531
O80477	Methylesterase 3	MES3	4.56e+07	3.32e+07	3.61e+07	4.97e+07	4.82e+07	4.97e+07	4.2e+07	5.09e+07			5	29.823	0	16.582	0.745285	0.313021	0.228718	1.17179
O80845	Peroxisomal membrane protein 11D	PEX11D	4.67e+07	6.61e+07	3.68e+07	4.38e+07	5.81e+07	3.75e+07	6.46e+07	6.17e+07			5	25.943	0	13.691	0.339592	0.573148	0.200881	1.1494
O82290	Probable inactive shikimate kinase like 2, chloroplastic	SKL2	3.47e+07	3.2e+07	3.42e+07	3.28e+07	3.44e+07	3.27e+07	3.44e+07	3.68e+07			5	42.687	0	7.9041	0.500469	0.448141	0.0482793	1.03403
P0DKI3	Tropinone reductase homolog At1g07440	At1g07440	4.83e+07	3.48e+07	5.72e+07	4.55e+07	4.48e+07	4.14e+07	4.73e+07	3.72e+07			5	28.332	0	15.967	0.259892	0.662103	-0.10568	0.929367
P11139	Tubulin alpha-1 chain	TUBA1	8.32e+07	7.78e+07	6.32e+07	1.07e+08	5.52e+07	1.78e+07	1.2e+08	2.31e+07			5	49.8	0	13.593	0.764051	0.305697	-1.0016	0.499445
P24101	Peroxidase 33	PER33	6.87e+07	5.52e+07	7.67e+07	6.75e+07	4.82e+07	2.34e+07	6.14e+07	2.04e+07			5	38.941	0	76.418	1.25369	0.166163	-0.949185	0.517925
P25071	Calmodulin-like protein 12	CML12	2.06e+07	8.13612e+06	2.27e+07	1.38e+07	3.03e+07	7.24e+07	3.56e+07	7.01e+07			5	36.807	0	12.679	1.93205	0.0772658	1.67605	3.19551
P28185	Ras-related protein RABA1a	RABA1A	2.8e+07	1.59e+07	3.22e+07	2.42e+07	3.01e+07	3.63e+07	3.13e+07	3.35e+07			5	23.927	0	17.845	0.968255	0.236191	0.430884	1.34806
P28187;Q9SIP0	Ras-related protein RABA5c;Ras-related protein RABA5d	RABA5C;RABA5D	2.15e+07	1.12e+07	1.29e+07	1.82e+07	1.9e+07	2.21e+07	2.28e+07	2.18e+07			5	23.981	0.00029577	3.4414	1.09114	0.200457	0.471065	1.38613
P32962	Nitrilase 2	NIT2	3.99e+07	9.32179e+06	8.85535e+06	6.43e+07	2.99e+07	4.07e+07	2.87e+07	5.68e+07			5	37.153	0	90.854	0.47907	0.463937	0.806902	1.74945
P40941;O49447	ADP,ATP carrier protein 2, mitochondrial;ADP,ATP carrier protein 3, mitochondrial	AAC2;AAC3	7.84e+07	6.89e+07	5.34e+07	9.53001e+07	6.83e+07	1.28e+08	6.44e+07	1.43e+08			5	41.745	0	8.6858	0.513715	0.438686	0.387572	1.30819
P43082	Hevein-like preproprotein	HEL	4.1e+07	4.72e+07	6.09e+07	4.76e+07	1.23e+08	7.43e+07	9.95e+07	6.4e+07			5	22.936	0	276.48	1.88343	0.0798438	0.843726	1.79468
P48482;P48485;P30366	Serine/threonine-protein phosphatase PP1 isozyme 2;Serine/threonine-protein phosphatase PP1 isozyme 5	TOPP2;TOPP5	1.64e+07	1.8e+07	2.46e+07	1.71e+07	2.33e+07	1.98e+07	2.49e+07	1.98e+07			5	35.531	0	10.804	0.669059	0.344207	0.218283	1.16335
P49201;Q9SF35	Small ribosomal subunit protein uS12y;Small ribosomal subunit protein uS12z	RPS23B;RPS23A	1.77e+08	6.03e+08	2.62e+08	1.66e+08	2.09e+08	1.57e+08	2.2e+08	2.01e+08			5	15.735	0	5.0655	0.421526	0.51003	-0.419423	0.747724
P49206;Q8LPJ7	Small ribosomal subunit protein eS26y;Small ribosomal subunit protein eS26z	RPS26A;RPS26B	1.76e+08	2.21e+08	1.84e+08	1.52e+08	1.79e+08	1.91e+08	1.83e+08	2.05e+08			5	14.729	0	64.779	0.196337	0.735601	0.0593996	1.04203
P54121	Protein AIG2 A	AIG2A	2.17e+07	1.80085e+07	3.69827e+06	2.31e+07	3.18e+07	2.64e+07	4.44e+07	3.15e+07			5	19.445	0	33.639	1.02465	0.219925	1.28407	2.43525
P56755	NAD(P)H-quinone oxidoreductase subunit I, chloroplastic	ndhI	6.32e+07	4.94e+07	7.08e+07	5.12e+07	5.14e+07	4.66e+07	5.54e+07	4.46e+07			5	20.086	0	26.581	0.818638	0.288901	-0.233825	0.850377
P56779	Cytochrome b559 subunit alpha	psbE	1.83e+09	2.47e+09	1.89e+09	1.9e+09	2.52e+09	2.75e+09	3.58e+09	3.57e+09			5	9.3864	0	135.74	2.00859	0.0753234	0.612	1.52838
P56805	Small ribosomal subunit protein uS15c	rps15	4.3e+07	6.59e+07	6.03e+07	3.72e+07	4.73e+07	5.46e+07	4.1e+07	4.03e+07			5	10.718	0	29.44	0.267881	0.652773	-0.143734	0.905174
P92959	Large ribosomal subunit protein uL24c	RPL24	1.2e+08	1.18e+08	1.31e+08	1.04e+08	1.33e+08	1.75e+08	9.51999e+07	2.03e+08			5	21.976	0	14.782	0.572421	0.400427	0.305331	1.2357
P93009	Protein CutA, chloroplastic	CUTA	3.17e+07	1.8e+07	2.89e+07	2.98e+07	3.23e+07	3.49e+07	2.61e+07	2.56e+07			5	19.77	0	18.153	0.295185	0.620623	0.154023	1.11267
P93285	Cytochrome c oxidase subunit 2	COX2	1.33e+08	1.6e+08	1.24e+08	1.12e+08	1.68e+08	1.34e+08	1.75e+08	1.4e+08			5	29.684	0	75.678	0.76986	0.304474	0.225035	1.16881
P93834	Hexokinase-2	HXK2	3.84e+07	4.97e+07	3.76e+07	3.48e+07	3.4e+07	3.65e+07	3.48e+07	2.71e+07			5	54.489	0	54.13	0.94994	0.241816	-0.27334	0.827402
P94040	Germin-like protein subfamily 3 member 1	GLP1	3.19e+08	3.52e+08	3.58e+08	3.65e+08	3.74e+08	5.74e+08	3.76e+08	6.12e+08			5	21.559	0	46.237	1.17181	0.186103	0.437841	1.35458
Q05212	DNA damage-repair/toleration protein DRT102	DRT102	4.59e+07	4.33e+07	6.28e+07	4.19e+07	4.73e+07	3.47e+07	5.44e+07	4.03e+07			5	33.233	0	13.191	0.289729	0.628683	-0.134853	0.910762
Q08467;Q08466;O64817	Casein kinase II subunit alpha-1;Casein kinase II subunit alpha-2	CKA1;CKA2	2.36e+07	2.54e+07	3.18e+07	2.12e+07	2.66e+07	2.21e+07	2.85e+07	2.31e+07			5	47.639	0	12.925	0.0357828	0.946606	-0.015595	0.989249
Q08733	Aquaporin PIP1-3	PIP1-3	8.69e+07	5.63e+07	6.66e+07	5.11e+07	8.79e+07	8.01e+07	8.71e+07	9.89e+07			5	30.632	0	20.312	1.3933	0.144606	0.466243	1.38151
Q24JL3	Thiosulfate/3-mercaptopyruvate sulfurtransferase 2	STR2	2.56e+07	1.81e+07	2.18e+07	2.48e+07	1.74e+07	2.8e+07	2.41e+07	3.45e+07			5	37.412	0	7.201	0.308246	0.604132	0.173336	1.12766
Q38922	Ras-related protein RABB1b	RABB1B	4.51e+07	3.63e+07	4.32e+07	4.55e+07	4.76e+07	5.42e+07	4.95e+07	6.01e+07			5	23.175	0	70.176	1.5855	0.114128	0.313513	1.24273
Q39024;Q9LMM5	Mitogen-activated protein kinase 4;Mitogen-activated protein kinase 11	MPK4;MPK11	4.95e+07	6.04e+07	4.09e+07	4.46e+07	3.62e+07	2.44e+07	5.26e+07	3.17e+07			5	42.851	0	50.241	0.920957	0.251754	-0.472176	0.720877
Q39173	NADP-dependent alkenal double bond reductase P2	P2	3.04e+07	2.64e+07	3.49e+07	2.55e+07	2.26e+07	1.97e+07	3.11e+07	2.45e+07			5	37.988	0	10.737	0.767189	0.304795	-0.26853	0.830165
Q39218	Serine acetyltransferase 3, mitochondrial	SAT3	2.44e+07	1.86016e+07	1.55e+07	2.08e+07	2.1e+07	1.92e+07	2.65e+07	2.08e+07			5	42.72	0	10.206	0.387187	0.536356	0.150728	1.11013
Q39239	Thioredoxin H4	TRX4	5.56e+06	2.41e+07	2.14e+07	2.32e+07	1.86e+07	1.72e+07	1.85e+07	1.58e+07			5	13.063	0	7.6	0.0865971	0.87073	0.122809	1.08885
Q39243	Thioredoxin reductase 1, mitochondrial	NTR1	3.13e+07	3.58e+07	3.08e+07	2.16e+07	3.24e+07	2.86e+07	3.28e+07	3.15e+07			5	39.626	0	14.251	0.223406	0.706659	0.0902424	1.06455
Q42418	Profilin-2	PRF2	2.79e+08	2.76e+08	3.52e+08	2.91e+08	3.63e+08	4.06e+08	4.07e+08	4.25e+08			5	13.998	0	112.9	2.36327	0.0509063	0.423103	1.34081
Q43295	Adenylyl-sulfate kinase 1, chloroplastic	APK1	2.35e+07	2.15e+07	2.76e+07	2.89e+07	2.39e+07	1.9e+07	2.06e+07	2.07e+07			5	29.787	0	8.0619	1.14482	0.191047	-0.264363	0.832566
Q56WH4	Histone deacetylase HDT2	HDT2	9.01e+07	1.16e+08	1.33e+08	7.79e+07	5.67e+07	7.12e+07	5.65e+07	6.46e+07			5	32.348	0	33.863	2.02057	0.0743061	-0.719387	0.607356
Q570C8	3-ketoacyl-CoA thiolase 5, peroxisomal	KAT5	3.61e+07	3.44e+07	3.09e+07	3.33e+07	2.79e+07	2.29e+07	2.72e+07	2.68e+07	+	WT gl-1 FML_WT gl-1 Dark	5	47.955	0	13.926	2.41398	0.0498462	-0.364021	0.776996
Q66GR6	Single-stranded DNA-binding protein WHY3, chloroplastic	WHY3	3.74e+07	3.63e+07	4.42e+07	3.68e+07	4.25e+07	4.99e+07	4.68e+07	4.71e+07			5	29.728	0	47.036	1.78639	0.0859932	0.270495	1.20622
Q6ICX4	Polypyrimidine tract-binding protein homolog 3	At1g43190	3.13e+07	2.93e+07	3.55e+07	2.7e+07	3.84e+07	1.8e+07	2.9e+07	2.23e+07			5	48.233	0	8.7172	0.43365	0.500824	-0.243911	0.844453
Q7XA63	At5g19860	At5g19860	1.44e+08	1.14e+08	1.13e+08	1.45e+08	1.84e+08	1.67e+08	1.8e+08	1.41e+08			5	20.443	0	75.546	1.55542	0.116598	0.383942	1.3049
Q84J81	Fes1A	FES1A	2.44e+07	2.98e+07	4.24e+07	1.94e+07	3.01e+07	2.65e+07	2.14e+07	3.1e+07			5	40.395	0	5.2168	0.0581922	0.9122	-0.0441704	0.969847
Q84MC2	Cytokinin riboside 5-monophosphate phosphoribohydrolase LOG8	LOG8	2.1e+07	3.16e+07	3.04e+07	2.82e+07	1.78e+07	3.81e+07	2.54e+07	3.37e+07			5	23.831	0	23.161	0.00880432	0.987228	0.00729132	1.00507
Q84W11	At5g04750	MUK11.3	1.58e+08	1.02e+08	7.4e+07	1.59e+08	9.18e+07	9.09e+07	5.5e+07	9.84e+07			5	10.703	0	4.067	0.774047	0.303424	-0.517492	0.698585
Q84WV7	Adaptin ear-binding coat-associated protein 1 NECAP-1	At3g58600	1.01e+07	1.41e+07	1.73e+07	1.31e+07	1.02e+07	1.09e+07	1.43e+07	1.05e+07			5	33.917	0	7.3282	0.568674	0.401246	-0.237772	0.848054
Q8GRX2	Eukaryotic translation initiation factor 3 subunit J	At5g37475	1.83e+07	1.81e+07	1.63e+07	1.9e+07	2.11e+07	2.61e+07	2.68e+07	3.21e+07			5	25.168	0	10.107	2.22478	0.0622585	0.551849	1.46596
Q8GS60	7-hydroxymethyl chlorophyll a reductase, chloroplastic	HCAR	3.22e+07	3.79e+07	4.38e+07	3.06e+07	2.5e+07	2.98e+07	3.07e+07	2.53e+07			5	51.661	0	6.5632	1.42631	0.138555	-0.374777	0.771225
Q8GUN7	Adenylosuccinate lyase	At1g36280	3.18e+07	2.01e+07	2.37e+07	4.19e+07	3.97e+07	2.84e+07	3.53e+07	3.77e+07			5	58.815	0	6.9559	0.563911	0.404346	0.3103	1.23997
Q8GWS0	Glutaredoxin-C5, chloroplastic	GRXC5	3.72e+07	6.43e+07	3.43e+07	4.31e+07	3.49e+07	3.76e+07	3.05e+07	3.65e+07			5	18.813	0	14.663	0.736433	0.316127	-0.318839	0.801715
Q8GY91	Putative L-ascorbate peroxidase 6	APX6	2.54e+07	1.97e+07	2.5e+07	3.29e+07	2.93e+07	3.63e+07	2.88e+07	3.21e+07			5	36.239	0	16.81	0.946359	0.242889	0.314118	1.24325
Q8GYD1	Protein disulfide-isomerase 5-1	PDIL5-1	1.72e+08	1.74e+08	1.31e+08	1.1e+08	1.47e+08	8.06e+07	9.71e+07	3.84e+07			5	16.565	0	7.0566	0.965962	0.236617	-0.821795	0.565738
Q8GYN9	1,4-dihydroxy-2-naphthoyl-CoA synthase, peroxisomal	MENB	1.9e+07	1.92e+07	2.03e+07	2.07e+07	2.02e+07	2.74e+07	1.59e+07	2.95e+07			5	37.056	0	9.3815	0.401969	0.523431	0.190014	1.14077
Q8L466	At1g24050/T23E23_11	At1g24050	2.1e+07	6.65e+07	1.53e+07	2.9e+07	2.97e+07	2.68e+07	3.33e+07	4.02e+07			5	20.491	0	23.12	0.158955	0.78125	0.195521	1.14514
Q8L4B2;Q9ZVL3	Nuclear transcription factor Y subunit C-9;Nuclear transcription factor Y subunit C-3	NFYC9;NFYC3	5.15e+07	6.78e+07	1.64e+07	2.12e+07	1.43e+07	4.88e+07	4.5e+07	4.32e+07			5	25.639	0	67.176	0.0210517	0.969101	0.0400596	1.02816
Q8L4N1	Universal stress protein PHOS34 OS=Arabidopsis thaliana OX=3702 GN=P	PHOS34	1.09e+07	1.32e+07	1.59e+07	1.06e+07	1.64e+07	1.12e+07	1.29e+07	1.31e+07			5	28.106	0	45.207	0.198241	0.734679	0.0890441	1.06367
Q8L540	Thiol-disulfide oxidoreductase LTO1	LTO1	4.15e+07	2.91e+07	4.75e+07	4.56e+07	4.59e+07	5.22e+07	5.03e+07	4.77e+07			5	40.401	0	50.912	0.860375	0.272548	0.284	1.21757
Q8L5Z1	GDSL esterase/lipase At1g33811	At1g33811	3.06e+07	8.37999e+07	1.14e+07	3.05e+07	2.47e+07	3.98e+07	2.16e+07	4.08e+07			5	41.697	0	51.015	0.00547689	0.992059	-0.0103607	0.992844
Q8L9X1	Alpha/beta-Hydrolases superfamily protein	At5g20060	2.89e+07	2.51e+07	2.12e+07	2.29e+07	3.42e+07	2.83e+07	2.25e+07	2.4e+07			5	26.727	0.00029394	3.3554	0.373427	0.546524	0.142397	1.10374
Q8LAA6	Probable aquaporin PIP1-5	PIP1-5	5.37e+07	7.44e+07	3.84e+07	3.38e+07	5.96e+07	8.2e+07	7.13e+07	1.14e+08			5	30.646	0	39.513	1.19646	0.179648	0.734361	1.66366
Q8LB10	ATP-dependent Clp protease proteolytic subunit-related protein 4, chloroplastic	CLPR4	8.28e+07	1.16e+08	9.25999e+07	8.6e+07	8.63e+07	9.92e+07	6.91e+07	1.17e+08			5	33.44	0	12.422	0.0660703	0.900518	-0.0360518	0.97532
Q8LBS4	Monothiol glutaredoxin-S12, chloroplastic	GRXS12	4.49e+08	3.24e+08	4.9e+08	4.97e+08	4.4e+08	4.91e+08	3.7e+08	4.29e+08			5	19.125	0	159.57	0.0240526	0.966354	-0.0117517	0.991887
Q8LBY9	At5g05960	At5g05960	2.71e+07	3.22e+07	2.87e+07	4.06e+07	2.47e+07	2.96e+07	1.35e+07	2.49e+07			5	12.443	0	5.111	0.933047	0.248289	-0.512167	0.701168
Q8LC95	Early nodulin-like protein 13	ENODL13	5.5e+07	4.05e+07	5.53e+07	6.03e+07	5.23e+07	4.2e+07	3.96e+07	3.48e+07			5	19.767	0	17.492	0.939371	0.245745	-0.323751	0.79899
Q8LCT3	Thioredoxin-like 2-2, chloroplastic	At4g29670	7.14e+07	8.93e+07	7.37e+07	6.9e+07	8.82e+07	7.96e+07	7.86e+07	7.46e+07			5	26.337	0	60.945	0.386355	0.537096	0.086102	1.0615
Q8LDV3	Uncharacterized protein At4g13200, chloroplastic	At4g13200	1.13e+08	1.14e+08	1.11e+08	1.22e+08	1.31e+08	1.21e+08	1.4e+08	1.47e+08			5	20.429	0	49.549	1.8007	0.0853103	0.225755	1.16939
Q8LFQ6	Glutaredoxin-C4	GRXC4	1.13e+08	4.46e+07	1.07e+08	1.12e+08	1.28e+08	1e+08	1.07e+08	1e+08			5	14.827	0	323.31	0.380024	0.54009	0.295301	1.22714
Q8RWF0	26S proteasome non-ATPase regulatory subunit 13 homolog A	RPN9A	3.66e+07	3.93e+07	4.46e+07	3.75e+07	3.78e+07	3.33e+07	3.42e+07	3.06e+07			5	44.167	0	12.484	1.29224	0.158741	-0.217217	0.860223
Q8RWG8	Ran-binding protein 1 homolog b	RANBP1B	9.1e+07	8.40001e+07	8.78e+07	9.56e+07	1.14e+08	7.82e+07	8.19e+07	7.84e+07			5	24.389	0	127.71	0.111435	0.838043	-0.0411611	0.971872
Q8S9K8	Methylesterase 10	MES10	6.9e+07	3.96e+07	5.14e+07	7.55e+07	6.27e+07	3.92e+07	5.51e+07	3.81e+07			5	31.358	0	28.354	0.414502	0.51276	-0.259794	0.835207
Q8VY91	Small ribosomal subunit protein bS6c	RPS6	2.58e+08	3.55e+08	2.62e+08	2.22e+08	1.48e+08	3.74e+08	2.85e+08	4.1e+08			5	22.761	0	15.472	0.0691921	0.896389	0.0699749	1.0497
Q8VZB1	NAD(P)-binding Rossmann-fold superfamily protein	EMB2799	8.09e+07	7.85e+07	9.61001e+07	8.5e+07	1.07e+08	1.1e+08	8.01e+07	1.09e+08			5	38.21	0	50.287	0.992795	0.22857	0.246549	1.18637
Q8W1B3	At4g21445	CRR9	8.31e+07	1.15e+08	1.1e+08	8.63e+07	1.13e+08	1.42e+08	1.25e+08	1.43e+08			5	17.618	0	145.06	1.54873	0.116847	0.415166	1.33345
Q93VP9	SPFH/Band 7/PHB domain-containing membrane-associated protein family	SLP1	2.27e+07	3.05e+07	2.62e+07	2.44e+07	2.12e+07	1.59e+07	2.38e+07	1.81e+07			5	45.02	0	7.2984	1.37017	0.147639	-0.401978	0.75682
Q93VQ6	At1g07080/F10K1_15	At1g07080	5.18e+07	5.08e+07	6.54e+07	4.57e+07	5.27e+07	5.57e+07	5.47e+07	4.33e+07			5	29.698	0	43.106	0.120803	0.825488	-0.0444689	0.969647
Q93Y40	Oxysterol-binding protein-related protein 3C	ORP3C	3.03e+07	2.84e+07	3.02e+07	2.82e+07	2.72e+07	3.42e+07	3.37e+07	3.23e+07			5	51.966	0	22.987	0.699571	0.330416	0.116608	1.08418
Q93YW5	Probable protein phosphatase 2C 58	At4g28400	1.42e+07	2.02e+07	2.26e+07	1.69e+07	3.08e+07	2.09e+07	1.24e+07	2.05e+07			5	31.018	0	5.1375	0.184618	0.747214	0.144701	1.1055
Q941A6	Succinate dehydrogenase subunit 6, mitochondrial	SDH6	1.02e+08	9.29e+07	8.75e+07	8.87e+07	1.17e+08	9.98e+07	1.11e+08	1.11e+08			5	15.812	0	24.46	1.88471	0.080063	0.242014	1.18264
Q945K9	AT4g34150/F28A23_90	At4g34150	1.45e+07	5.26e+07	2.68e+07	9.67e+06	5.47e+07	4.45e+07	1.01e+08	4.56e+07			5	27.052	0	7.9124	1.28791	0.15865	1.45643	2.74429
Q948K8	Ras-related protein RABG3a	RABG3A	6.24e+07	7.4e+07	7.1e+07	5.92e+07	8.28e+07	8.27e+07	8.91e+07	7.3e+07			5	22.75	0	16.677	1.67635	0.102054	0.299588	1.23079
Q94AC8	GCN5-related N-acetyltransferase 7, chloroplastic	GNAT7	3.04e+07	2.65e+07	4.04e+07	3.63e+07	5.26e+07	5.31e+07	4.35e+07	4.49e+07			5	30.416	0	8.0794	1.93092	0.0774118	0.551779	1.46589
Q94AU2	25.3 kDa vesicle transport protein SEC22-1	SEC221	2.66e+07	2.76e+07	2.17e+07	2.18e+07	2.17e+07	2.45e+07	2.84e+07	2.4e+07			5	25.332	0	25.418	0.043717	0.936353	0.0153213	1.01068
Q94BN2	Spermine synthase	SPMS	3.1e+07	3.19e+07	4.12e+07	3.16e+07	2.08e+07	1.39e+07	2.47e+07	1.61e+07			5	39.239	0	8.961	2.22664	0.0623288	-0.871288	0.546658
Q94BT2	Auxin-induced in root cultures protein 12	AIR12	4.65e+08	4.22e+08	5.48e+08	4.47e+08	5.82e+08	3.92e+08	4.52e+08	3.42e+08			5	25.591	0	26.361	0.249032	0.67607	-0.111683	0.925508
Q94C78	DnaJ (DUF3353)	At3g51140	5.16e+07	6.18e+07	6.74e+07	5.48e+07	6.56e+07	6.33e+07	6.41e+07	5.94e+07			5	31.535	0	45.707	0.536246	0.420802	0.106196	1.07639
Q94JY3	Alpha/beta-Hydrolases superfamily protein	MDB19.5	4.88e+07	4.16e+07	4.4e+07	5.05e+07	3e+07	4.34e+07	1.96e+07	3.68e+07			5	26.53	0	13.457	1.1604	0.186855	-0.56601	0.675483
Q94K52	Polyketide cyclase/dehydrase and lipid transport superfamily protein	At1g02475	6.26e+07	5.02e+07	4.73e+07	6.89e+07	6.83e+07	7.52e+07	6.08e+07	7.39e+07			5	25.037	0	12.227	1.03505	0.21711	0.293017	1.2252
Q94K68	DUF1995 domain protein, putative (DUF1995)	At5g27560	3.95e+07	3.53e+07	4.18e+07	3.16e+07	3.23e+07	4.03e+07	3.92e+07	3.68e+07			5	38.046	0	7.2634	0.0207817	0.969105	0.0069809	1.00485
Q96300	14-3-3-like protein GF14 nu	GRF7	1.27e+08	9.04e+07	8.25e+07	1.39e+08	1.27e+08	1.34e+08	1.59e+08	1.36e+08			5	29.824	0	43.593	0.967947	0.23595	0.37073	1.29301
Q9C500	WPP domain-containing protein 2	WPP2	5.52e+07	6.34e+07	5.27e+07	5.23e+07	4.85e+07	5.86e+07	6.15e+07	6.33e+07			5	19.134	0	49.804	0.178972	0.755212	0.0494776	1.03489
Q9C514	Small ribosomal subunit protein eS7z	RPS7A	4.32e+07	2.95e+07	5.66e+07	3.95e+07	3.02e+07	4.59e+07	2.56e+07	5.7e+07			5	21.922	0	40.308	0.142444	0.799607	-0.123564	0.917917
Q9C5C5	Thioredoxin-like 4, chloroplastic	At1g07700	3.79e+07	2.99e+07	4.14e+07	3.88e+07	3.75e+07	3.5e+07	4.41e+07	3.8e+07			5	23.011	0	100.23	0.219909	0.71196	0.0682483	1.04844
Q9C958	Serine/threonine-protein kinase SRK2B	SRK2B	2.66e+07	2.48e+07	3.63e+07	2.82e+07	2.11e+07	3.35e+07	2.77e+07	3.94e+07			5	41.039	0	8.6004	0.0757672	0.885644	0.0480137	1.03384
Q9C9I5	AT1G71480 protein	At1g71480	3.78e+07	3.96e+07	4.89e+07	3.08e+07	4.74e+07	3.35e+07	3.41e+07	3.33e+07			5	23.519	0	5.0086	0.16889	0.770511	-0.0805769	0.945679
Q9FEC1	Light-harvesting complex-like protein OHP2, chloroplastic	OHP2	1.6e+08	1.83e+08	1.68e+08	1.72e+08	1.66e+08	2.25e+08	1.91e+08	2.39e+08			5	18.665	0	40.29	1.04268	0.215294	0.252727	1.19146
Q9FFD2	Probable UDP-arabinopyranose mutase 5	RGP5	2.8e+07	1.8e+07	1.72e+07	2.77e+07	1.73e+07	1.79e+07	1.88e+07	2.29e+07			5	38.585	0	6.9273	0.449238	0.488839	-0.212227	0.863204
Q9FGH3	Cinnamoyl-CoA reductase-like protein	MQJ2.6	5.38e+07	4.77e+07	3.86e+07	3.69e+07	3.12e+07	2.99e+07	3.33e+07	2.86e+07			5	35.757	0	9.1964	2.01469	0.074392	-0.510147	0.702151
Q9FHL4	Ferredoxin-thioredoxin reductase subunit A1, chloroplastic	FTRA1	4.11e+07	3.22e+07	3.3e+07	4.34e+07	3.57e+07	4.89e+07	3.56e+07	5.2e+07			5	19.824	0	22.127	0.480092	0.46289	0.192447	1.1427
Q9FHX2	Protein MITOFERRINLIKE 1, chloroplastic	MFL1	1.71e+07	2.33e+07	2.43e+07	1.85e+07	2.76e+07	2.14e+07	2.32e+07	2.42e+07			5	44.361	0	6.3988	0.748453	0.311897	0.22215	1.16647
Q9FI47	Rubredoxin-like superfamily protein	At5g51010	6.06e+07	7.33e+07	6.98e+07	6.44e+07	6.8e+07	8.24e+07	6.07e+07	8.56e+07			5	17.23	0	12.994	0.465651	0.475521	0.136017	1.09887
Q9FIJ4	DNA repair RAD52-like protein 2, chloroplastic	RAD52-2	5.77e+07	6.5e+07	6.59e+07	1.76e+08	5.52e+07	7.1e+07	6.03e+07	5.04e+07			5	21.409	0	20.769	0.560744	0.404775	-0.467181	0.723377
Q9FIS4	ATP-dependent Clp protease ATP-binding subunit	MTG10.17	4.89e+07	4.42e+07	4.32e+07	4.31e+07	4.32e+07	3.66e+07	4.01e+07	3.66e+07			5	26.439	0	105.81	1.48006	0.127952	-0.19857	0.871414
Q9FJI5	Glucose-6-phosphate 1-dehydrogenase 6, cytoplasmic	G6PD6	1.97e+07	1.86e+07	1.52e+07	1.89e+07	1.86e+07	1.32e+07	1.63e+07	1.29e+07			5	59.116	0	10.261	0.851333	0.276157	-0.256968	0.836845
Q9FM01	UDP-glucose 6-dehydrogenase 4	UGD4	2.52e+07	2.95e+07	3.21e+07	2.23e+07	2.91e+07	1.81e+07	2.92e+07	2.09e+07			5	53.096	0	16.081	0.377849	0.542685	-0.181818	0.881591
Q9FMN0	Sterol carrier protein 2	SCP2	2.07e+07	4.36e+07	2.53e+07	2.11e+07	1.44e+07	3.82e+07	3.17e+07	4.45e+07			5	13.568	0	9.3569	0.148892	0.79196	0.171898	1.12654
Q9FMX0	Superoxide dismutase [Fe] 3, chloroplastic	FSD3	6.87e+07	8.29e+07	8.90001e+07	5.34e+07	5.64e+07	5.04e+07	7.42e+07	5.33e+07			5	30.36	0	74.008	0.757367	0.30822	-0.316913	0.802786
Q9FNH6	NDR1/HIN1-like protein 3	NHL3	4.04e+07	4.36e+07	4.67e+07	3.93e+07	6.06e+07	6.18e+07	7.13e+07	7.62e+07	+	WT gl-1 FML_WT gl-1 Dark	5	25.947	0	28.561	3.29808	0.0314074	0.663496	1.58392
Q9FYA6	Branched-chain-amino-acid aminotransferase 5, chloroplastic	BCAT5	6.36e+07	7.8e+07	4.51e+07	6.61e+07	4.89e+07	4.52e+07	5.7e+07	4.45e+07			5	45.581	0	12.238	0.968902	0.23602	-0.349839	0.784672
Q9FZ76	Large ribosomal subunit protein eL6z	RPL6A	5.45e+07	4.96e+07	4.03e+07	4.24e+07	3.49e+07	2.75e+07	2.69e+07	2.57e+07	+	WT gl-1 FML_WT gl-1 Dark	5	26.152	0	8.6442	2.59417	0.0492048	-0.699852	0.615636
Q9FZH0;P51422	Large ribosomal subunit protein eL33z;Large ribosomal subunit protein eL33x	RPL35AB;RPL35AD	2.96e+08	1.73e+08	3.51e+08	3.13e+08	2.87e+08	2.4e+08	2.02e+08	2.33e+08			5	12.799	0	20.244	0.341117	0.573163	-0.198808	0.87127
Q9FZK4	Nuclear transport factor 2A	NTF2A	1.23e+08	1.26e+08	1.13e+08	1.16e+08	1.35e+08	1.22e+08	1.62e+08	1.2e+08			5	13.527	0	70.705	0.763714	0.305723	0.164086	1.12046
Q9LF68	Protein BOLA4, chloroplastic/mitochondrial	BOLA4	6.41e+07	5.17e+07	1.3e+08	7.07e+07	9.54e+07	1.12e+08	8.81e+07	1e+08			5	19.538	0	225.51	0.665914	0.34539	0.406962	1.32589
Q9LFJ8	Flavonol 3-O-glucosyltransferase	UGT78D2	3.18e+07	2.48e+07	3.19e+07	3.63e+07	2.8e+07	2.41e+07	2.47e+07	2.27e+07			5	50.485	0	6.3274	1.28442	0.159066	-0.317807	0.802288
Q9LFR3	Gibberellin-regulated protein 14	GASA14	1.91e+08	7.55e+07	9.25e+07	2.42e+08	1e+08	1.85e+08	6.25e+07	1.31e+08			5	29.138	0	8.377	0.207742	0.725413	-0.272908	0.827649
Q9LK36	Adenosylhomocysteinase 2	SAHH2	1.73e+08	1.47e+08	1e+08	1.48e+08	1.04e+08	8.77e+07	1.7e+08	8.43e+07			5	53.159	0	50.072	0.634253	0.362265	-0.381454	0.767664
Q9LNE6	Flavonol 7-O-rhamnosyltransferase	UGT89C1	5.97e+07	9.37999e+07	5.94e+07	5.85e+07	7.24e+07	3.9e+07	5.94e+07	3.58e+07			5	48.122	0	12.863	0.700199	0.329934	-0.424083	0.745312
Q9LP53	Alba DNA/RNA-binding protein	IRP5	2.58e+07	3.48e+07	3.91e+07	2.65e+07	3.92e+07	4.34e+07	4.18e+07	4.88e+07			5	14.574	0	20.674	1.58276	0.114415	0.474828	1.38975
Q9LPT6	OVARIAN TUMOR DOMAIN-containing deubiquitinating enzyme 2	OTU2	2.64e+07	2.05e+07	3.21e+07	2.61e+07	3.35e+07	3.34e+07	3.21e+07	2.63e+07			5	23.425	0	5.8268	0.849972	0.276113	0.264716	1.2014
Q9LPZ1	Multiple organellar RNA editing factor 9, chloroplastic	MORF9	2.14e+08	5.17e+08	3.59e+08	2.7e+08	2.63e+08	3.79e+08	3.61e+08	3.24e+08			5	26.2	0	208.98	0.0348821	0.948148	0.0301342	1.02111
Q9LS01	Allene oxide cyclase 3, chloroplastic	AOC3	2.36e+06	9.43627e+06	1.39e+07	1.33e+07	2.06e+07	2.02e+07	1.98e+07	1.5e+07			5	28.398	0	40.388	1.04022	0.215956	1.22695	2.34072
Q9LS03	Allene oxide cyclase 1, chloroplastic	AOC1	6.44e+07	5.75e+07	6.08e+07	5.15e+07	6.38e+07	6.75e+07	5.55e+07	6.5e+07			5	27.801	0	103.43	0.527814	0.426763	0.105526	1.07589
Q9LS47	Calcineurin b subunit (Protein phosphatase 2b regulatory subunit)-like protein	At3g18430	1.77e+07	1.68913e+07	3.01e+07	2.68e+07	2.42e+07	3.33e+07	2.65e+07	2.51e+07			5	20.032	0	9.2871	0.577672	0.394955	0.288046	1.22099
Q9LSE4	Protein COFACTOR ASSEMBLY OF COMPLEX C SUBUNIT B CCB1, chloroplastic	CCB1	5.85e+07	9.37999e+07	6.95e+07	4.8e+07	6.92e+07	8.61e+07	7.81e+07	9.5e+07			5	30.101	0	28.018	0.676303	0.340289	0.317991	1.24659
Q9LVH5	Outer envelope protein 64, chloroplastic	OEP64	2.34e+07	2.05e+07	2.28e+07	3.26e+07	2.73e+07	2.64e+07	1.82e+07	2.16e+07			5	64.025	0	17.8	0.160485	0.780254	-0.0829067	0.944153
Q9LYN2	Ferritin-3, chloroplastic	FER3	9.27e+07	1e+08	1.13e+08	9.25999e+07	1.17e+08	9.6e+07	1.28e+08	8.65e+07			5	28.836	0	58.938	0.25053	0.673778	0.0896211	1.06409
Q9LZP9	Calvin cycle protein CP12-2, chloroplastic	CP12-2	5.2e+08	1.94e+08	6.39e+08	6.53e+08	7.1e+08	5.7e+08	7.12e+08	5.33e+08			5	14.167	0	323.31	0.498262	0.449717	0.466833	1.38207
Q9LZX6;Q9FVC8	4-hydroxy-tetrahydrodipicolinate synthase 1, chloroplastic;4-hydroxy-tetrahydrodipicolinate synthase 2, chloroplastic	DHDPS1;DHDPS2	4.51e+07	2.41e+07	4.36e+07	5.18e+07	3.88e+07	2.97e+07	3.53e+07	3.38e+07			5	40.62	0	7.4715	0.349068	0.567547	-0.209058	0.865102
Q9M0F4	Acid phosphatase-like protein	At4g29270	1.93e+07	1.22e+07	2.17e+07	2.79e+07	2.24e+07	1.01e+07	1.35e+07	1.34e+07			5	28.746	0	13.586	0.618322	0.369686	-0.450098	0.731993
Q9M1J1	Mitochondrial fission 1 protein A	FIS1A	3.8e+07	4.73e+07	3.53e+07	3.58e+07	4.22e+07	4.2e+07	4.88e+07	4.04e+07			5	18.698	0	20.003	0.649412	0.351973	0.155351	1.11369
Q9M1X3	AT3g63160/F16M2_10	OEP6	8.25e+08	8.93e+08	7.85e+08	8.61e+08	8.52e+08	6.22e+08	8.66999e+08	6.79e+08			5	7.2563	0	39.269	0.640254	0.358336	-0.168637	0.889683
Q9M277	AT3g61870/F21F14_40	F21F14.40	9.59e+07	1.22e+08	9.14999e+07	8.26e+07	1.49e+08	1.65e+08	1.33e+08	2.32e+08			5	29.585	0	143.59	1.98959	0.0743886	0.775197	1.71142
Q9M4B5	Prefoldin subunit 4	PFD4	2.5e+07	1.54e+07	2.29e+07	2.22e+07	2.27e+07	2.2e+07	1.81e+07	2.29e+07			5	14.88	0	7.8082	0.0403552	0.941997	0.0201921	1.01409
Q9MBA2	Septum site-determining protein minD homolog, chloroplastic	MIND1	2.44e+07	2.91e+07	1.57e+07	1.85e+07	1.67e+07	1.97e+07	2.24e+07	1.43e+07			5	35.69	0	6.4752	0.444522	0.491513	-0.242158	0.84548
Q9S6Z7	Bifunctional L-3-cyanoalanine synthase/cysteine synthase D1	CYSD1	3.41e+07	4.01e+07	3.56e+07	3.13e+07	3.6e+07	3.08e+07	3.84e+07	3.24e+07			5	34.294	0	13.085	0.130175	0.814121	-0.0358472	0.975459
Q9S7I3	Non-specific lipid-transfer protein 2	LTP2	1.65e+08	3.18e+07	1.94e+07	1.29e+08	5.91e+07	1.24e+08	3.65e+07	1.08e+08			5	11.938	0	29.004	0.123993	0.822788	0.284376	1.21788
Q9S7J7;Q9XF87	Chlorophyll a-b binding protein 2.2, chloroplastic;Chlorophyll a-b binding protein 2.4, chloroplastic	LHCB2.2;LHCB2.4	1.3e+09	9.46e+08	5.98e+08	1.59e+09	1.86e+09	2.52e+09	2.33e+09	4.47e+09			5	28.62	0	252.49	1.78134	0.087027	1.34592	2.54192
Q9S7M0	Chlorophyll a-b binding protein 3, chloroplastic	LHCB3	1.76e+09	1.75e+09	1.13e+09	1.63e+09	2.13e+09	1.69e+09	3.04e+09	2.83e+09			5	28.706	0	216.52	1.31835	0.154	0.612157	1.52854
Q9S7W1	Chlorophyll a-b binding protein CP29.3, chloroplastic	LHCB4.3	2.09e+08	4e+08	2.82e+08	2.39e+08	2.32e+08	1.78e+08	2.6e+08	2.11e+08			5	30.211	0	254.56	0.681644	0.338634	-0.328613	0.796302
Q9S829	NAD(P)H-quinone oxidoreductase subunit O, chloroplastic	ndhO	7.93e+07	5.72e+07	1.02e+08	7.94e+07	9.01e+07	6.89e+07	9.14999e+07	7.65e+07			5	17.657	0	19.772	0.113975	0.834509	0.0605721	1.04288
Q9S834	ATP-dependent Clp protease proteolytic subunit 5, chloroplastic	CLPP5	1.03e+09	1.01e+09	7.26e+08	1.05e+09	7.9e+08	1.12e+09	8.33e+08	1.25e+09			5	32.356	0	57.207	0.0964817	0.859087	0.0540771	1.03819
Q9S9N9	Cinnamoyl-CoA reductase 1	CCR1	1.61e+07	1.78e+07	1.81e+07	2.03e+07	1.83e+07	1.56e+07	1.8e+07	1.65e+07			5	37.488	0	8.889	0.392115	0.532381	-0.0781388	0.947279
Q9SAA2	ATP-dependent Clp protease proteolytic subunit 6, chloroplastic	CLPP6	1.45e+08	1.69e+08	1.44e+08	1.23e+08	1.23e+08	1.13e+08	1.3e+08	1.28e+08			5	29.382	0	109.32	1.14461	0.190849	-0.227042	0.854385
Q9SCX3	Elongation factor 1-beta 2	At5g19510	2.24e+08	1.76e+08	2.06e+08	2.03e+08	1.6e+08	2.33e+08	1.78e+08	2.37e+08			5	24.201	0	70.288	0.0370495	0.946123	-0.0170078	0.98828
Q9SFU1	Large ribosomal subunit protein uL13z	RPL13AA	4.06e+07	5.6e+07	6.78e+07	4.73e+07	4.14e+07	4.1e+07	3.6e+07	3.19e+07			5	23.466	0	5.5604	1.39656	0.145022	-0.475806	0.719065
Q9SK27	Early nodulin-like protein 14	ENODL14	1.16e+08	1.01e+08	1.38e+08	1.19e+08	1.03e+08	9.27e+07	1.14e+08	8.3e+07			5	19.482	0	58.45	1.04651	0.213604	-0.272652	0.827797
Q9SMW7	Basic transcription factor 3	BTF3	3.91e+08	4.2e+08	4.89e+08	4.55e+08	4.66e+08	5.81e+08	5.01e+08	5.53e+08			5	17.946	0	240.8	1.38886	0.144824	0.259425	1.197
Q9SQR2	NADPH-dependent aldehyde reductase 2, chloroplastic	ChlADR2	7.19e+06	1.49486e+07	1.04e+07	8.33e+06	8.73e+06	1.32e+07	7.86e+06	1.32e+07			5	28.434	0	7.6373	0.110409	0.839995	0.0901709	1.0645
Q9SS17	Small ribosomal subunit protein eS24z	RPS24A	2.49e+08	2.72e+08	2.4e+08	2e+08	1.71e+08	1.48e+08	1.8e+08	1.45e+08	+	WT gl-1 FML_WT gl-1 Dark	5	15.372	0	47.271	2.50322	0.0507917	-0.574786	0.671386
Q9SSL1	Protein C2-DOMAIN ABA-RELATED 7	CAR7	9.14999e+06	4.6397e+06	8.01e+06	5.38e+06	2.58e+06	1.08e+07	5.62709e+06	1.32e+07			5	18.657	0	10.788	0.0262565	0.963043	0.0444932	1.03132
Q9SSS7;Q9LW17	AT1G52730 protein;Expressed protein	At1g52730;At3g15610	2.96e+07	2.48e+07	2.14e+07	2.77e+07	2.43e+07	1.81e+07	1.6e+07	1.96e+07			5	37.754	0	21.832	1.35818	0.149224	-0.414391	0.750336
Q9STS1	Aminoaldehyde dehydrogenase ALDH10A9, peroxisomal	ALDH10A9	3.67e+07	3.97e+07	3.26e+07	2.97e+07	3.54e+07	2.44e+07	3.49e+07	1.89e+07			5	54.918	0	7.4611	0.662744	0.346856	-0.327002	0.797191
Q9SU88	S-adenosyl-L-methionine-dependent methyltransferases superfamily protein	At4g29590	3.52e+07	3.59e+07	3.33e+07	3.62e+07	3.15e+07	3.25e+07	3.25e+07	3.5e+07			5	35.373	0	38.453	1.21273	0.178184	-0.0968719	0.935058
Q9SVM8	Glycine-rich RNA-binding protein 2, mitochondrial	RBG2	9.79e+07	6.46e+07	9.56e+07	9.75e+07	5.4e+07	1.63e+08	5.76e+07	1.93e+08			5	15.702	0	37.741	0.136335	0.808008	0.182775	1.13507
Q9SXC8	Ubiquitin-fold modifier-conjugating enzyme 1	At1g27530	3.16e+07	1.63e+07	1.66e+07	3.34e+07	2.94e+07	2.11e+07	2.71e+07	2.07e+07			5	19.611	0	4.4148	0.0827712	0.874716	0.0712886	1.05065
Q9SYB5	Probable dolichyl-diphosphooligosaccharide--protein glycosyltransferase subunit 3B OS=Arabidopsis thaliana OX=3702 GN	OST3B	4.17e+07	5.35e+07	3.2e+07	3.51e+07	3.9e+07	2.73e+07	4.65e+07	3.69e+07			5	38.806	0	23.663	0.197024	0.73498	-0.113975	0.924039
Q9XF43	3-ketoacyl-CoA synthase 6	CUT1	2.83e+07	5.66e+07	2.25e+07	2.92e+07	2.12e+07	2.66e+07	4.18e+07	3.1e+07			5	56.395	0	16.43	0.141593	0.800378	-0.131559	0.912844
Q9XH75	Sec-independent protein translocase protein TATB, chloroplastic	TATB	8.43e+07	6.6e+07	6.24e+07	8.64e+07	8.3e+07	1.16e+08	7.43e+07	1.23e+08			5	28.231	0	95.158	0.916189	0.251878	0.388134	1.3087
Q9XI73	Photosynthetic NDH subunit of lumenal location 2, chloroplastic	PNSL2	1.25e+08	1.42e+08	1.16e+08	9.66e+07	1.17e+08	1.31e+08	1.52e+08	1.42e+08			5	22.157	0	37.977	0.614515	0.371023	0.1835	1.13564
Q9ZQ80	Nodulin-related protein 1	NRP1	2.13e+08	1.88e+08	1.92e+08	2.49e+08	2.71e+08	2.84e+08	2.15e+08	3.12e+08			5	19.7	0	72.3	1.29346	0.158922	0.357807	1.28148
Q9ZSR7	Triose phosphate/phosphate translocator TPT, chloroplastic	TPT	6.83e+08	6.32e+08	6.21e+08	6.71e+08	9.53001e+08	6.1e+08	6.84e+08	7.19e+08			5	44.632	0	134.15	0.553365	0.408787	0.16714	1.12283
Q9ZVQ3	Glutathione S-transferase Z1	GSTZ1	4.13e+07	5.58e+07	5.19e+07	4.91e+07	4.75e+07	3.46e+07	5.11e+07	3.39e+07			5	24.887	0	40.551	0.710912	0.32506	-0.261138	0.834429
Q9ZWA8	Fasciclin-like arabinogalactan protein 9	FLA9	1.72e+08	2.13e+08	2.13e+08	2.16e+08	4.08e+08	2.86e+08	3.04e+08	2.48e+08			5	26.115	0	78.011	1.89024	0.0797131	0.595962	1.51148
A0A1P8AZ49	Pyridoxamine 5-phosphate oxidase family protein	At2g04690	5.14e+07	2.27e+07	6.8e+07	4.11e+07	4.79e+07	4.68e+07	6.27e+07	3.54e+07			6	26.043	0	30.779	0.155334	0.78468	0.152404	1.11142
A1A6H3	Ribokinase	RBSK	2.99e+07	1.55e+07	2.52e+07	3.13e+07	2.88e+07	2.47e+07	2.94e+07	2.53e+07			6	40.189	0	58.761	0.222374	0.707704	0.133383	1.09686
A1A6M1	Protein disulfide isomerase pTAC5, chloroplastic	PTAC5	6.57e+07	5.52e+07	9.07e+07	6.34e+07	5.6e+07	4.16e+07	8.07e+07	6.33e+07			6	44.019	0	22.417	0.347643	0.568407	-0.202341	0.869139
B9DG73	AT3G11930 protein	At3g11930	5.77e+07	6.18e+07	7.47e+07	6.12e+07	9.45e+07	7.9e+07	9.08e+07	7.99e+07			6	24.757	0	15.912	2.23226	0.0624615	0.433059	1.35009
F4I0B5	S-adenosyl-L-methionine-dependent methyltransferases superfamily protein	At1g55450	2.24e+07	1.65e+07	2.14e+07	1.62e+07	2.94e+07	2.51e+07	3.59e+07	2.78e+07			6	35.53	0	6.6304	2.07432	0.0710989	0.630751	1.54837
F4I9G7	TLR4 regulator/MIR-interacting MSAP protein	At1g42480	4.07e+07	9.59e+06	3.28e+07	3.5e+07	3.66e+07	3.6e+07	2.68e+07	2.43e+07			6	20.218	0	11.086	0.181368	0.751349	0.234336	1.17637
F4IWK4	Sucrase/ferredoxin-like family protein	At3g27570	3.47e+07	6.18677e+06	3.71e+07	3.94e+07	3.87e+07	3.46e+07	4.19e+07	3.8e+07			6	41.612	0	9.9504	0.484409	0.45985	0.691062	1.61447
F4JQJ7	PLC-like phosphodiesterases superfamily protein	At4g36945	2.36e+07	1.47e+07	2.53e+07	2.5e+07	2.55e+07	2.31e+07	2.22e+07	2.09e+07			6	44.331	0	14.705	0.154104	0.786095	0.0791965	1.05643
F4K1U5	Trafficking protein particle complex subunit	TRAPPC3	5.6e+07	5.08e+07	6.09e+07	5.77e+07	6.18e+07	5.48e+07	7.97e+07	5.06e+07			6	22.259	0	7.0235	0.309473	0.603249	0.112557	1.08114
F4KBJ3	Alpha/beta-Hydrolases superfamily protein	CLD1	1.34e+08	1.15e+08	1.74e+08	1.25e+08	1.53e+08	1.15e+08	1.73e+08	1.29e+08			6	40.992	0	30.63	0.115713	0.832627	0.0571074	1.04038
F4KIB2	Transmembrane 9 superfamily member 8	TMN8	3.82e+07	5.94e+07	4.02e+07	3.39e+07	3.29e+07	3.46e+07	3.12e+07	2.97e+07			6	74.466	0	13.457	1.11635	0.194024	-0.387912	0.764235
O04663	Eukaryotic translation initiation factor isoform 4E	EIF(ISO)4E	2.28e+07	2.2e+07	2.04e+07	1.7e+07	2.3e+07	2.75e+07	2.65e+07	2.5e+07			6	22.514	0	20.806	1.5564	0.116933	0.317086	1.24581
O04921	Ferrochelatase-2, chloroplastic	FC2	3.21e+07	7.7e+07	4.9e+07	3.81e+07	3.03e+07	3.66e+07	4.89e+07	3.63e+07			6	56.618	0	23.426	0.445013	0.491462	-0.30726	0.808175
O22797	Glycolipid transfer protein 1	GLTP1	2.21e+07	5.43e+07	3.01e+07	2.3e+07	4.18e+07	2.71e+07	3.08e+07	2.28e+07			6	22.74	0	29.522	0.0150638	0.97966	-0.0156589	0.989205
O22957	Apoptosis inhibitory protein 5 (API5)	At2g34040	4.18e+07	7.72e+07	7.21e+07	4.71e+07	6.24e+07	6.44e+07	6.97e+07	6.02e+07			6	61.644	0	16.328	0.288151	0.630172	0.155425	1.11375
O23680	Translocase of chloroplast 33, chloroplastic	TOC33	2.27e+07	1.83e+07	1.79e+07	2.98e+07	2.18e+07	3.19e+07	3.37e+07	4.99e+07			6	32.925	0	13.937	1.04082	0.215796	0.599966	1.51568
O23722	Diphosphomevalonate decarboxylase MVD1, peroxisomal	MVD1	1.98e+07	2.48e+07	2.49e+07	1.5e+07	1.88e+07	2.44e+07	2.34e+07	2.79e+07			6	45.585	0	10.933	0.365557	0.554648	0.176859	1.13042
O48726	26S proteasome regulatory subunit RPN13	RPN13	3.29e+07	3.07e+07	2.94e+07	2.43e+07	2.68e+07	2.73e+07	4.13e+07	3.04e+07			6	33.297	0	151.81	0.200134	0.733147	0.0870628	1.06221
O49686	Abscisic acid receptor PYR1	PYR1	2.1e+07	2.52e+07	1.86e+07	2.11e+07	2.85e+07	2.48e+07	2.68e+07	2.63e+07			6	21.575	0	14.587	1.7197	0.0941242	0.315559	1.24449
O65469;O65468	Putative cysteine-rich receptor-like protein kinase 9;Cysteine-rich receptor-like protein kinase 8	CRK9;CRK8	7.14e+07	4.69e+07	7.77e+07	7.41e+07	9.93e+07	6.72e+07	1.14e+08	6.86e+07			6	29.722	0	119.02	0.681097	0.338786	0.359132	1.28265
O65686	Small ribosomal subunit protein bS16cy	RPS16-1	6.9e+07	7.04e+07	9.11e+07	6.46e+07	5.43e+07	9.91e+07	4.12e+07	1.12e+08			6	12.699	0	61.642	0.0491692	0.927283	-0.0508122	0.965393
O80565	Outer envelope pore protein 37, chloroplastic	OEP37	3.98e+07	1.58e+07	3.22e+07	3.4e+07	3.59e+07	3.58e+07	3.67e+07	4.52e+07			6	38.835	0	20.514	0.633861	0.362233	0.407689	1.32656
O82251	Protein TIC 20-II, chloroplastic	TIC20-II	1.2e+08	1.27e+08	1.04e+08	9.04e+07	1.11e+08	1.11e+08	1.32e+08	1.05e+08			6	22.912	0	77.991	0.189211	0.741612	0.063302	1.04485
O82326;Q9SYZ4	Expressed protein;SWIB/MDM2 domain superfamily protein	SWIB2;SWIB3	1.73e+08	1.31e+08	2.85e+08	2.08e+08	2.56e+08	2.47e+08	2.46e+08	2.57e+08			6	15.902	0	16.511	0.833865	0.282995	0.393299	1.31339
P0DI07;B9DHD3	Histidinol-phosphate aminotransferase 2, chloroplastic;Histidinol-phosphate aminotransferase 1, chloroplastic	HISN6B;HISN6A	2.68e+07	1.56e+07	2.11e+07	1.76e+07	1.83e+07	1.95e+07	2.39e+07	1.94e+07			6	46.634	0	9.1343	0.0420918	0.93873	0.0229464	1.01603
P10796	Ribulose bisphosphate carboxylase small subunit 1B, chloroplastic	RBCS-1B	2.95e+09	4.75e+09	4.08e+09	3.35e+09	2.9e+09	4.16e+09	4e+09	3.31e+09			6	20.286	0	323.31	0.126151	0.821694	-0.0654764	0.95563
P23686	S-adenosylmethionine synthase 1	SAM1	5.06e+07	5.09e+07	8.79e+07	4.76e+07	7.53e+07	5.12e+07	7.22e+07	5.42e+07			6	43.158	0	51.446	0.190062	0.741385	0.121365	1.08776
P24704	Superoxide dismutase [Cu-Zn] 1	CSD1	2.79e+07	1.18e+07	4.62e+07	3.27e+07	1.64e+08	9.92e+07	1.28e+08	9.25999e+07	+	WT gl-1 FML_WT gl-1 Dark	6	15.098	0	85.744	2.47102	0.0484571	2.1497	4.43736
P38666;Q42347	Large ribosomal subunit protein eL24y;Large ribosomal subunit protein eL24z	RPL24B;RPL24A	1.26e+08	1.28e+08	1.48e+08	9.85001e+07	1.13e+08	1.39e+08	1.05e+08	1.47e+08			6	18.632	0	42.545	0.0223763	0.966868	0.0110636	1.0077
P42760	Glutathione S-transferase F6	GSTF6	2.72e+07	6.81413e+06	1.29e+07	2.29e+07	3.6e+07	4.43e+07	2.35e+07	1.9e+07			6	23.486	0	70.321	0.879018	0.265519	0.925259	1.89903
P43333	U2 small nuclear ribonucleoprotein A	At1g09760	1.54e+07	1.23e+07	1.07e+07	1.92e+07	1.28e+07	1.49e+07	1.05e+07	1.92e+07			6	28.041	0	9.3944	0.00556368	0.992961	-0.00433779	0.996998
P48348	14-3-3-like protein G-BOX factor 14 kappa	GRF8	1.28e+08	1.7e+08	1.29e+08	1.51e+08	1.83e+08	1.69e+08	1.67e+08	1.83e+08			6	28.028	0	100.32	1.48598	0.127163	0.289239	1.222
P49243	Beta-ketoacyl-[acyl-carrier-protein] synthase III, chloroplastic	At1g62640	4.56e+07	4.8e+07	5.55e+07	4.01e+07	3.83e+07	3.45e+07	4.97e+07	4.3e+07			6	42.846	0	10.097	0.62912	0.363276	-0.196659	0.872569
P54873	Hydroxymethylglutaryl-CoA synthase	HMGS	2.49e+07	3.01e+07	3.25e+07	1.91e+07	2.94e+07	3.32e+07	3.01e+07	2.9e+07			6	51.094	0	8.8884	0.581375	0.393086	0.218224	1.1633
P56758	ATP synthase subunit a, chloroplastic	atpI	1.09e+09	6.1e+08	2.95e+08	4.36e+08	4.99e+08	6.1e+08	7e+08	5.5e+08			6	27.35	0	52.633	0.101084	0.84974	0.113632	1.08195
P56788	Photosystem I assembly protein Ycf4	ycf4	9.53001e+07	1.09e+08	1.12e+08	9.13e+07	1.04e+08	1.1e+08	9.59e+07	1.15e+08			6	21.407	0	10.21	0.28129	0.638011	0.0620656	1.04396
P56802	Small ribosomal subunit protein uS11c	rps11	1.17e+08	1.42e+08	1.41e+08	1.2e+08	1.33e+08	1.3e+08	1.18e+08	1.61e+08			6	15.023	0	79.979	0.183457	0.748808	0.0561638	1.0397
P57106	Malate dehydrogenase 2, cytoplasmic	MDH2	5.56e+07	1.9e+07	2.76e+07	4.75e+07	3.21e+07	3.19e+07	3.95e+07	3.2e+07			6	35.675	0	18.939	0.0227881	0.967514	-0.0244069	0.983225
P59259	Histone H4	At5g59970	3.56e+08	6.58e+08	9.75e+08	5.53e+08	5e+08	4.88e+08	4.25e+08	4.96e+08			6	11.409	0	26.91	0.480431	0.462735	-0.324008	0.798847
P60039	Large ribosomal subunit protein uL30x	RPL7C	1.14e+08	8.5e+07	9.14999e+07	1.12e+08	8.10001e+07	9.11999e+07	5.82e+07	7.93e+07			6	27.939	0	77.776	1.16403	0.187141	-0.385581	0.76547
P61845	Large ribosomal subunit protein uL23cz/uL23cy	rpl23-B	1.18e+08	2.46e+08	1.49e+08	9.75e+07	1.4e+08	1.36e+08	1.27e+08	1.2e+08			6	10.789	0	39.243	0.179611	0.75418	-0.134833	0.910775
P92985	Ran-binding protein 1 homolog c	RANBP1C	4.98e+07	3.25e+07	4.41e+07	6.15e+07	5.16e+07	4.91e+07	5.21e+07	4.26e+07			6	24.722	0	91.687	0.169954	0.768378	0.0893207	1.06387
P93031	GDP-mannose 4,6 dehydratase 2	MUR1	4.58e+07	4.64e+07	4.39e+07	4.37e+07	4.81e+07	3.77e+07	4.7e+07	3.89e+07			6	41.961	0	14.432	0.341942	0.572142	-0.074574	0.949622
P93033	Fumarate hydratase 1, mitochondrial	FUM1	4.98e+07	4.2e+07	4.03e+07	4.61e+07	4.64e+07	3.87e+07	4.96e+07	3.87e+07			6	52.999	0	32.084	0.14362	0.799407	-0.0432382	0.970474
Q03251	Glycine-rich RNA-binding protein 8	RBG8	1.02e+08	1.08e+07	1.37e+08	7.87999e+07	1.29e+08	4.52e+08	1.29e+08	5.14e+08			6	16.578	0	151.37	1.09077	0.200243	2.08618	4.24622
Q08112	Small ribosomal subunit protein uS19u	RPS15A	8.21e+07	1.12e+08	7.6e+07	7.74e+07	5.25e+07	4.93e+07	5.39e+07	5.86e+07	+	WT gl-1 FML_WT gl-1 Dark	6	17.129	0	76.919	2.54655	0.051236	-0.681512	0.623511
Q0WWT7	Rhodanese-like domain-containing protein 11, chloroplastic	STR11	1.18e+08	1.28e+08	1.41e+08	1.17e+08	1.42e+08	1.52e+08	1.53e+08	1.67e+08			6	32.113	0	57.344	1.96	0.0758733	0.286553	1.21972
Q1G3L2	Polyketide cyclase / dehydrase and lipid transport protein	MLBP1	3.22e+07	3.41e+07	4.12e+07	3.95e+07	5.21e+07	4.21e+07	4.43e+07	3.43e+07			6	25.288	0	10.57	0.731646	0.317261	0.224823	1.16863
Q1JPM1	At5g65760	MPA24.11	9.6e+07	5.88e+07	1.4e+08	9.75e+07	9.46e+07	8.66001e+07	6.94e+07	8.61e+07			6	58.572	0	14.707	0.242505	0.684401	-0.163613	0.892787
Q29Q26	Ankyrin repeat domain-containing protein 2B	AKR2B	3.57e+07	1.5e+07	4.52e+07	3.27e+07	3.72e+07	4.88e+07	3.78e+07	4.49e+07			6	36.899	0	69.926	0.657727	0.349322	0.490197	1.40464
Q2V2S7	NAD(P)H-quinone oxidoreductase subunit M, chloroplastic	ndhM	1.54e+08	2.01e+08	2.21e+08	1.4e+08	1.73e+08	1.51e+08	1.71e+08	1.41e+08			6	24.795	0	127.83	0.385645	0.536054	-0.151147	0.900534
Q39129	Thiosulfate sulfurtransferase 16, chloroplastic	STR16	3.22e+07	2.64e+07	2.69e+07	3.59e+07	3.84e+07	4.19e+07	4.15e+07	4.2e+07			6	12.676	0	119.01	2.14525	0.0651951	0.443092	1.35952
Q39255	SKP1-like protein 1A	SKP1A	5.53e+07	1.2e+08	4.9e+07	3.96e+07	5.3e+07	5.97e+07	5.7e+07	5.25e+07			6	17.857	0	100.49	0.117445	0.830413	-0.11088	0.926023
Q41931	1-aminocyclopropane-1-carboxylate oxidase 2	ACO2	3.2e+07	9.39999e+06	4.65e+07	2.24e+07	5.78e+07	6.75e+07	5.51e+07	7.82e+07			6	36.183	0	16.825	1.52717	0.118933	1.43641	2.70647
Q42553	Isopentenyl-diphosphate Delta-isomerase II, chloroplastic	IPP2	4.02e+07	1.13e+07	1.86e+07	5.86e+07	4.2e+07	4.43e+07	4.13e+07	3.86e+07			6	32.607	0	11.626	0.560963	0.405254	0.645679	1.56448
Q42589	Non-specific lipid-transfer protein 1	LTP1	1.83e+09	1.85e+09	1.11e+09	1.12e+09	1.74e+09	1.94e+09	1.33e+09	1.73e+09			6	11.755	0	40.997	0.408828	0.518948	0.220979	1.16552
Q42599	NADH dehydrogenase [ubiquinone] iron-sulfur protein 8-A, mitochondrial	At1g79010	5.15e+07	4.84e+07	5.87e+07	4.71e+07	5.33e+07	4.47e+07	5.33e+07	4.29e+07			6	25.502	0	19.962	0.331959	0.58102	-0.0847855	0.942925
Q43870	ATP sulfurylase 2	APS2	3.56e+07	3.3e+07	3.69e+07	3.41e+07	3.36e+07	2.24e+07	3e+07	2.25e+07			6	53.638	0	6.6616	1.34962	0.151731	-0.385222	0.765661
Q4V3D9	Protein STRICTOSIDINE SYNTHASE-LIKE 10	SSL10	4.13e+07	2.29e+07	4.01e+07	4.51e+07	4.2e+07	3.84e+07	2.95e+07	3.31e+07			6	41.001	0	12.988	0.0414783	0.939804	-0.0297947	0.97956
Q5QIT3;Q8VZQ4	Serine/threonine protein phosphatase 2A regulatory subunit Bbeta;Probable serine/threonine protein phosphatase 2A regulatory subunit Bgamma	BBETA	3.63e+07	4.94e+07	3.14e+07	3.7e+07	2.95e+07	3.11e+07	3.81e+07	2.17e+07			6	61.977	0	12.352	0.843066	0.278135	-0.364414	0.776784
Q6NKW9	Glucan endo-1,3-beta-glucosidase 8	At1g64760	2.58e+07	2.72e+07	2.96e+07	2.56e+07	3.2e+07	3.26e+07	2.42e+07	3.23e+07			6	52.281	0	14.414	0.64191	0.35709	0.154191	1.1128
Q6NL24	Probable enoyl-CoA hydratase 1, peroxisomal	ECHIA	2.09e+07	1.8e+07	2.48e+07	1.79e+07	2.06e+07	1.88e+07	1.8e+07	1.86e+07			6	28.818	0	12.273	0.327052	0.586785	-0.0912809	0.938689
Q70DU8	Aldehyde dehydrogenase family 3 member H1	ALDH3H1	4.02e+08	4.59e+08	4.85e+08	5.19e+08	4.92e+08	3.35e+08	4.1e+08	2.91e+08			6	53.158	0	12.704	0.847874	0.276711	-0.309987	0.806649
Q76FS5	Solanesyl diphosphate synthase 2, chloroplastic	SPS2	6.42e+07	2.66e+08	3.43e+07	5.93e+07	4.94e+07	6.57e+07	7.11e+07	9.11e+07			6	46.044	0	99.807	0.101379	0.850625	-0.181116	0.882021
Q84VQ4	NAD(P)H-quinone oxidoreductase subunit U, chloroplastic	ndhU	6.98e+07	7.32e+07	9.74e+07	6.82e+07	9.01e+07	7.67e+07	8.44e+07	7.76e+07			6	24.437	0	14.549	0.338659	0.573678	0.103822	1.07462
Q84WU2	Ubiquitin C-terminal hydrolase 13	UBP13	2.48e+07	2.11e+07	1.53e+07	1.86e+07	1.66e+07	1.4e+07	1.88e+07	1.25e+07			6	130.65	0	12.744	0.938364	0.246235	-0.361787	0.7782
Q8GUN2	Adenylylsulfatase HINT1	HINT1	8.95e+07	8.56e+07	6.47e+07	7.02e+07	7.07e+07	9e+07	9.68e+07	9.65e+07			6	16	0	35.865	0.585952	0.389748	0.193109	1.14322
Q8GW48	Heat shock factor-binding protein	HSBP	1.18e+08	1.05e+08	1.21e+08	1.17e+08	1.67e+08	1.29e+08	1.28e+08	1.25e+08			6	9.3472	0	139.05	1.18471	0.183567	0.24365	1.18398
Q8GYJ9	HISTIDINE TRIAD NUCLEOTIDE-BINDING 2	HINT	8.68e+07	9.33e+07	8.22e+07	7.45e+07	7.03e+07	5.3e+07	5.34e+07	5.52e+07	+	WT gl-1 FML_WT gl-1 Dark	6	20.4	0	32.399	2.42513	0.0496786	-0.543732	0.685994
Q8H0Y1	Outer envelope pore protein 24B, chloroplastic	OEP24B	2.33e+07	1.45e+07	1.91e+07	2.18e+07	2.25e+07	2.32e+07	2.94e+07	2.9e+07			6	23.41	0	5.4439	1.19676	0.179947	0.415409	1.33368
Q8H104	Aspartate--tRNA ligase 1, cytoplasmic	At4g26870	3.83e+07	2.3e+07	4.47e+07	4.08e+07	3.15e+07	3.23e+07	1.62e+07	1.67e+07			6	60.332	0	12.855	0.924778	0.250969	-0.636274	0.643372
Q8H1S4	1-aminocyclopropane-1-carboxylate oxidase homolog 3	At1g06650	2.13e+07	2.8e+07	1.74e+07	2.49e+07	2.69e+07	2.67e+07	2.13e+07	2.39e+07			6	42.02	0	8.4358	0.314076	0.598652	0.125199	1.09066
Q8L770	ATP-dependent Clp protease proteolytic subunit-related protein 3, chloroplastic	CLPR3	9.18e+07	6.97e+07	5.84e+07	6.1e+07	4.94e+07	1.42e+08	9.6e+07	1.38e+08			6	36.307	0	28.363	0.629546	0.363511	0.506883	1.42098
Q8L9J9	Probable carbohydrate esterase At4g34215	At4g34215	3.34e+07	1.99e+07	2.32e+07	3.62e+07	3.53e+07	2.91e+07	2.95e+07	3.37e+07			6	28.358	0	12.36	0.447779	0.489217	0.217854	1.163
Q8L9M8	Uncharacterized protein At1g33810	At1g33810	5.85e+07	7.29e+07	8.34e+07	5.79e+07	5.85e+07	8.21e+07	6.89e+07	8.90001e+07			6	15.698	0	116.63	0.288954	0.629278	0.129041	1.09357
Q8LA96	Putative RRM-containing protein	BPL1	1.88e+07	1.84e+07	1.35e+07	2.59e+07	2.88e+07	1.59e+07	1.77e+07	1.47e+07			6	33.547	0	9.1839	0.00625206	0.992145	-0.00542212	0.996249
Q8LB47	GrpE protein homolog 2, mitochondrial	Mge2	2.45e+07	2.1e+07	2.58e+07	2.55e+07	2.72e+07	2.76e+07	2.4e+07	3.13e+07			6	36.116	0	24.478	0.895327	0.259207	0.184108	1.13611
Q8LCQ4	Photosystem I chlorophyll a/b-binding protein 6, chloroplastic	LHCA6	9.75e+07	6.95e+07	8.93e+07	8.18e+07	1.23e+08	9.34e+07	1.46e+08	9.83e+07			6	29.939	0	18.121	1.26377	0.163487	0.43398	1.35096
Q8LCW9	Large ribosomal subunit protein P1w	RPP1A	3.82e+08	3.31e+08	1.94e+08	2.96e+08	2.24e+08	2.81e+08	3.91e+08	2.85e+08			6	11.162	0	266.46	0.0157669	0.97847	-0.0124645	0.991397
Q8LD03	Small ribosomal subunit protein eS7x	RPS7C	1.22e+08	1.33e+08	1.7e+08	1.01e+08	1.18e+08	8.35e+07	8.71e+07	7.61e+07			6	22.06	0	44.746	1.34478	0.151315	-0.523213	0.695821
Q8LEU3	Chlorophyll(ide) b reductase NOL, chloroplastic	NOL	1.14e+07	9.11407e+06	1.03e+07	1.08e+07	5.63e+06	2e+07	7.78e+06	3.19e+07			6	38.149	0	11.259	0.217047	0.714149	0.318432	1.24697
Q8LEV7	Probable 6-phosphogluconolactonase 5	PGL5	4.24e+07	1.26e+07	5.48e+07	4.14e+07	6.97e+07	3.97e+07	6.02e+07	3.72e+07			6	28.476	0	40.852	0.51654	0.436184	0.588518	1.5037
Q8LG77	Isocitrate dehydrogenase [NAD] catalytic subunit 6, mitochondrial	IDH6	2.74e+07	1.76e+07	2.35e+07	2.42e+07	2.65e+07	2.75e+07	2.73e+07	3.03e+07			6	40.575	0	11.236	1.03925	0.216142	0.284056	1.21761
Q8LPS6	Pentatricopeptide repeat-containing protein At1g02150	At1g02150	4.51e+07	3.67e+07	4.48e+07	3.28e+07	4.11e+07	3.38e+07	3.8e+07	4e+07			6	59.882	0	11.527	0.151074	0.789475	-0.0509853	0.965277
Q8RX72	Leucine aminopeptidase 3, chloroplastic	LAP3	9.66e+06	1.07e+07	1.53e+07	1.69e+07	1.55e+07	3.36e+07	2.27e+07	3.52e+07			6	61.289	0	18.503	1.57622	0.115016	0.990185	1.98644
Q8RX79	Peptide chain release factor APG3, chloroplastic	APG3	6.45e+07	4.76e+07	5.64e+07	4.77e+07	5.64e+07	6.52e+07	6.09e+07	5.62e+07			6	47.529	0	16.137	0.613391	0.371589	0.151908	1.11104
Q8VY88	Protein LHCP TRANSLOCATION DEFECT	LTD	1.61e+08	2.02e+08	1.63e+08	1.74e+08	1.75e+08	2.5e+08	1.9e+08	2.22e+08			6	19.189	0	195.83	0.92726	0.249654	0.250117	1.1893
Q93V56;O82597	Soluble inorganic pyrophosphatase 1;Soluble inorganic pyrophosphatase 5	PPA1;PPA5	2.52e+08	2.95e+08	2.5e+08	2.44e+08	2.39e+08	2.4e+08	2.09e+08	2.6e+08			6	24.484	0	59.514	0.732555	0.317534	-0.135222	0.91053
Q93ZE5	Probable acylpyruvase FAHD1, mitochondrial	FAHD1	7.41e+07	7.42e+07	8.77e+07	7.37e+07	9.32e+07	8.76e+07	7.94e+07	7.22e+07			6	24.283	0	15.571	0.437131	0.498545	0.0993161	1.07127
Q940J9	Probable methyltransferase PMT8	At1g04430	2.1e+07	1.58e+07	2.91e+07	2.23e+07	2.82e+07	2.27e+07	3.98e+07	2.79e+07			6	70.507	0	12.267	0.881449	0.265889	0.430761	1.34794
Q940P0	RAB6-interacting golgin	At5g03660	2.48e+07	8.91397e+06	2.36e+07	2.15e+07	2.54e+07	3.12e+07	2.65e+07	3.44e+07			6	20.186	0	8.8504	0.943718	0.24465	0.671793	1.59305
Q940U6	Protein FLUORESCENT IN BLUE LIGHT, chloroplastic	FLU	3.77e+07	4.7e+07	4.88e+07	3.85e+07	3.7e+07	4.28e+07	5.64e+07	8.75e+07			6	34.586	0	17.61	0.483258	0.460625	0.307787	1.23781
Q940V1	AT4g39960/T5J17_130	DJA5	2.45e+07	1.1e+07	1.87e+07	2.07e+07	1.29e+07	2.36e+07	1.68e+07	3.12e+07			6	48.031	0	15.156	0.157328	0.782748	0.153303	1.11211
Q945Q1	Cysteine proteinase inhibitor 1	CYS1	3.05e+08	2.87e+08	2.8e+08	3.01e+08	2.65e+08	1.92e+08	2.48e+08	1.76e+08			6	11.255	0	309.9	1.61052	0.112281	-0.433009	0.740715
Q949P3	Damage-control phosphatase At2g17340	At2g17340	7.03e+07	3.38e+08	2.71e+07	6.38e+07	5.36e+07	6.19e+07	9.5e+07	8.2e+07			6	40.857	0	107.5	0.07692	0.883449	-0.16715	0.8906
Q94F08	HIPL2 protein	HIPL2	2.75e+07	3.6e+07	2.9e+07	2.76e+07	2.84e+07	2.01e+07	2.15e+07	2.9e+07			6	75.617	0	14.251	0.889222	0.262802	-0.288668	0.818657
Q94F09	Protein disulfide-isomerase 5-2	PDIL5-2	3.16e+07	2.86e+07	3.46e+07	3.53e+07	3.56e+07	2.92e+07	4.18e+07	2.99e+07			6	49.85	0	11.146	0.162381	0.776904	0.0587788	1.04158
Q94II3	Probable methyltransferase PMT21	ERD3	1.82e+07	2.1e+07	1.65e+07	1.48e+07	2.6e+07	1.18e+07	2.41e+07	1.73e+07			6	68.33	0	14.007	0.154699	0.785532	0.113678	1.08198
Q96283;Q9LNW1	Ras-related protein RABA2c;Ras-related protein RABA2b	RABA2C;RABA2B	3.83e+07	9.75e+07	4.49e+07	3.69e+07	4.23e+07	4.7e+07	4.83e+07	3.4e+07			6	23.849	0	31.139	0.274111	0.64498	-0.230551	0.852309
Q96329	Acyl-coenzyme A oxidase 4, peroxisomal	ACX4	3.43e+07	2.76e+07	3.26e+07	2.64e+07	4.28e+07	3.35e+07	4.57e+07	2.95e+07			6	47.556	0	19.209	0.907243	0.253979	0.311598	1.24108
Q96528	Catalase-1	CAT1	2.95e+07	3.43e+07	3.33e+07	4.01e+07	5.04e+07	3.57e+07	3.3e+07	2.75e+07			6	56.761	0	96.002	0.125094	0.821918	0.0682993	1.04848
Q9ASP6	Heterogeneous nuclear ribonucleoprotein Q	LIF2	2.78e+07	2.58e+07	3.39e+07	2.61e+07	2.6e+07	2.15e+07	2.44e+07	2.61e+07			6	55.136	0	19.844	0.949005	0.241794	-0.208503	0.865435
Q9C658	Protein decapping 5	DCP5	5.91e+07	7.33e+07	8.44e+07	6.3e+07	7.04e+07	6.98e+07	7.93e+07	6.59e+07			6	64.369	0	120.15	0.113613	0.834077	0.0392098	1.02755
Q9C6B9	Phosphoethanolamine N-methyltransferase 3	NMT3	7.53e+07	7.76e+07	1.06e+08	6.35e+07	6.67e+07	8.07e+07	4.93e+07	7.49e+07			6	56.367	0	15.345	0.515687	0.436374	-0.246161	0.843137
Q9C7F5	Nuclear transport factor 2B	NTF2B	1.34e+08	1.2e+08	1.3e+08	1.4e+08	1.65e+08	1.35e+08	1.59e+08	1.28e+08			6	14.002	0	71.231	0.77543	0.303249	0.157848	1.11562
Q9C8D8	Eukaryotic translation initiation factor 3 subunit J	At1g66070	2.09e+07	6.05e+06	1.71e+07	1.67e+07	2.09e+07	3.27e+07	1.67e+07	3.41e+07			6	25.507	0	9.8906	0.918199	0.251261	0.857515	1.81191
Q9C8P0	Dihydrolipoyllysine-residue acetyltransferase component 5 of pyruvate dehydrogenase complex, chloroplastic	EMB3003	5.61e+07	4.81e+07	8.56e+07	8.16e+07	6.1e+07	3.74e+07	4.91e+07	5.18e+07			6	48.306	0	8.75	0.849581	0.275909	-0.424923	0.744878
Q9FDW8	Cytochrome b5 isoform A	CB5-A	2.79e+07	3.27e+07	3.4e+07	2.85e+07	2.51e+07	2.55e+07	3.23e+07	2.68e+07			6	15.22	0	22.897	0.75579	0.309699	-0.168525	0.889752
Q9FF10	Heparanase-like protein 1	At5g07830	2.65e+07	2.61e+07	2.6e+07	2.75e+07	3.17e+07	2.61e+07	3.12e+07	2.3e+07			6	60.25	0	14.171	0.238238	0.688209	0.0659318	1.04676
Q9FF86	BAHD acyltransferase DCR	DCR	2.44e+07	9.16e+06	2.07e+07	3.19e+07	1.33e+07	2.88e+06	1.17e+07	7.75e+06			6	53.514	0	9.1141	1.11679	0.19417	-1.35229	0.391671
Q9FFR3	6-phosphogluconate dehydrogenase, decarboxylating 3, chloroplastic	PGD3	7.95e+07	6.92e+07	8.29e+07	7.85e+07	6.68e+07	5.31e+07	5.63e+07	5.82e+07	+	WT gl-1 FML_WT gl-1 Dark	6	53.317	0	26.262	2.39228	0.0490579	-0.405769	0.754834
Q9FHX5	Glucan endo-1,3-beta-glucosidase 10	At5g42100	4.1e+07	9.58001e+07	4.37e+07	4.71e+07	6.28e+07	7.52e+07	8.19e+07	5.58e+07			6	45.357	0	29.113	0.525559	0.427858	0.354153	1.27824
Q9FI13	Probable ribose-5-phosphate isomerase 4, chloroplastic	RPI4	6.04e+07	1.34e+08	1e+08	4.45e+07	1.06e+08	6.72e+07	7.31e+07	6.16e+07			6	32.163	0	47.506	0.0364687	0.946987	-0.0417972	0.971444
Q9FIJ7	Adenylate kinase 2, chloroplastic	At5g47840	3.61e+07	6.27e+07	2.65e+07	9.18e+07	3.87e+07	5.92e+07	6.87e+07	1.01e+08			6	31.451	0	15.43	0.33088	0.58223	0.382393	1.3035
Q9FJ82	Dihydrodipicolinate reductase-like protein CRR1, chloroplastic	DAPB3	2.24e+07	3.25e+07	3.02e+07	2.24e+07	2.13e+07	2.14e+07	2.87e+07	2.21e+07			6	32.038	0	18.535	0.502313	0.44802	-0.192106	0.875327
Q9FJP3	Large ribosomal subunit protein uL29c	RPL29	2.65e+08	1.17e+08	2.4e+08	2.15e+08	3e+08	3.32e+08	2.51e+08	3.13e+08			6	19.377	0	238.47	1.06567	0.207266	0.572531	1.48713
Q9FK81	Stress-response A/B barrel domain-containing protein At5g22580	At5g22580	4.22e+08	2.13e+08	3.13e+08	4.14e+08	6.19e+08	3.26e+08	5.89e+08	2.98e+08			6	12.349	0	66.7	0.511039	0.44179	0.401125	1.32054
Q9FLP6	Small ubiquitin-related modifier 2	SUMO2	5.58e+07	5.29e+07	4.79e+07	6.09e+07	6.46e+07	8.37999e+07	6.45e+07	7.6e+07			6	11.654	0	218.61	1.86263	0.0817208	0.405945	1.32496
Q9FMA8	Germin-like protein subfamily 1 member 11	At5g38940	4.45e+07	2.56e+07	6.8e+06	3.42e+07	6.63522e+06	5.93e+06	1.45123e+07	1.02009e+07			6	23.65	0	54.045	1.06537	0.207126	-1.37681	0.385069
Q9FMP3	Dihydropyrimidinase	PYD2	3.44e+07	3.16e+07	3.64e+07	3.45e+07	3.24e+07	2.77e+07	3.23e+07	2.73e+07			6	57.991	0	16.139	1.31051	0.154545	-0.196639	0.872581
Q9FVQ4	Plastidal glycolate/glycerate translocator 1, chloroplastic	PLGG1	4.15e+07	3.9e+07	1.06e+07	2.39e+07	2.88e+07	3.81e+07	6.16e+07	5e+07			6	54.016	0	31.452	0.723819	0.321379	0.760765	1.69439
Q9FVR6	Uncharacterized protein At1g32220, chloroplastic	At1g32220	7.92e+07	5.07e+07	6.38e+07	7.01e+07	4.97e+07	8.33e+07	4.49e+07	9.65e+07			6	31.978	0	16.184	0.000451563	0.998602	-0.000412941	0.999714
Q9FYC4;Q9FYC3	Farnesoic acid carboxyl-O-methyltransferase;AtPP-like protein	FAMT;FAMT-L	3.65e+07	3.01e+07	5.23e+07	2.88e+07	3.75e+07	3.2e+07	4.65e+07	3.48e+07			6	38.515	0	12.123	0.0924298	0.86502	0.0576849	1.04079
Q9FYF8	At1g67350	At1g67350	4.15e+07	8.49e+07	2.77e+07	4.78e+07	3.89e+07	4.07e+07	5.41e+07	2.96e+07			6	11.791	0	18.045	0.234589	0.691773	-0.219937	0.858603
Q9LEY1	Serine carboxypeptidase-like 35	SCPL35	8.3e+08	5.63e+08	4.57e+08	7.22e+08	6.96e+08	8.34e+08	7.87e+08	8.82e+08			6	53.607	0	10.209	0.850422	0.276208	0.346459	1.27144
Q9LFG2	Diaminopimelate epimerase, chloroplastic	DAPF	1.09e+08	6.51e+07	8.23e+07	9.96e+07	9.19e+07	1.05e+08	8.36e+07	1.23e+08			6	38.984	0	23.752	0.417738	0.510858	0.19263	1.14285
Q9LFP1	Vesicle-associated membrane protein 713	VAMP713	1.9e+07	2.43e+07	1.6e+07	1.41e+07	2.51e+07	1.78e+07	2.52e+07	2.21e+07			6	25.32	0	13.335	0.746142	0.312909	0.314078	1.24322
Q9LHQ4	AT3g20680/F3H11_7	At3g20680	6.09e+07	9.7e+07	5.77e+07	5.31e+07	6.35e+07	7.77e+07	6.44e+07	7.28e+07			6	37.436	0	9.4505	0.164594	0.775667	0.08849	1.06326
Q9LNN2	Lectin-like protein At1g53070	At1g53070	4.71e+07	3.07e+07	3.84e+07	5.38e+07	4.34e+07	2.7e+07	3.16e+07	1.54e+07			6	30.378	0	12.778	0.831208	0.284191	-0.597292	0.660994
Q9LPG6	Trifunctional UDP-glucose 4,6-dehydratase/UDP-4-keto-6-deoxy-D-glucose 3,5-epimerase/UDP-4-keto-L-rhamnose-reductase RHM2	RHM2	4.89e+07	4.33e+07	8.72e+07	6.59e+07	9.44e+07	2.33e+07	5.17e+07	2.35e+07			6	75.225	0	5.7734	0.456715	0.482363	-0.546717	0.684576
Q9LR64	Photosystem II repair protein PSB27-H1, chloroplastic	PSB27-1	1.99e+08	2.26e+08	1.03e+08	1.97e+08	1.89e+08	4.01e+08	2.68e+08	5.78e+08			6	18.834	0	159.24	1.10995	0.194112	0.92134	1.89387
Q9LSA3;Q9C8F7	Large ribosomal subunit protein eL30x;Large ribosomal subunit protein eL30z	RPL30C;RPL30A	6.3e+08	5.38e+08	7.31e+08	6.01e+08	6.23e+08	5.16e+08	6.22e+08	5.53e+08			6	12.279	0	24.005	0.419353	0.510954	-0.107349	0.928292
Q9LT08	26S proteasome non-ATPase regulatory subunit 14 homolog	RPN11	4.97e+07	5.06e+07	4.5e+07	5.11e+07	4.17e+07	5.26e+07	4.42e+07	7.01e+07			6	34.353	0	33.07	0.125839	0.821702	0.0582352	1.04119
Q9LTF2	Small ribosomal subunit protein eS10x	RPS10C	6.54e+07	1.52e+08	8.29e+07	6.68e+07	7.04e+07	9.59e+07	6.99e+07	1.27e+08			6	19.551	0	27.748	0.0300319	0.957923	0.0306611	1.02148
Q9LU14	GDSL esterase/lipase APG	APG	4.95e+07	1.62e+08	3.22e+07	7.73e+07	6.75e+07	6.59e+07	7.48e+07	5.69e+07			6	38.199	0	92.652	0.0127455	0.982207	-0.0190616	0.986874
Q9LU40	Protein MANNAN SYNTHESIS-RELATED 1	MSR1	2.36e+07	2.07e+07	2.33e+07	2.07e+07	2.12e+07	1.14e+07	2.29e+07	1.39e+07			6	46.798	0	9.661	0.814625	0.289429	-0.403712	0.755911
Q9LU63	Probable pterin-4-alpha-carbinolamine dehydratase, chloroplastic	ATP1	3.57e+07	4.27e+07	5.88e+07	3.45e+07	5.33e+07	5.92e+07	4.13e+07	5.85e+07			6	23.897	0	15.526	0.749388	0.311763	0.325435	1.25304
Q9LUT0	Receptor-like cytoplasmic kinase 1	CARK1	2.8e+07	1.65e+07	1.26e+07	1.55e+07	2.59e+07	1.9e+07	2.72e+07	2.8e+07			6	39.562	0	8.4014	0.945949	0.242831	0.5136	1.42761
Q9LVA0	BAG family molecular chaperone regulator 7	BAG7	4.44e+07	4.53e+07	4.67e+07	4.59e+07	3.81e+07	2.44e+07	3.62e+07	2.97e+07			6	51.567	0	7.6711	1.93028	0.0770879	-0.527215	0.693893
Q9LVV5	Thylakoid lumenal 15.0 kDa protein 2, chloroplastic	At5g52970	1.3e+08	1.25e+08	1.28e+08	1.23e+08	1.17e+08	1.18e+08	1.18e+08	1.22e+08			6	24.569	0	68.577	2.19731	0.0621699	-0.0910692	0.938827
Q9LVY0	Peptide chain release factor PrfB1, chloroplastic	PRFB1	4.88e+07	6.18e+07	5.45e+07	4.26e+07	4.93e+07	4.31e+07	5.57e+07	4.76e+07			6	50.976	0	62.455	0.229814	0.698417	-0.0784211	0.947094
Q9LW00	Methyl-CpG-binding domain-containing protein 11	MBD11	4.16e+07	8.13e+07	4.44e+07	4.76e+07	3.72e+07	3.28e+07	2.21e+07	2.46e+07			6	27.642	0	40.87	1.64093	0.108547	-0.857414	0.551941
Q9LY15	Peptide methionine sulfoxide reductase A2	MRSA2	6.05e+07	5.06e+07	3.27e+07	5.52e+07	2.78e+07	7.46e+07	7e+07	5.96e+07			6	24.434	0	13.035	0.162768	0.776489	0.161725	1.11862
Q9LY31	AT3G60340 protein	F27H5_130	3.13e+07	2.84e+07	3.96e+07	3.48e+07	4.07e+07	4.02e+07	4.58e+07	3.5e+07			6	37.083	0	10.54	1.10132	0.19708	0.274572	1.20964
Q9LZG0	Adenosine kinase 2	ADK2	7.78e+07	5.26e+07	7.27e+07	7.47e+07	7.22e+07	9.64e+07	1.08e+08	8.48e+07			6	37.846	0	90.082	1.10096	0.196646	0.38004	1.30138
Q9LZG7	Glutathione S-transferase U27	GSTU27	2.77e+07	2.91e+07	3.81e+07	2.73e+07	3.28e+07	3.48e+07	2.41e+07	3.23e+07			6	26.761	0	11.352	0.0446315	0.934914	0.0209374	1.01462
Q9LZX1	Protein LURP-one-related 15	At5g01750	9.8e+07	6.29e+07	8.93999e+07	1.02e+08	1.16e+08	1.42e+08	1.44e+08	1.76e+08			6	24.295	0	30.214	1.9457	0.0766407	0.72319	1.65083
Q9M0D5	AT4g29480/F17A13_300	At4g29480	1.09e+08	8.17e+07	8.27e+07	1.21e+08	1.27e+08	9.81e+07	8.68e+07	1.01e+08			6	13.94	0	16.221	0.153503	0.78667	0.0733938	1.05219
Q9M0F5	Acid phosphatase-like protein	VSP3	7.19e+07	6.86e+07	1.03e+08	7.25e+07	9.43e+07	7.87999e+07	7.77e+07	6.94e+07			6	28.906	0	150.6	0.0662025	0.900948	0.0303869	1.02129
Q9M329	At3g53980	F5K20_280	6.64e+07	8.92e+07	1.04e+08	6.15e+07	7.83e+07	9.6e+07	6.71e+07	7.74e+07			6	11.723	0	12.791	0.0177201	0.974225	0.0108423	1.00754
Q9M385	Large ribosomal subunit protein bL17c	RPL17	2.9e+08	2.02e+08	2.2e+08	2.44e+08	1.72e+08	2.55e+08	1.65e+08	1.91e+08			6	23.481	0	9.6157	0.818357	0.287804	-0.296462	0.814247
Q9M7X9	Thioredoxin-like protein CITRX, chloroplastic	CITRX	4.73e+07	5.3e+07	6.69e+07	5.04e+07	4.47e+07	4.94e+07	4.62e+07	4.93e+07			6	20.67	0	45.061	0.81313	0.289909	-0.187249	0.878279
Q9M812	Protein CURVATURE THYLAKOID 1C, chloroplastic	CURT1C	8.35e+07	8.92e+07	1.14e+08	1.13e+08	9.86e+07	1.4e+08	1.19e+08	1.51e+08			6	16.945	0	21.724	0.983186	0.231274	0.342569	1.26801
Q9M879	Stearoyl-[acyl-carrier-protein] 9-desaturase 5, chloroplastic	S-ACP-DES5	7.06e+07	1.24e+08	5.47e+07	7.86e+07	7.12e+07	6.79e+07	9.33e+07	7.97e+07			6	45.302	0	65.002	0.0211245	0.969313	-0.0165648	0.988584
Q9M8L4	Glycerol kinase	GLPK	2.62e+07	2.79e+07	4.25e+07	2.51e+07	3.23e+07	2.66e+07	4.36e+07	1.98e+07			6	56.436	0	9.5183	0.0207087	0.968952	-0.0180483	0.987568
Q9S720	PsbP domain-containing protein 3, chloroplastic	PPD3	1.01e+08	1.13e+08	1.06e+08	8.18e+07	1.14e+08	1.08e+08	1.32e+08	1.06e+08			6	27.489	0	193.21	0.802839	0.292408	0.199938	1.14865
Q9SAB3	Polyadenylate-binding protein RBP45B	RBP45B	6.59e+07	6.89e+07	5.82e+07	6.77e+07	5.58e+07	5.84e+07	5.35e+07	6.14e+07			6	44.114	0	31.39	1.4249	0.138274	-0.185237	0.879504
Q9SBA5	Inositol-tetrakisphosphate 1-kinase 1	ITPK1	1.95e+07	3.12e+07	2.27e+07	1.62e+07	1.97e+07	1.76e+07	2.1e+07	1.81e+07			6	36.219	0	18.831	0.40356	0.52239	-0.190889	0.876066
Q9SCK3	Chloroplastic import inner membrane translocase subunit HP30-1	HP30-1	4.92e+07	4.16e+07	5.74e+07	3.17e+07	4.59e+07	5.52e+07	4.19e+07	5.54e+07			6	27.982	0	11.642	0.33696	0.575546	0.164805	1.12101
Q9SCY3	Photosynthetic NDH subunit of lumenal location 4, chloroplastic	PNSL4	1.19e+08	8.69e+07	1.17e+08	1.07e+08	1.1e+08	1.33e+08	1.19e+08	1.39e+08			6	23.259	0	29.311	0.880665	0.265041	0.225617	1.16928
Q9SD45	AT3g51000/F24M12_40	F24M12.40	4.65e+07	2.58e+07	2.15e+07	2.28e+07	1.85e+07	1.58e+07	2.03e+07	2.12e+07			6	36.701	0	10.283	1.06166	0.208214	-0.556245	0.68007
Q9SGH4	Photosynthetic NDH subunit of lumenal location 3, chloroplastic	PNSL3	8.95e+07	4.28e+07	1.07e+08	1.17e+08	1.71e+08	1.39e+08	1.9e+08	1.46e+08			6	24.781	0	187.98	1.46899	0.129636	0.945323	1.92562
Q9SGY2	ATP-citrate synthase alpha chain protein 1	ACLA-1	4.28e+07	4.32e+07	4.88e+07	4.43e+07	3.63e+07	3.27e+07	4.16e+07	2.93e+07			6	46.678	0	9.4802	1.70484	0.0957195	-0.366521	0.775651
Q9SHC8	Vesicle-associated protein 1-2	PVA12	1.79e+07	8.31769e+06	1.53e+07	2e+07	2.19e+07	1.94e+07	1.57e+07	2.47e+07			6	26.442	0	6.5012	0.718374	0.321335	0.463629	1.37901
Q9SIE7	PLAT domain-containing protein 2	PLAT2	4.4e+08	4.33e+08	4.16e+08	4.52e+08	6.08e+08	4.6e+08	5.62e+08	4.1e+08			6	20.129	0	233.33	0.791038	0.297162	0.211781	1.15812
Q9SK84	Phospho-2-dehydro-3-deoxyheptonate aldolase	At1g22410	2.56e+07	2.67e+07	3.16e+07	2.6e+07	3.34e+07	2.55e+07	3.09e+07	2.64e+07			6	58.326	0	10.723	0.273404	0.645692	0.0767679	1.05465
Q9SKC9	NADH dehydrogenase [ubiquinone] 1 beta subcomplex subunit 7	At2g02050	2.68e+07	2.66e+07	2.61e+07	2.61e+07	3.38e+07	3.71e+07	2.33e+07	4.36e+07			6	11.74	0	8.0816	0.921463	0.251796	0.347836	1.27265
Q9SQZ1;Q9SJ36;Q9LZ17;P49205	Small ribosomal subunit protein eS17x;Small ribosomal subunit protein eS17y	RPS17C;RPS17B	2.17e+08	3.32e+08	2.37e+08	2.29e+08	2.1e+08	1.97e+08	1.4e+08	1.92e+08			6	16.036	0	8.9985	1.26102	0.163851	-0.453498	0.73027
Q9SR22	Pectin acetylesterase 5	PAE5	1.8e+07	1.01135e+07	1.81e+07	1.73e+07	2.01e+07	1.35e+07	1.75e+07	1.3e+07			6	47.637	0	13.53	0.0392533	0.943293	0.0287452	1.02012
Q9SRX2;P49693	Large ribosomal subunit protein eL19x;Large ribosomal subunit protein eL19y	RPL19A;RPL19C	8.40999e+07	7.57e+07	5.61e+07	8.89e+07	6.78e+07	1.03e+08	5.36e+07	1.16e+08			6	24.606	0	23.373	0.143451	0.799615	0.11289	1.08139
Q9SUR3	Reticulon-like protein B1	RTNLB1	5.12e+07	4.04e+07	7.07e+07	5.71e+07	5.26e+07	4e+07	3.48e+07	6.14e+07			6	30.528	0	11.845	0.390673	0.532474	-0.223328	0.856587
Q9SX22	Small ribosomal subunit protein cS23z	At1g68590	1.17e+08	1.23e+08	1.22e+08	1.11e+08	1.37e+08	1.31e+08	1.08e+08	1.49e+08			6	18.472	0	89.989	0.654409	0.349868	0.14187	1.10333
Q9SXJ7	Chaperone protein ClpC2, chloroplastic	CLPC2	2.04e+07	5.79e+07	3.47e+07	4.79e+07	2.71e+07	3.19e+07	2.46e+07	4.85e+07			6	105.74	0	10.191	0.238681	0.687924	-0.232151	0.851365
Q9XFH8	Thioredoxin F1, chloroplastic	At3g02730	6.46e+08	5.25e+08	6.26e+08	6.15e+08	5.98e+08	7.17e+08	5.12e+08	5.8e+08			6	19.325	0	166.5	0.0257563	0.963774	-0.00907135	0.993732
Q9XFH9	Thioredoxin F2, chloroplastic	At5g16400	2.2e+08	2.37e+08	2.17e+08	2.19e+08	2.56e+08	2.67e+08	2.15e+08	2.19e+08			6	19.999	0	114.86	0.515966	0.436313	0.0943084	1.06755
Q9XI87	Serine/threonine-protein kinase VIK	VIK	2.11e+07	3.5e+07	7.56e+06	1.43e+07	1.9e+07	2.5e+07	2.7e+07	2.25e+07			6	49.335	0	11.623	0.430871	0.502005	0.463435	1.37882
Q9XIN6	At2g27290	At2g27290	2.12e+07	2.79e+07	3.99e+07	2.4e+07	2.41e+07	1.08e+07	3.33e+07	2.76e+07			6	21.76	0	17.378	0.322759	0.590917	-0.310874	0.806153
Q9ZSK4	Actin-depolymerizing factor 3	ADF3	3.93e+08	4.19e+08	4e+08	3.89e+08	4.17e+08	3.25e+08	4.08e+08	2.75e+08			6	15.922	0	255.77	0.616752	0.370194	-0.18819	0.877706
Q9ZUA0	Dolichyl-diphosphooligosaccharide--protein glycosyltransferase subunit 1B OS=Arabidopsis thaliana OX=3702 GN	OST1B	3.97e+07	3.22e+07	3.82e+07	3.62e+07	4.16e+07	3.3e+07	4.09e+07	3.29e+07			6	52.218	0	31.711	0.0485385	0.928005	0.0158691	1.01106
Q9ZUY6	UDP-D-apiose/UDP-D-xylose synthase 1	AXS1	5.1e+07	2.77e+07	4.53e+07	6.31e+07	5.23e+07	5.22e+07	4.97e+07	5.42e+07			6	43.637	0	84.877	0.370942	0.548128	0.216216	1.16168
Q9ZVF3	MLP-like protein 328	MLP328	7.47e+07	1.13e+08	1.34e+08	7.62e+07	1.15e+08	4.24e+07	9.86e+07	5.16e+07			6	17.513	0	41.733	0.503588	0.446907	-0.449181	0.732458
Q9ZW33	Mitochondrial import inner membrane translocase subunit TIM10	TIM10	7.59e+07	5.21e+07	8.65e+07	9.69e+07	1.05e+08	8.23e+07	7.26e+07	6.66e+07			6	9.3387	0	54.787	0.130098	0.814064	0.0835304	1.05961
A0A1P8AZN3	Alpha/beta-Hydrolases superfamily protein	At2g32520	1.78e+08	1.25e+08	1.85e+08	1.78e+08	1.76e+08	1.5e+08	1.54e+08	1.39e+08			7	34.72	0	34.644	0.254371	0.668687	-0.0936637	0.93714
A0A1P8BDM1	Eukaryotic aspartyl protease family protein	At5g19110	1.74e+07	5.93231e+06	5.28e+06	2.73e+07	1.57e+07	6.16e+06	2.06e+07	4.93e+06			7	47.577	0	11.093	0.0694866	0.896621	-0.149798	0.901376
B9DHG0	Tetratricopeptide repeat domain-containing protein PYG7, chloroplastic	PYG7	4.64e+07	6.76e+07	4.63e+07	4e+07	5.25e+07	7.09e+07	4.84e+07	6.69e+07			7	33.662	0	163.17	0.592039	0.385638	0.26324	1.20017
F4I3M3	Serine/threonine-protein kinase BSK7	BSK7	1.91e+07	3.43e+07	1.64e+07	1.75e+07	1.75e+07	1.92e+07	2.58e+07	2.49e+07			7	54.798	0	45.36	0.0629954	0.904931	0.049787	1.03511
F4IBX5	Tetratricopeptide repeat (TPR)-like superfamily protein	At1g78915	2.29e+07	1.51e+07	2.32e+07	2.4e+07	2.73e+07	3.36e+07	2.61e+07	3.28e+07			7	45.038	0	12.085	1.49032	0.125542	0.507013	1.42111
F4J355	acid phosphatase	At3g44620	5.54e+07	3.8e+07	4.73e+07	4.62e+07	5.52e+07	3.96e+07	8.37999e+07	5.94e+07			7	29.69	0	24.688	0.589001	0.387276	0.31049	1.24013
O04350	Tubulin-folding cofactor A	TFCA	5.85e+07	2.8e+07	4.64e+07	6.08e+07	5.93e+07	5.88e+07	5.08e+07	5.7e+07			7	12.824	0	36.118	0.489329	0.457028	0.281895	1.21579
O04486	Ras-related protein RABA2a	RABA2A	5.06e+07	7.75e+07	5.21e+07	4.05e+07	5.82e+07	4.01e+07	4.01e+07	4.39e+07			7	24.108	0	37.324	0.495735	0.452225	-0.252524	0.839427
O04619	Mitochondrial adenine nucleotide transporter ADNT1	ADNT1	2.04e+07	1.35e+07	2.3e+07	2.1e+07	2.64e+07	2.43e+07	2.68e+07	2.51e+07			7	38.325	0	19.971	1.29724	0.158517	0.424465	1.34207
O22100	ATMRK1	ATMRK1	1.64e+07	1.88e+07	2.53e+07	1.51e+07	2.83e+07	3.06e+07	2.52e+07	2.37e+07			7	42.582	0	16.077	1.5708	0.115358	0.533633	1.44757
O22769	NADH dehydrogenase [ubiquinone] flavoprotein 2, mitochondrial	At4g02580	1.19e+08	1.74e+08	1.23e+08	1.35e+08	1.19e+08	1.24e+08	1.23e+08	1.16e+08			7	28.388	0	34.652	0.677933	0.339644	-0.176896	0.884604
O23144	Proton pump-interactor 1	PPI1	2.07e+07	8.67e+06	1.87e+07	2.03e+07	2.38e+07	2.76e+07	2.01e+07	3.5e+07			7	68.878	0	11.505	1.03323	0.217324	0.690482	1.61382
O24412	26S proteasome non-ATPase regulatory subunit 7 homolog A	RPN8A	6.39e+07	7.77e+07	5.71e+07	5.97e+07	6.03e+07	5.66e+07	6.13e+07	6.05e+07			7	34.728	0	81.392	0.466961	0.47458	-0.104792	0.929939
O48661	Spermidine synthase 2	SPDSYN2	1.03e+08	5.17e+07	9.6e+07	9.71e+07	8.39001e+07	1.21e+08	8.89e+07	1.12e+08			7	37.14	0	71.169	0.4281	0.504326	0.256494	1.19457
O64688	Pyruvate dehydrogenase E1 component subunit beta-3, chloroplastic	E1-BETA-2	3.98e+08	5.11e+08	3.46e+08	3.81e+08	3.96e+08	4.33e+08	3.71e+08	4.72e+08			7	44.015	0	66.937	0.106249	0.845663	0.0408545	1.02872
O65902	Cyclase-associated protein 1	CAP1	1.18e+08	9.65e+07	1.06e+08	1.14e+08	1.25e+08	8.19e+07	9.08e+07	7.95e+07			7	50.969	0	9.1773	0.663114	0.346982	-0.224207	0.856065
O78310	Superoxide dismutase [Cu-Zn] 2, chloroplastic	CSD2	7.24e+07	7.94e+07	1.4e+08	5.43e+07	2.41e+08	1.97e+08	1.9e+08	1.67e+08			7	22.244	0	208.23	2.22887	0.0624552	1.27684	2.42307
O80476	Methylesterase 2	MES2	9.67e+07	8.3e+07	9.04e+07	1.03e+08	1.24e+08	1.3e+08	1.17e+08	1.27e+08	+	WT gl-1 FML_WT gl-1 Dark	7	29.667	0	20.247	2.88111	0.0370794	0.420095	1.33802
O80504	10 kDa chaperonin 2, chloroplastic	CPN10-2	1.32e+08	1.18e+08	2.06e+08	1.25e+08	1.4e+08	1.9e+08	1.52e+08	2.15e+08			7	15.049	0	95.107	0.560129	0.404599	0.278985	1.21334
O80574	4-hydroxy-tetrahydrodipicolinate reductase 1, chloroplastic	DAPB1	4.31e+07	5.35e+07	5.79e+07	4.26e+07	6.32e+07	5.65e+07	5.89e+07	6.41e+07			7	37.55	0	18.16	1.39473	0.145133	0.311281	1.24081
O80575	6,7-dimethyl-8-ribityllumazine synthase, chloroplastic	At2g44050	1.51e+08	1.32e+08	1.1e+08	1.52e+08	1.71e+08	1.65e+08	1.45e+08	1.61e+08			7	24.024	0	72.794	1.05467	0.211719	0.245728	1.18569
O81147	Proteasome subunit alpha type-6-B	PAA2	4.59e+07	3.4e+07	4.65e+07	3.28e+07	1.82e+07	4.82e+07	3.78e+07	4.7e+07			7	27.35	0	92.143	0.165929	0.773453	-0.152734	0.899544
O82122	Vegetative storage protein 2	VSP2	8e+08	7.23e+07	1.36e+08	7.28e+08	1.12e+08	1.6e+08	1.22e+08	1.56e+08			7	29.842	0	181.13	0.535355	0.420594	-1.0174	0.494005
O82314	Probable transcriptional regulatory protein At2g25830	At2g25830	5.47e+07	6.08e+07	8.39001e+07	6.28e+07	6.06e+07	9.25999e+07	5.47e+07	8.55e+07			7	36.813	0	57.383	0.263129	0.658746	0.145686	1.10626
O82768	Histidine biosynthesis bifunctional protein hisIE, chloroplastic	HISN2	5.81e+07	4.61e+07	5.04e+07	6.02e+07	6.24e+07	5.87e+07	4.89e+07	6.93e+07			7	31.667	0	21.378	0.505472	0.445903	0.152777	1.11171
P0CJ47;P0CJ46	Actin-3;Actin-1	ACT3;ACT1	1.11e+08	1.13e+08	1.26e+08	1.18e+08	1.09e+08	8.02e+07	1.19e+08	7.75e+07			7	41.797	0	43.39	0.961777	0.238341	-0.302465	0.810866
P24102	Peroxidase 22	PER22	2.6e+08	2.54e+08	3.34e+08	3.35e+08	2.48e+08	1.48e+08	1.59e+08	1.48e+08			7	38.108	0	27.648	1.98657	0.0736075	-0.774197	0.584714
P27202	Photosystem II 10 kDa polypeptide, chloroplastic	PSBR	3.48e+08	3.08e+08	4.69e+08	3.61e+08	4.12e+08	3.98e+08	5.11e+08	5.03e+08			7	14.586	0	291.99	0.98315	0.230978	0.303923	1.2345
P29513	Tubulin beta-5 chain	TUBB5	1.9e+08	1.81e+08	2.18e+08	1.8e+08	1.97e+08	1.37e+08	2.04e+08	1.41e+08			7	50.342	0	170.75	0.560424	0.40463	-0.199419	0.870901
P29515	Tubulin beta-7 chain	TUBB7	1.73e+08	1.4e+08	1.61e+08	1.82e+08	1.49e+08	1.06e+08	1.43e+08	1.15e+08			7	50.747	0	128.96	1.33313	0.151605	-0.362543	0.777792
P31166	Adenine phosphoribosyltransferase 1, chloroplastic	APT1	4.7e+08	8.47e+08	7.41e+08	4.62e+08	5.22e+08	5.51e+08	9.16e+08	5.31e+08			7	26.396	0	150.34	0.0106845	0.984604	0.00944281	1.00657
P34802	Heterodimeric geranylgeranyl pyrophosphate synthase large subunit 1, chloroplastic	GGPPS1	5.38e+07	4.93e+07	2.2e+07	2.55e+07	3.12e+07	3.96e+07	4.51e+07	4.52e+07			7	40.174	0	106.3	0.216221	0.715677	0.189825	1.14063
P40283;Q9LZT0;Q9LZ45	Histone H2B.11;Histone H2B.7;Histone H2B.9	At5g59910;At3g46030;At5g	1.53e+08	2.31e+08	3.27e+08	2.01e+08	1.62e+08	2.61e+08	1.4e+08	3.04e+08			7	16.449	0	80.238	0.0956675	0.860052	-0.092092	0.938161
P41088	Chalcone--flavanone isomerase 1	CHI1	1.24e+08	1.21e+08	1.32e+08	1.2e+08	8.83e+07	1.1e+08	9.94e+07	1.2e+08			7	26.595	0	56.24	1.38124	0.145677	-0.259145	0.835583
P41377	Eukaryotic initiation factor 4A-2	TIF4A-2	1.23e+08	1.09e+08	1.31e+08	1.25e+08	1.08e+08	1.13e+08	1.11e+08	1.11e+08			7	46.762	0	42.324	1.24396	0.168738	-0.136502	0.909722
P42798;Q9LX88	Small ribosomal subunit protein uS8z/uS8w;Small ribosomal subunit protein uS8x	RPS15AF;RPS15AD	2.27e+08	1.93e+08	2.68e+08	2.03e+08	2.32e+08	1.98e+08	1.52e+08	1.89e+08			7	14.804	0	25.27	0.618102	0.36951	-0.213231	0.862603
P42799	Glutamate-1-semialdehyde 2,1-aminomutase 1, chloroplastic	GSA1	2.82e+08	2.38e+08	3.46e+08	2.61e+08	2.65e+08	2.15e+08	3.2e+08	2.23e+08			7	50.369	0	126	0.355363	0.562015	-0.144009	0.905001
P49200	Small ribosomal subunit protein uS10z/uS10x	RPS20C	3.06e+08	4.17e+08	3.86e+08	3.02e+08	2.96e+08	3.85e+08	2.67e+08	3.71e+08			7	13.878	0	14.142	0.231206	0.696941	-0.0995035	0.933354
P49599	Protein phosphatase 2C 57	PPH1	3.34e+07	5.09e+07	2.37e+07	2.61e+07	3.2e+07	2.77e+07	3.52e+07	2.88e+07			7	42.719	0	12.674	0.0791727	0.8801	-0.0567122	0.961453
P54150	Peptide methionine sulfoxide reductase A4, chloroplastic	MSR4	1.8e+08	1.97e+08	1.89e+08	1.84e+08	2.06e+08	2.34e+08	1.82e+08	2.27e+08			7	28.644	0	281.2	1.03522	0.217632	0.172875	1.1273
P54904	Pyrroline-5-carboxylate reductase	PROC1	2.19e+07	1.97e+07	2.09e+07	2.32e+07	1.4e+07	1.78e+07	1.17e+07	1.68e+07			7	28.624	0	11.237	1.93786	0.0770213	-0.523619	0.695625
P56754	NAD(P)H-quinone oxidoreductase subunit J, chloroplastic	ndhJ	8.51e+07	9.71e+07	1.01e+08	7.25e+07	8.84e+07	7.51e+07	7.9e+07	7.55e+07			7	18.558	0	18.989	0.596227	0.383858	-0.152926	0.899424
P56756	NAD(P)H-quinone oxidoreductase subunit K, chloroplastic	ndhK	6.06e+07	6.16e+07	5.95e+07	5.47e+07	5.43e+07	6.62e+07	6.37e+07	5.45e+07			7	25.366	0	48.525	0.0400334	0.941873	0.00966358	1.00672
P56794	Large ribosomal subunit protein bL20c	rpl20	2.5e+08	2.33e+08	2.5e+08	2.39e+08	2.17e+08	2.1e+08	2.16e+08	2.15e+08	+	WT gl-1 FML_WT gl-1 Dark	7	14.163	0	13.6	3.2272	0.0300571	-0.179436	0.883048
P57741	Prefoldin subunit 3	PFD3	4.94e+07	6.38e+07	6.22e+07	5.36e+07	4.63e+07	5.84e+07	6.17e+07	4.54e+07			7	21.465	0	53.196	0.354166	0.561462	-0.118068	0.921421
P59230;P59231	Large ribosomal subunit protein uL1y;Large ribosomal subunit protein uL1x	RPL10AB;RPL10AC	1e+08	7.64e+07	1.5e+08	1.1e+08	7.24e+07	9.75e+07	8.15e+07	1.02e+08			7	24.425	0	44.87	0.555457	0.407305	-0.275784	0.826002
P82715	PsbP domain-containing protein 5, chloroplastic	PPD5	6.35e+07	5.68e+07	6.2e+07	7.49e+07	5.77e+07	1.03e+08	6.42e+07	1.12e+08			7	33.365	0	16.344	0.634909	0.3622	0.337815	1.26384
P94072	Germin-like protein subfamily 3 member 3	GER3	7.36e+08	1.03e+09	7.03e+08	7.84e+08	6.48e+08	8.72e+08	8.07e+08	7.44e+08			7	21.836	0	282.86	0.19226	0.74016	-0.0751152	0.949266
P94111	Protein STRICTOSIDINE SYNTHASE-LIKE 12	SSL12	2.05e+07	2.52e+06	2.7e+07	1.79e+07	2.52e+07	1.56e+07	2.5e+07	1.67e+07			7	35.293	0	29.702	0.365782	0.554233	0.679177	1.60123
Q02166	Anthranilate phosphoribosyltransferase, chloroplastic	PAT1	7.96e+07	8.56e+07	7.58e+07	6.39e+07	5.46e+07	5.17e+07	6.25e+07	6.04e+07			7	46.52	0	66.521	2.00268	0.0746863	-0.407731	0.753808
Q058N4	Magnesium transporter MRS2-11, chloroplastic	MRS2-11	3.25e+07	2.86e+07	3.33e+07	2.52e+07	2.82e+07	3.44e+07	3.84e+07	3.3e+07			7	51.093	0	12.259	0.590903	0.385994	0.164069	1.12044
Q06588	1-aminocyclopropane-1-carboxylate oxidase 4	ACO4	4.15e+07	8.61e+06	2.75e+07	4.57e+07	5.98e+07	1.09e+08	6.99e+07	1.26e+08			7	36.676	0	40.429	1.54812	0.116682	1.74956	3.36255
Q07473	Chlorophyll a-b binding protein CP29.1, chloroplastic	LHCB4.1	1.35e+09	2.86e+09	1.11e+09	1.18e+09	1.5e+09	1.38e+09	2.16e+09	1.92e+09			7	31.139	0	127.73	0.21798	0.713779	0.190862	1.14145
Q0WRJ7	Peptidyl-prolyl cis-trans isomerase FKBP20-2, chloroplastic	FKBP20-2	2.34e+08	3.42e+07	1.7e+08	1.78e+08	1.56e+08	3.34e+08	1.64e+08	4.28e+08			7	27.192	0	10.327	0.642401	0.357058	0.979177	1.97134
Q0WWE3	Cytochrome b-c1 complex subunit 6-1, mitochondrial	QCR6-1	1.32e+08	9.85001e+07	1.12e+08	1.53e+08	1.56e+08	1.53e+08	1.18e+08	1.24e+08			7	7.9832	0	19.643	0.415697	0.512514	0.162109	1.11892
Q38885	Preprotein translocase subunit SCY1, chloroplastic	SCY1	2.44e+07	4.06e+07	3.97e+07	2.32e+07	3.81e+07	3.26e+07	3.1e+07	3.05e+07			7	59.492	0	11.525	0.1509	0.789351	0.0910292	1.06513
Q38932	Lycopene epsilon cyclase, chloroplastic	LUT2	2.96e+07	3.02e+07	2.42e+07	2.35e+07	3.3e+07	3.56e+07	3.82e+07	3.77e+07			7	58.49	0	13.478	2.18755	0.0611899	0.433667	1.35066
Q38936	Peptidyl-prolyl cis-trans isomerase FKBP15-2	FKBP15-2	8.98e+07	4.04e+07	1.07e+08	1.06e+08	9.76001e+07	7.96e+07	8.62e+07	7.06e+07			7	17.658	0	54.78	0.0504456	0.924978	0.0501013	1.03534
Q39102	ATP-dependent zinc metalloprotease FTSH 1, chloroplastic	FTSH1	1.06e+08	8.07e+07	1.12e+08	1.05e+08	9.48e+07	1.05e+08	1.19e+08	1.16e+08			7	76.758	0	166.34	0.377837	0.542355	0.11246	1.08107
Q39108	Heterodimeric geranylgeranyl pyrophosphate synthase small subunit, chloroplastic	GGR	5.43e+07	5.34e+07	5.79e+07	6.71e+07	5.82e+07	4.63e+07	4.9e+07	5.31e+07			7	35.188	0	13.167	0.822538	0.287962	-0.171036	0.888205
Q42545	Cell division protein FtsZ homolog 1, chloroplastic	FTSZ1	2.98e+07	8.44e+06	1.64e+07	2.89e+07	1.01e+07	5.2e+07	2.01e+07	6.6e+07			7	45.564	0	76.197	0.362925	0.555591	0.636784	1.55486
Q5M729	Dihydrolipoyllysine-residue acetyltransferase component 3 of pyruvate dehydrogenase complex, mitochondrial	At1g54220	3.37e+07	3.17e+07	3.65e+07	3.51e+07	3.44e+07	3.31e+07	3.17e+07	3.38e+07			7	58.467	0	6.8019	0.354889	0.561536	-0.0414634	0.971669
Q6DYE4	Uncharacterized protein At1g26090, chloroplastic	At1g26090	2e+07	2.27e+07	2.56e+07	1.74e+07	1.75e+07	1.94e+07	1.73e+07	2e+07			7	49.908	0	12.04	0.733622	0.317262	-0.195935	0.873007
Q6NPL0	At4g09040	CP33C	9.57e+07	9.06e+07	1.07e+08	9.85001e+07	1.07e+08	1.22e+08	1.12e+08	1.31e+08			7	34.032	0	85.756	1.76084	0.0891765	0.266894	1.20321
Q84TI2	phosphoribosylaminoimidazole carboxylase	At2g37690	2.76e+07	3.7e+07	2.99e+07	2.58e+07	3.27e+07	1.68e+07	3.58e+07	1.64e+07			7	69.751	0	10.291	0.447274	0.489156	-0.322076	0.799918
Q8GSJ1	ATP phosphoribosyltransferase 2, chloroplastic	HISN1B	5.09e+07	4.14e+07	3.32e+07	5.46e+07	4.52e+07	4.72e+07	4.21e+07	4.79e+07			7	44.756	0	44.612	0.0937251	0.86261	0.0428934	1.03018
Q8GUK5	At3g05625	At3g05625	3.92e+07	3.09e+07	4.26e+07	3.79e+07	5.28e+07	5.39e+07	5.97e+07	5.16e+07	+	WT gl-1 FML_WT gl-1 Dark	7	28.952	0	32.193	2.59975	0.0498049	0.541103	1.45508
Q8GXB1	UPF0548 protein At2g17695	At2g17695	4.42e+07	4.33e+07	5.54e+07	5.85e+07	5.2e+07	4.02e+07	5.1e+07	4.22e+07			7	23.245	0	35.757	0.340257	0.57363	-0.115822	0.922856
Q8H0W1	Chloroplast processing peptidase	PLSP1	4.63e+07	4.82e+07	6.56e+07	3.94e+07	6.61e+07	5.82e+07	4.72e+07	5.52e+07			7	32.554	0	44.851	0.495495	0.45218	0.199297	1.14814
Q8H0X5	Low-density receptor-like protein	MTG13.11	4.31e+07	1.16e+07	3.89e+07	3.3e+07	5.37e+07	6.27e+07	5.75e+07	6.43e+07			7	18.177	0	60.634	1.29044	0.159083	1.06943	2.0986
Q8H1Q1	Thylakoid lumenal protein TL20.3, chloroplastic	TL20.3	5.49e+07	4.81e+07	5.86e+07	6.55e+07	5.91e+07	7.63e+07	5.87e+07	8.75e+07			7	30.064	0	13.009	0.886291	0.264232	0.298062	1.22949
Q8L9Y0	Serine carboxypeptidase-like 25	SCPL25	1.85e+07	8.39001e+06	2.07e+07	2.33e+07	2.52e+07	2.23e+07	2.68e+07	2.38e+07			7	53.4	0	53.872	0.835831	0.282132	0.564857	1.47924
Q8LBZ7;Q8LB02	Succinate dehydrogenase [ubiquinone] iron-sulfur subunit 1, mitochondrial;Succinate dehydrogenase [ubiquinone] iron-sulfur subunit 2, mitochondrial	SDH2-1	6.35e+07	6.07e+07	6.78e+07	5.83e+07	5.81e+07	5.01e+07	6.33e+07	4.74e+07			7	31.171	0	13.961	0.962788	0.23787	-0.200698	0.870129
Q8LCA1	Protein CURVATURE THYLAKOID 1B, chloroplastic	CURT1B	7.99e+08	7.22e+08	8.38001e+08	8.72e+08	1.01e+09	8.37e+08	7.97001e+08	8.21e+08			7	18.482	0	97.231	0.453533	0.484638	0.098	1.07029
Q8LCL3	Large ribosomal subunit protein eL27y	RPL27B	4.07e+08	3.77e+08	4.16e+08	3.84e+08	3.86e+08	3.2e+08	2.86e+08	3.04e+08			7	15.614	0	11.614	1.61874	0.111043	-0.297631	0.813587
Q8LDU1	AT3G03890 protein	At3g03890	5.73e+07	5.6e+07	6.07e+07	4.49e+07	5.67e+07	6.15e+07	5.47e+07	5.03e+07			7	35.052	0	45.405	0.109659	0.840807	0.0334148	1.02343
Q8LFC0;O81796	Isocitrate dehydrogenase [NAD] regulatory subunit 1, mitochondrial;Isocitrate dehydrogenase [NAD] regulatory subunit 3, mitochondrial	IDH1	7.14e+07	6.23e+07	8.78e+07	6.59e+07	7.87999e+07	6.69e+07	7.4e+07	6.62e+07			7	39.626	0	39.305	0.00329579	0.994089	0.00122499	1.00085
Q8RWC3	Aminopeptidase (DUF3754)	At3g19340	1.81e+07	2.39e+07	3.6e+07	1.68e+07	2.41e+07	2.42e+07	3.11e+07	2.47e+07			7	56.787	0	10.609	0.3093	0.603256	0.194002	1.14393
Q8RWJ5;O80774	SecY protein transport family protein;AT2G34250 protein	SEC;At2g34250	8.96e+07	9.65e+07	6.98e+07	9.56e+07	1.05e+08	7.2e+07	8.05e+07	8.6e+07			7	52.068	0	20.354	0.0801318	0.879648	-0.0351562	0.975926
Q8RWP0	NAD(P)-binding Rossmann-fold superfamily protein	At3g20790	5.04e+07	5.19e+07	5.12e+07	4.25e+07	3.89e+07	3.43e+07	4.32e+07	2.82e+07			7	38.578	0	13.131	1.64384	0.107789	-0.452014	0.731021
Q8RYE9	Haloacid dehalogenase-like hydrolase domain-containing protein At2g33255	At2g33255	4.84e+07	3.51e+07	5.51e+07	5.34e+07	5.88e+07	7.12e+07	5.63e+07	5.93e+07			7	27.496	0	13.634	1.17003	0.186989	0.370873	1.29314
Q8VZ74	GTPase ERA-like, chloroplastic	At5g66470	2.17e+07	5.47e+07	1.69e+07	2.31e+07	1.4e+07	1.66e+07	1.62e+07	2.07e+07			7	48.931	0	16.961	0.830614	0.284055	-0.642979	0.640389
Q8W4Q1	At4g35360/F23E12_80	At4g35360	4.77e+07	5.34e+07	3.83e+07	4.83e+07	4.62e+07	4.23e+07	5.3e+07	3.95e+07			7	41.001	0	76.797	0.141799	0.800397	-0.0509505	0.9653
Q93VI3	Large ribosomal subunit protein uL22z	RPL17A	3.61e+08	3.93e+08	3.63e+08	3.66e+08	2.61e+08	2.86e+08	2.25e+08	2.95e+08	+	WT gl-1 FML_WT gl-1 Dark	7	19.897	0	27.471	2.70646	0.0486761	-0.481909	0.71603
Q93ZV8	RNI-like superfamily protein	EMB2004	5.1e+07	5.37e+07	6.58e+07	5.64e+07	5.07e+07	4.95e+07	5.83e+07	4.49e+07			7	64.722	0	34.869	0.685631	0.336652	-0.157394	0.896643
Q940G0	Transmembrane 9 superfamily member 1	TMN1	6.48e+07	6.49e+07	7.05e+07	7.06e+07	9.77e+07	7.31e+07	7.87e+07	7.55e+07			7	66.892	0	40.058	1.35024	0.151828	0.254892	1.19325
Q944L8	Pyridoxal phosphate homeostasis protein	At1g11930	5.8e+07	5.63e+07	7.97e+07	6.42e+07	6.81e+07	7.02e+07	6.8e+07	5.87e+07			7	28.008	0	24.082	0.14274	0.799406	0.0479207	1.03377
Q945Q5	At2g30700/T11J7.9	At2g30695	5.37e+07	6.38e+07	6.49e+07	5.64e+07	7.06e+07	8.83e+07	6.23e+07	8.66999e+07			7	22.26	0	51.212	1.37469	0.146307	0.356238	1.28008
Q949M9	ATPase GET3A	GET3A	3.11e+07	2.91e+07	3.76e+07	3.14e+07	3.95e+07	3.68e+07	4.07e+07	3.66e+07			7	39.67	0	20.472	1.56479	0.115497	0.25475	1.19313
Q94A52	Eukaryotic initiation factor 4A-III homolog	EIF4A3	5.49e+07	4.14e+07	6.09e+07	5.57e+07	4.93e+07	4.74e+07	5.2e+07	4.61e+07			7	45.844	0	11.489	0.401052	0.524101	-0.115201	0.923254
Q94AF2	ATP-dependent (S)-NAD(P)H-hydrate dehydratase	At5g19150	1.9e+07	1.26e+07	1.24e+07	1.78e+07	1.97e+07	2.14e+07	2.2e+07	1.81e+07			7	39.269	0	48.291	1.2707	0.162022	0.416914	1.33507
Q94AG1	AT3g07470/F21O3_18	At3g07470	1.01e+08	8.58e+07	1.05e+08	8.93999e+07	1.4e+08	1.43e+08	1.66e+08	1.28e+08	+	WT gl-1 FML_WT gl-1 Dark	7	18.779	0	82.087	2.90741	0.037377	0.596657	1.51221
Q94BR2	Aluminum induced protein with YGL and LRDR motifs	AILP1	1.55e+08	1.67e+08	1.39e+08	1.49e+08	1.37e+08	1.27e+08	1.73e+08	1.37e+08			7	25.015	0	67.375	0.36823	0.551452	-0.0946407	0.936505
Q94BR4	Pre-mRNA-processing factor 19 homolog 1	PRP19A	2.69e+07	3.21e+07	2.63e+07	3.02e+07	2.81e+07	1.28e+07	1.48e+07	1.34e+07			7	56.865	0	12.89	1.61426	0.112056	-0.816312	0.567892
Q94BT9	Copper transport protein ATX1	ATX1	5.63e+07	1.63e+07	4.49e+07	6.23e+07	3.94e+07	5.44e+07	3.23e+07	4.6e+07			7	8.1584	0	14.468	0.0583028	0.912432	0.0777535	1.05537
Q94CE3	Beta carbonic anhydrase 5, chloroplastic	BCA5	1.44e+07	1.10604e+07	2.77e+07	1.79e+07	1.84e+07	3.06e+07	1.76e+07	2.79e+07			7	33.4	0	11.464	0.619638	0.369411	0.451941	1.36788
Q94JS0;Q9LYR2	Cytochrome b-c1 complex subunit Rieske-1, mitochondrial;Cytochrome b-c1 complex subunit Rieske-2, mitochondrial	UCR1-1;UCR1-2	1.35e+08	1.39e+08	1.97e+08	1.73e+08	1.73e+08	1.42e+08	1.61e+08	1.66e+08			7	29.607	0	91.463	0.022413	0.967247	0.00947332	1.00659
Q94JT5	Cyclase-like protein 2	CYCLASE2	4.48e+07	4.74e+07	5.4e+07	5.04e+07	4.14e+07	4.78e+07	4.5e+07	4.26e+07			7	29.987	0	14.848	1.06776	0.206393	-0.151837	0.900103
Q94JV5	Deaminated glutathione amidase, chloroplastic/cytosolic	NLP2	2.7e+07	2.17e+07	2.9e+07	3.33e+07	2.88e+07	2.44e+07	2.79e+07	2.53e+07			7	33.971	0	14.713	0.126334	0.821533	-0.0474691	0.967632
Q94K30	AT1G01800 protein	At1g01800	1.01e+08	7.85e+07	9.25e+07	9.87e+07	1.02e+08	8.02e+07	8.66999e+07	8.40999e+07			7	31.66	0	49.913	0.25659	0.665373	-0.0698109	0.952763
Q94KE3	Pyruvate kinase	At3g52990	2.47e+08	3.67e+08	2.95e+08	2.84e+08	2.99e+08	2.91e+08	2.42e+08	2.6e+08			7	57.495	0	132.46	0.371303	0.548504	-0.118053	0.92143
Q96270	Late embryogenesis abundant protein 7	LEA7	529000	2.01048e+07	1.37e+06	1.65e+06	9.18845e+06	5.68e+07	1.51856e+07	5.42e+07			7	18.1	0	70.401	1.45747	0.13143	3.53126	11.5615
Q96500	Light-regulated protein 1, chloroplastic	LIR1	1.83e+08	6e+07	2.21e+08	2e+08	2.08e+08	1.74e+08	1.95e+08	1.6e+08			7	15.314	0	227.05	0.283025	0.635377	0.304573	1.23505
Q9ASV6	Small ribosomal subunit protein bS20c	RPS20	1.07e+08	1.01e+08	9.9e+07	9.7e+07	1.28e+08	1.43e+08	1.11e+08	1.48e+08			7	21.826	0	43.89	2.09781	0.0680226	0.383698	1.30468
Q9C5J7;Q94AA4	ATP-dependent 6-phosphofructokinase 7;ATP-dependent 6-phosphofructokinase 3	PFK7;PFK3	6.35e+07	5.75e+07	5.69e+07	6.01e+07	4.67e+07	4.19e+07	5.61e+07	4.65e+07			7	53.481	0	11.472	1.84316	0.0824029	-0.322628	0.799612
Q9C5R8	2-Cys peroxiredoxin BAS1-like, chloroplastic	At5g06290	1.51e+09	1.8e+09	2.54e+09	1.92e+09	2.18e+09	1.83e+09	1.8e+09	1.7e+09			7	29.78	0	323.31	0.0604294	0.909473	-0.0296946	0.979628
Q9C5Z2	Eukaryotic translation initiation factor 3 subunit H	TIF3H1	4.49e+07	5.68e+07	8.12e+07	4.26e+07	6.56e+07	4.35e+07	6.35e+07	4.55e+07			7	38.372	0	25.651	0.0319347	0.953856	-0.0244017	0.983228
Q9C639	Photosystem I chlorophyll a/b-binding protein 5, chloroplastic	LHCA5	5.77e+07	7.98e+07	4.86e+07	4.96e+07	3.84e+07	5.05e+07	7.76e+07	5.61e+07			7	27.802	0	48.086	0.140047	0.802537	-0.0987024	0.933873
Q9C685	Protein CHLORORESPIRATORY REDUCTION 41, chloroplastic	CRR41	5.5e+07	4.9e+07	5.09e+07	4.8e+07	4.91e+07	5.14e+07	5.8e+07	6.15e+07			7	24.161	0	10.164	0.616761	0.370492	0.112804	1.08133
Q9C712	Methionyl-tRNA formyltransferase, mitochondrial	PDE194	1.34e+07	1.11e+07	1.11e+07	1.53e+07	1.58e+07	1.87e+07	1.26e+07	1.58e+07			7	38.502	0	17.77	0.959006	0.238782	0.304856	1.2353
Q9C8L2	Fatty-acid-binding protein 3, chloroplastic	FAP3	4.81e+07	5.37e+07	5.38e+07	4.1e+07	6.07e+07	6.34e+07	6.02e+07	6.83e+07			7	30.729	0	65.395	1.96271	0.076	0.368411	1.29093
Q9C8W7	At1g71950	SPI-1	1.09e+08	7.84e+07	1.21e+08	1.24e+08	1.11e+08	8.88e+07	8.05e+07	7.96e+07			7	14.852	0	85.392	0.648699	0.352111	-0.255377	0.837768
Q9C920	3-deoxy-manno-octulosonate cytidylyltransferase, mitochondrial	KDSB	1.95e+07	2.21e+07	2.03e+07	2.26e+07	1.9e+07	2.3e+07	1.97e+07	2.29e+07			7	32.245	0	36.036	0.00394462	0.992844	-0.00103664	0.999282
Q9CB01	Ras-related protein RABF1	RABF1	3.9e+07	3.92e+07	4.79e+07	4.17e+07	6e+07	5.26e+07	6.53e+07	5.38e+07	+	WT gl-1 FML_WT gl-1 Dark	7	21.889	0	12.711	2.4533	0.0466789	0.465078	1.38039
Q9FF98	MD-2-related lipid-recognition protein 3	ML3	6.63e+08	2.82e+08	2.6e+08	6.91e+08	4.05e+08	3.51e+08	4.35e+08	3.27e+08			7	17.907	0	94.459	0.181438	0.751608	-0.18305	0.880839
Q9FFE0	Putative 4-hydroxy-4-methyl-2-oxoglutarate aldolase 2	At5g16450	4.7e+07	4.21e+07	4.68e+07	5.56e+07	4.91e+07	3.59e+07	4.12e+07	3.87e+07			7	17.82	0	35.67	0.864406	0.271044	-0.218348	0.859549
Q9FFK3	Probable zinc metalloprotease EGY2, chloroplastic	EGY2	8.82e+07	7.93e+07	1.05e+08	9.85001e+07	8.66999e+07	1.18e+08	9.72e+07	1.31e+08			7	60.063	0	109.36	0.626423	0.364307	0.212163	1.15842
Q9FJ41	GDSL esterase/lipase At5g45950	At5g45950	3.18e+07	3.61e+07	3.06e+07	2.88e+07	3e+07	3.3e+07	3.25e+07	2.55e+07			7	39.854	0	13.121	0.287197	0.630282	-0.0755653	0.94897
Q9FME2	Nuclear transport factor 2	NTF2	2.54e+07	3.2e+07	2.58e+07	2.45e+07	2.8e+07	2.54e+07	2.51e+07	2.76e+07			7	49.543	0	38.483	0.0554093	0.916732	-0.0151105	0.989581
Q9FNI2	Similarity to unknown protein	OXR3	2.55e+07	2.87e+07	2.18e+07	2.86e+07	2.21e+07	2.29e+07	2.77e+07	2.68e+07			7	47.424	0	23.882	0.22817	0.700517	-0.0700946	0.952576
Q9FPJ2	AT3g62110	At3g62110	2.75e+07	1.72e+07	2.39e+07	2e+07	2.85e+07	2.41e+07	2e+07	2.64e+07			7	51.996	0	18.059	0.407955	0.519492	0.17042	1.12539
Q9FUS8	Glutathione S-transferase U17	GSTU17	8.34e+07	7.78e+07	1.24e+08	7.27e+07	1.04e+08	9.48e+07	9.22e+07	9.1e+07			7	25.307	0	40.065	0.29322	0.622637	0.124998	1.09051
Q9FUS9	Glutathione S-transferase U18	GSTU18	4.18e+07	3.81e+07	5.26e+07	3.46e+07	4.61e+07	3.66e+07	4.84e+07	3.27e+07			7	25.911	0	11.458	0.0558038	0.916692	-0.0295558	0.979722
Q9FXA0	F14J22.5 protein	At1g49740	2.36e+07	2.56e+07	2.42e+07	2.14e+07	3.12e+07	2.6e+07	2.94e+07	2.11e+07			7	39.825	0	21.885	0.595212	0.384606	0.171392	1.12614
Q9FYC2	Pheophorbide a oxygenase, chloroplastic	PAO	4.72e+07	4.84e+07	5.02e+07	4.91e+07	5.74e+07	5.02e+07	4.8e+07	4.92e+07			7	60.755	0	46.189	0.518743	0.433456	0.0683069	1.04849
Q9FZ80	Cytosolic sulfotransferase 17	SOT17	1.22e+08	9.37999e+07	9.13e+07	1.27e+08	9.8e+07	9.75e+07	1.3e+08	9.27e+07			7	39.912	0	24.051	0.114068	0.834712	-0.0511441	0.965171
Q9FZA2	Non-classical arabinogalactan protein 31	AGP31	4.27e+08	4.81e+08	5.01e+08	4.96e+08	2.09e+08	1.93e+08	1.57e+08	1.97e+08	+	WT gl-1 FML_WT gl-1 Dark	7	38.488	0	82.428	4.86055	0	-1.33859	0.395407
Q9LDY5	Peptidyl-prolyl cis-trans isomerase FKBP17-2, chloroplastic	FKBP17-2	6.44e+07	5.11e+07	7.63e+07	5.5e+07	6.85e+07	7.96e+07	6.73e+07	9.33e+07			7	26.529	0	63.508	0.996491	0.228307	0.327464	1.25481
Q9LHA7	Peroxidase 31	PER31	4.59e+07	5.38e+07	4.09e+07	5.04e+07	4.78e+07	4.97e+07	4.85e+07	4.42e+07			7	35.302	0	11.049	0.000591084	0.998567	0.000165939	1.00012
Q9LHL7	Aha1 domain-containing protein	MEC18.18	4.09e+07	3.53e+07	4.64e+07	4.56e+07	3.72e+07	5.2e+07	3.94e+07	5.19e+07			7	40.184	0	35.693	0.240547	0.686804	0.0932045	1.06674
Q9LJ65	2-oxoglutarate (2OG) and Fe(II)-dependent oxygenase superfamily protein	2-OXOGLUTARATE	1.56e+07	1.36721e+07	9.6094e+06	2.13e+07	3.13e+07	2.8e+07	2.99e+07	2.07e+07			7	40.696	0	27.394	1.80001	0.0853746	0.908803	1.87749
Q9LJE4	Chaperonin 60 subunit beta 2, chloroplastic	CPN60B2	6.74e+07	5.84e+07	5.49e+07	6.47e+07	7.23e+07	7.95e+07	7.06e+07	7.83e+07			7	63.341	0	21.57	2.00342	0.0748374	0.296086	1.22781
Q9LK29	Cytochrome c1 1, heme protein, mitochondrial	CYC1-1	9.45e+07	7.23e+07	9.97e+07	8.42e+07	1.03e+08	1.36e+08	1.3e+08	1.48e+08			7	33.65	0	65.1	1.98344	0.0733889	0.558087	1.47232
Q9LK94	Monodehydroascorbate reductase 4, peroxisomal	MDAR4	3.02e+07	3.62e+07	4.2e+07	2.8e+07	3.63e+07	2.74e+07	3.92e+07	3.66e+07			7	53.526	0	33.921	0.0775956	0.882556	0.0376215	1.02642
Q9LKA3	Malate dehydrogenase 2, mitochondrial	At3g15020	9.78e+07	1.22e+08	1.02e+08	1.24e+08	7.86e+07	6.6e+07	7.98e+07	5.7e+07	+	WT gl-1 FML_WT gl-1 Dark	7	35.875	0	61.475	2.44563	0.0471636	-0.669266	0.628826
Q9LSP5	AT3g17020/K14A17_14	At3g17020	1.34e+08	1.42e+08	1.4e+08	1.49e+08	1.47e+08	1.21e+08	1.35e+08	1.21e+08			7	17.775	0	33.099	0.73394	0.317215	-0.112519	0.924972
Q9LUV2	Stress-response A/B barrel domain-containing protein HS1	HS1	4.1e+08	3.79e+08	4.89e+08	4.05e+08	5.47e+08	4.45e+08	4.47e+08	4.24e+08			7	12.184	0	293.79	0.611524	0.373238	0.146027	1.10652
Q9LV11;Q9SU58;Q9M2A0	ATPase 11, plasma membrane-type;ATPase 4, plasma membrane-type	AHA11;AHA4	6.53e+07	9.48e+07	5.5e+07	6.41e+07	7.76e+07	7.53e+07	7.26e+07	9.74e+07			7	105.12	0	64.253	0.558542	0.405446	0.230218	1.17301
Q9LVI9	Dihydropyrimidine dehydrogenase (NADP(+)), chloroplastic	PYD1	3.29e+07	2.66e+07	3.38e+07	3.03e+07	3.27e+07	3.03e+07	4.86e+07	3.19e+07			7	46.846	0	16.751	0.509874	0.442378	0.194317	1.14418
Q9LVM3	YCF54	EMB3143	3.45e+08	3.17e+08	3.03e+08	2.94e+08	3.2e+08	5.13e+08	3.65e+08	5.37e+08			7	24.104	0	278.36	1.19423	0.181008	0.430909	1.34808
Q9LYR5	Peptidyl-prolyl cis-trans isomerase FKBP19, chloroplastic	FKBP19	4.23e+07	3.41e+07	4.63e+07	4.84e+07	3.37e+07	4.69e+07	3.61e+07	5.25e+07			7	27.778	0	24.361	0.0509885	0.924698	-0.0274487	0.981154
Q9LZ23	ACT domain-containing protein ACR12	ACR12	1.03e+08	9.94e+07	1.21e+08	9.83e+07	1.07e+08	8.22e+07	9.57e+07	8.12e+07			7	33.242	0	35.381	0.895309	0.258911	-0.208317	0.865546
Q9LZT4	Expansin-like A1	EXLA1	1.51e+07	1.15e+07	1.92e+07	3.89e+06	3.74e+07	3.08e+07	2.67e+07	3.43e+07			7	28.702	0	14.98	1.65145	0.106737	1.58647	3.00314
Q9M099	Serine carboxypeptidase 24	SCPL24	2.03e+07	2.49e+07	3e+07	1.98e+07	3.04e+07	3.5e+07	3.28e+07	2.84e+07			7	52.844	0	16.893	1.49482	0.126029	0.430731	1.34792
Q9M1J6	Protein STRICTOSIDINE SYNTHASE-LIKE 9	SSL9	3.94e+07	2.84e+07	5.4e+07	3.74e+07	5.06e+07	4.82e+07	4.52e+07	5.4e+07			7	41.457	0	151.46	0.894274	0.259607	0.349342	1.27398
Q9M2Y6	Probable pectin methylesterase CGR2	CGR2	2.91e+07	3.53e+07	3.7e+07	2.96e+07	3.38e+07	4.23e+07	4.52e+07	4.82e+07			7	28.532	0	38.669	1.38367	0.145462	0.367307	1.28994
Q9MAA1	GDSL esterase/lipase At3g05180	At3g05180	2.49e+08	2.44e+08	3.78e+08	2.52e+08	3.26e+08	2.33e+08	3.81e+08	2.42e+08			7	42.344	0	32.157	0.111374	0.837767	0.0687909	1.04884
Q9MAB3	Probable nucleolar protein 5-2	NOP5-2	8.18e+07	1.47e+08	1.07e+08	1.13e+08	3.82e+07	5.16e+07	8.3e+07	6.44e+07			7	59.002	0	48.282	1.73933	0.092051	-0.946629	0.518843
Q9S7E9	Glutamate--glyoxylate aminotransferase 2	GGAT2	5.8e+07	7.44e+07	5.85e+07	5.32e+07	5.09e+07	4.12e+07	4.41e+07	4.61e+07			7	53.444	0	13.378	1.83479	0.0816547	-0.413841	0.750622
Q9S7N7	Photosystem I reaction center subunit V, chloroplastic	PSAG	1.47e+09	1.56e+09	1.1e+09	1.59e+09	1.98e+09	2e+09	1.97e+09	2.53e+09			7	17.085	0	22.211	2.04245	0.0716062	0.574735	1.4894
Q9S831	Photosystem I reaction center subunit IV A, chloroplastic	PSAE1	2.51e+09	1.61e+09	2.37e+09	2.64e+09	2.96e+09	3.42e+09	3.04e+09	4.11e+09			7	14.967	0	174.95	1.60741	0.112357	0.580657	1.49553
Q9S9P8	Ferredoxin--NADP reductase, root isozyme 2, chloroplastic	RFNR2	4.39e+07	4.46e+07	5.81e+07	4.99e+07	4.59e+07	4.48e+07	4e+07	3.44e+07			7	42.789	0	18.425	0.9654	0.236721	-0.25111	0.84025
Q9SA14	3-isopropylmalate dehydrogenase 3, chloroplastic	IMDH3	8.73e+07	1.38e+08	1.43e+08	9.47e+07	7.97e+07	1.54e+08	8.77e+07	1.52e+08			7	43.847	0	54.17	0.00109959	0.997628	0.00103235	1.00072
Q9SAU2	Ribulose-5-phosphate-3-epimerase, chloroplastic	RPE	3.38e+08	5.92e+08	5.23e+08	3.5e+08	4.25e+08	5.01e+08	4.91e+08	5.47e+08			7	30.008	0	323.31	0.31179	0.600794	0.160688	1.11782
Q9SB81	Peroxidase 42	PER42	3.22e+07	2.21e+07	2.79e+07	3.09e+07	3.37e+07	2.72e+07	3.64e+07	2.77e+07			7	37.294	0	33.866	0.407237	0.52	0.1478	1.10788
Q9SD07	Protein STRICTOSIDINE SYNTHASE-LIKE 4	SSL4	3.65e+07	4.21e+07	2.34e+07	3.43e+07	3.01e+07	3.67e+07	3.94e+07	3.62e+07			7	41.595	0	36.688	0.172163	0.765223	0.0883231	1.06313
Q9SEE5	Galactokinase	GAL1	4.28e+07	4.15e+07	4.87e+07	3.68e+07	3.91e+07	2.97e+07	3.45e+07	2.99e+07			7	54.34	0	16.61	1.507	0.123862	-0.352494	0.783229
Q9SJ03	Expressed protein	At2g21960	7.13e+07	6.04e+07	7.69e+07	6.21e+07	5.84e+07	6.1e+07	6.08e+07	6.63e+07			7	35.806	0	65.496	0.688967	0.334943	-0.129542	0.914122
Q9SKI0	At2g10940/F15K19.1	At2g10940	7.94e+08	8.35e+08	8.1e+08	8.05e+08	8.12e+08	1.11e+09	1.1e+09	1.06e+09			7	29.648	0	72.354	1.59802	0.113173	0.320391	1.24867
Q9SPE5	Gamma-soluble NSF attachment protein	GSNAP	1.47e+07	1.29e+07	1.43e+07	1e+07	1.48e+07	1.36e+07	1.78e+07	1.83e+07			7	32.36	0	11.602	1.00196	0.227033	0.31843	1.24697
Q9SQR4	NADPH-dependent aldehyde reductase-like protein, chloroplastic	At3g03980	4.19e+07	4.03e+07	5e+07	5.34e+07	4.43e+07	4.51e+07	4.37e+07	4.38e+07			7	28.146	0	29.744	0.244865	0.680799	-0.0593743	0.95968
Q9SR70	Peptidyl-prolyl cis-trans isomerase FKBP16-4, chloroplastic	FKBP16-4	1.78e+08	1.57e+08	2.08e+08	1.86e+08	1.97e+08	2.01e+08	1.89e+08	1.85e+08			7	24.504	0	210	0.454637	0.483693	0.0891938	1.06378
Q9SW33	Thylakoid lumenal 17.9 kDa protein, chloroplastic	At4g24930	9.46e+07	6.85e+07	9.18e+07	7.83e+07	1.11e+08	1.03e+08	1.15e+08	1.04e+08			7	24.695	0	22.947	1.83203	0.0822796	0.388421	1.30896
Q9SX52;Q9LHE7	Phytochrome-associated serine/threonine-protein phosphatase 1;Phytochrome-associated serine/threonine-protein phosphatase 3	FYPP1;FY	3.93e+07	3.62e+07	4.34e+07	4.92e+07	4.89e+07	3.95e+07	3.31e+07	3.8e+07			7	34.819	0	14.537	0.213362	0.718778	-0.0805879	0.945672
Q9SX68	Large ribosomal subunit protein uL18c	RPL18	1.37e+08	1.37e+08	1.69e+08	1.19e+08	1.32e+08	1.81e+08	1.16e+08	1.68e+08			7	18.726	0	14.56	0.159675	0.780501	0.075695	1.05387
Q9SXJ6	ATP-dependent Clp protease proteolytic subunit 3, chloroplastic	CLPP3	9.41e+07	1.06e+08	1.25e+08	9.34999e+07	1.13e+08	1.11e+08	1.07e+08	1.32e+08			7	33.925	0	135.03	0.60096	0.381179	0.150934	1.11029
Q9SXP7	Octanoyltransferase LIP2, mitochondrial	LIP2	4.47e+07	6.48e+07	6.64e+07	3.93e+07	4.14e+07	5.68e+07	3.98e+07	4.5e+07			7	26.421	0	16.111	0.420675	0.51053	-0.210941	0.863974
Q9SY97	Photosystem I chlorophyll a/b-binding protein 3-1, chloroplastic	LHCA3	3.84e+09	3.57e+09	4.41e+09	3.77e+09	4.23e+09	5.15e+09	4.54999e+09	5.84e+09			7	29.181	0	190.42	1.49179	0.126175	0.336172	1.2624
Q9SZ51	Early nodulin-like protein 15	ENODL15	1.33e+08	1.18e+08	1.62e+08	1.2e+08	1.37e+08	1.11e+08	1.05e+08	1.17e+08			7	18.961	0	105.13	0.630944	0.362928	-0.176902	0.884601
Q9T091	Vacuolar protein sorting-associated protein 26B	VPS26B	4.2e+07	3.86e+07	5.18e+07	3.63e+07	5.24e+07	3.83e+07	6.77e+07	4.57e+07			7	35.204	0	15.248	0.584943	0.390509	0.256587	1.19465
Q9T0I8	5-methylthioadenosine nucleosidase	MTN1	1.27e+08	2.17e+08	1.51e+08	1.23e+08	1.21e+08	1.03e+08	1.63e+08	9.86e+07			7	28.45	0	150.12	0.650042	0.352034	-0.338387	0.790925
Q9T0I9	Calcium-binding EF-hand family protein	SCS	2.73e+07	4.06e+07	2.34e+07	2.32e+07	2.98e+07	1.9e+07	2.2e+07	3.67e+07			7	41.156	0	20.583	0.130577	0.813571	-0.0991044	0.933612
Q9XJ27	Small ribosomal subunit protein uS9c	RPS9	2.84e+08	2.42e+08	2.51e+08	2.57e+08	2.25e+08	2.69e+08	2.07e+08	2.76e+08			7	22.577	0	252	0.343081	0.570978	-0.0896311	0.939763
Q9XJ35	ATP-dependent Clp protease proteolytic subunit-related protein 1, chloroplastic	CLPR1	1.8e+08	1.47e+08	1.41e+08	1.64e+08	1.54e+08	1.76e+08	1.41e+08	1.88e+08			7	42.627	0	24.86	0.18465	0.747563	0.0579329	1.04097
Q9ZNT7	Prohibitin-2, mitochondrial	PHB2	6.23e+07	5.73e+07	3.04e+07	6.77e+07	5.93e+07	6.51e+07	6.84e+07	8.29e+07			7	31.81	0	34.213	0.672468	0.341986	0.393765	1.31382
Q9ZSD4	Syntaxin-121	SYP121	1.87e+07	7.26e+06	1.79e+07	1.6e+07	2.39e+07	2.33e+07	2.42e+07	2.25e+07			7	37.956	0	9.12	1.21601	0.177649	0.740791	1.67109
Q9ZU32	Nicotinate-nucleotide pyrophosphorylase [carboxylating], chloroplastic	QPT	3.22e+07	2.69e+07	3.79e+07	2.45e+07	2.83e+07	2.27e+07	2.77e+07	2.32e+07			7	37.955	0	15.361	0.721878	0.321181	-0.240535	0.846431
Q9ZUG4	Methylthioribose-1-phosphate isomerase	At2g05830	2.89e+07	3.68e+07	4.79e+07	3.97e+07	4.63e+07	3.41e+07	3.21e+07	4.05e+07			7	39.612	0	10.228	0.00929166	0.986399	0.00533438	1.0037
Q9ZVA1	EP1-like glycoprotein 1	At1g78820	1.01e+08	5.05e+07	8.3e+07	1.13e+08	6.88e+07	7.2e+07	7.26e+07	6.54e+07			7	50.594	0	98.979	0.441954	0.494027	-0.256066	0.837368
Q9ZVH7	Protein FATTY ACID EXPORT 3, chloroplastic	FAX3	4.82e+07	2.33e+07	3.39e+07	4.76e+07	4.87e+07	5.81e+07	5.03e+07	6.22e+07			7	36.701	0	145.19	1.14519	0.1915	0.572081	1.48667
Q9ZWT2	Cytochrome B5 isoform D	CYTB5-D	2.26e+08	1.66e+08	2.95e+08	2.42e+08	2.64e+08	2.1e+08	2.47e+08	1.95e+08			7	15.097	0	323.31	0.00179907	0.997626	-0.00107813	0.999253
F4HQH8	RNA-binding (RRM/RBD/RNP motifs) family protein	At1g01080	1.19e+08	1.04e+08	1.45e+08	1.15e+08	1.32e+08	1.37e+08	1.17e+08	1.39e+08			8	32.674	0	47.524	0.508837	0.443404	0.127769	1.0926
F4I3J0	Obg-like ATPase 1	ENGD-2	1.1e+08	1.12e+08	8.76e+07	9.51999e+07	8.34e+07	1.13e+08	1.11e+08	1.12e+08			8	45.628	0	25.747	0.130769	0.813629	0.0473652	1.03338
F4JBL2	Alpha/beta-Hydrolases superfamily protein	At3g47560	6.48e+07	4.23e+07	6.39e+07	6.62e+07	7.01e+07	5.63e+07	5.77e+07	4.94e+07			8	36.069	0	9.5831	0.0198587	0.970549	-0.0109158	0.992462
F4JKZ9	Uncharacterized protein	DL4070W	5.23e+07	4.67e+07	4.87e+07	4.52e+07	4.41e+07	3.98e+07	4.65e+07	3.7e+07			8	32.725	0	16.898	1.2725	0.161831	-0.208044	0.86571
F4JM15	PfkB-like carbohydrate kinase family protein	At4g28706	2.56e+07	2.28e+07	2.25e+07	2.67e+07	2.76e+07	3.38e+07	3.15e+07	3.06e+07			8	47.353	0	47.557	2.11928	0.066289	0.339658	1.26546
F4JQ90	FGGY family of carbohydrate kinase	At4g30310	5.55e+07	8.47e+07	4.89e+07	4.41e+07	3.79e+07	3.64e+07	5.4e+07	3.6e+07			8	62.551	0	57.626	0.987332	0.229987	-0.479592	0.71718
F4JQH3	Aminopeptidase P1	APP1	5.84e+07	6.2e+07	5.22e+07	5.93e+07	4.62e+07	5.81e+07	4.71e+07	7.07e+07			8	71.992	0	35.63	0.211272	0.721526	-0.0816131	0.945
F4K6Z5	L-ascorbate oxidase	At5g21105	3.34e+07	2.79e+07	3.21e+07	3.41e+07	3.77e+07	3.57e+07	3.03e+07	3.22e+07			8	65.838	0	32.856	0.418364	0.510703	0.0911021	1.06518
O04153	Calreticulin-3	CRT3	3.3e+07	2.75e+07	3.55e+07	2.82e+07	3.43e+07	4.94e+07	3.73e+07	4.86e+07			8	49.843	0	25.025	1.47201	0.129207	0.43936	1.356
O04905	UMP-CMP kinase 3	UMK3	5.48e+07	3.45e+07	4.36e+07	6.19e+07	5.54e+07	5.98e+07	5.81e+07	6.26e+07			8	22.481	0	23.515	0.812804	0.289886	0.309924	1.23964
O22788	Probable peroxygenase 3	PXG3	1.89e+08	1.94e+08	2.27e+08	2.08e+08	1.49e+08	9.63e+07	1.2e+08	9.48e+07	+	WT gl-1 FML_WT gl-1 Dark	8	26.6	0	85.313	2.68175	0.0482703	-0.851701	0.554131
O22841	Endochitinase At2g43620	At2g43620	5.75e+06	1.34308e+07	7.51e+06	9.94539e+06	1.63e+07	1.6e+07	1.84e+07	1.57e+07			8	30.377	0	73.278	1.86791	0.0818473	0.926813	1.90107
O23006	LysM domain-containing GPI-anchored protein 2	LYM2	1.2e+08	8.17e+07	1.1e+08	1.12e+08	1.03e+08	9.73e+07	1.08e+08	1.02e+08			8	37.739	0	269.82	0.0933303	0.863355	-0.0324221	0.977777
O23403	PsbP domain-containing protein 1, chloroplastic	PPD1	6.37e+07	3.98e+07	4.74e+07	6.4e+07	6.01e+07	8.17e+07	6.25e+07	8.75e+07			8	32.265	0	30.041	1.08376	0.201156	0.450955	1.36694
O23710	Proteasome subunit beta type-7-A	PBB1	1.05e+08	9.19999e+07	1.09e+08	9.78e+07	9.14999e+07	7.09e+07	6.56e+07	6.34e+07			8	29.555	0	47.485	1.98385	0.0734698	-0.483077	0.71545
O49304	At1g23130/T26J12_10	At1g23130	8.40999e+07	8.15e+07	8.23e+07	9.07e+07	6.96e+07	4.03e+07	4.87e+07	3.21e+07			8	17.859	0	16.168	2.00217	0.074322	-0.886135	0.541062
O65787	Cytochrome P450 71B6	CYP71B6	3.05e+07	2.14e+07	2.48e+07	3.23e+07	2.22e+07	1.77e+07	2.85e+07	1.98e+07			8	57.008	0	40.647	0.757814	0.308247	-0.309381	0.806988
O81014	4-diphosphocytidyl-2-C-methyl-D-erythritol kinase, chloroplastic	ISPE	4.91e+07	3.63e+07	4.5e+07	4.71e+07	5.46e+07	5.59e+07	3.97e+07	5.5e+07			8	42.042	0	19.031	0.637716	0.360179	0.204744	1.15248
O81716	Probable protein phosphatase 2C 21	PPC4-2	2.38e+07	1.69e+07	2.09e+07	2.81e+07	3.07e+07	2.86e+07	1.87e+07	3.23e+07			8	39.354	0	29.831	0.576274	0.396129	0.291692	1.22408
O81884	L-galactose dehydrogenase	LGALDH	4.46e+07	4.2e+07	5.01e+07	4.41e+07	4.43e+07	5.11e+07	4.6e+07	4.71e+07			8	34.531	0	45.126	0.386138	0.536806	0.0612411	1.04336
P19171	Basic endochitinase B	CHI-B	6.51e+06	8.65001e+06	4.19e+06	1.78e+07	1.46e+07	8.35e+06	1.48e+07	3.83e+06			8	36.183	0	125.5	0.104188	0.848103	0.179607	1.13258
P23586	Sugar transport protein 1	STP1	2.27e+07	3.16e+07	3.43e+07	2.45e+07	5.51e+07	5.63e+07	5.97e+07	6.33e+07	+	WT gl-1 FML_WT gl-1 Dark	8	57.61	0	63.351	3.42268	0.032	1.07038	2.09999
P29514	Tubulin beta-6 chain	TUBB6	4.22e+08	5.18e+08	3.46e+08	3.69e+08	4.32e+08	2.4e+08	4e+08	2.29e+08			8	50.585	0	323.31	0.69195	0.333428	-0.388794	0.763768
P31169	Stress-induced protein KIN2	KIN2	5.18e+08	4.18e+08	2.39e+08	5.19e+08	3.67e+08	4.32e+08	2.93e+08	4.74e+08			8	6.5512	0	89.867	0.0852307	0.872614	-0.07165	0.951549
P32746	Dihydroorotate dehydrogenase (quinone), mitochondrial	PYRD	3.43e+07	3.76e+07	4.11e+07	3.74e+07	3.79e+07	3.91e+07	4.33e+07	3.69e+07			8	48.546	0	24.563	0.380511	0.539822	0.0640597	1.0454
P33157	Glucan endo-1,3-beta-glucosidase, acidic isoform	BG2	1.44e+07	2.28e+07	3.23e+07	1.65e+07	9.73e+07	4.75e+07	6.85e+07	4.14e+07			8	37.338	0	233.03	2.19412	0.0621299	1.55675	2.9419
P35614	Eukaryotic peptide chain release factor subunit 1-3	ERF1-3	3.67e+07	3.57e+07	4.68e+07	3.89e+07	3.83e+07	3.43e+07	4.16e+07	3.68e+07			8	49.007	0	45.629	0.236271	0.689765	-0.0615349	0.958244
P46286	Large ribosomal subunit protein uL2z	RPL8A	3.54e+08	2.94e+08	4.09e+08	3.31e+08	2.82e+08	3.36e+08	2.48e+08	3.41e+08			8	27.859	0	121.95	0.661493	0.346975	-0.203557	0.868407
P46644	Aspartate aminotransferase 3, chloroplastic	ASP3	3.64e+07	5.07e+07	5.83e+07	3.31e+07	3.64e+07	1.81e+07	3.48e+07	2.08e+07			8	48.954	0	19.888	1.18928	0.182353	-0.725163	0.604929
P49637;Q9LR33	Large ribosomal subunit protein uL15x;Large ribosomal subunit protein uL15y	RPL27AC;RPL27AB	1.07e+08	1.14e+08	1.43e+08	1.07e+08	1.03e+08	9.38999e+07	8.46e+07	8.44e+07			8	16.455	0	23.874	1.60122	0.112738	-0.358596	0.779923
P50287	Isoaspartyl peptidase/L-asparaginase 1	At5g08100	3.05e+07	2.66e+07	3.28e+07	3.84e+07	2.76e+07	1.74e+07	2.85e+07	1.44e+07			8	33.027	0	28.828	1.16045	0.18715	-0.593563	0.662704
P56773	Cytochrome b6	petB	3.8e+09	3.39e+09	4.83e+09	3.61e+09	4.22e+09	3.61e+09	4.84e+09	4.03e+09			8	24.152	0	214.95	0.297984	0.617922	0.10093	1.07246
P56791	Large ribosomal subunit protein uL2cz/uL2cy	rpl2-B	1.88e+08	2.39e+08	3.2e+08	1.74e+08	2.33e+08	2.74e+08	2.5e+08	3.18e+08			8	29.864	0	84.708	0.536142	0.420795	0.255139	1.19345
P56795	Large ribosomal subunit protein uL22c	rpl22	1.96e+08	3.47e+08	2.21e+08	1.99e+08	2.15e+08	2.25e+08	1.75e+08	1.89e+08			8	18.586	0	59.107	0.487237	0.458042	-0.22565	0.855209
P57720	Chorismate synthase, chloroplastic	EMB1144	1.15e+08	1.6e+08	1.03e+08	1.58e+08	8.16e+07	8.95e+07	7.25e+07	7.91e+07			8	47.317	0	15.883	2.19744	0.0625789	-0.709468	0.611546
P59223	Small ribosomal subunit protein uS15z	RPS13A	2.39e+08	2.92e+08	2.72e+08	2.27e+08	2.12e+08	2.14e+08	1.94e+08	2.39e+08			8	17.095	0	16.497	1.32783	0.152117	-0.258635	0.835879
P61841	Small ribosomal subunit protein uS7cz/uS7cy	rps7-B	1.37e+08	1e+08	1.34e+08	1.27e+08	8.95e+07	1.04e+08	6.86e+07	1.18e+08			8	17.357	0	12.206	1.06895	0.206644	-0.407407	0.753977
Q0WVJ5	At1g09850	XBCP3	4.26e+07	3e+07	4.33e+07	4.25e+07	4.97e+07	4.47e+07	4.31e+07	4.05e+07			8	48.073	0	148.6	0.597975	0.382851	0.180371	1.13318
Q1EBV4	Protein DNA-DAMAGE INDUCIBLE 1	DDI1	6.65e+07	4.9e+07	7.72e+07	6.31e+07	7.85e+07	7.11e+07	6.93e+07	5.77e+07			8	45.359	0	24.759	0.314808	0.598037	0.122898	1.08892
Q38867	Peptidyl-prolyl cis-trans isomerase CYP19-3	CYP19-3	9.99001e+07	7.98e+07	8.42e+07	8.93999e+07	1.1e+08	9.28e+07	8.90001e+07	8.77e+07			8	18.92	0	81.061	0.447968	0.489397	0.102243	1.07344
Q38884	Eukaryotic translation initiation factor 3 subunit I	TIF3I1	5.45e+07	5.29e+07	3.91e+07	4.86e+07	3.7e+07	4.18e+07	3.61e+07	4.25e+07			8	36.388	0	16.954	1.29601	0.158627	-0.30179	0.811245
Q38950	Serine/threonine-protein phosphatase 2A 65 kDa regulatory subunit A beta isoform	PP2AA2	2.15e+07	3.09e+07	2.71e+07	2.3e+07	2.33e+07	1.88e+07	2.22e+07	1.79e+07			8	65.597	0	19.756	1.08897	0.201201	-0.312572	0.805205
Q39026	Mitogen-activated protein kinase 6	MPK6	3.25e+07	2.45e+07	3.72e+07	2.36e+07	4.38e+07	2.69e+07	5.36e+07	2.91e+07			8	45.057	0	20.429	0.571393	0.400227	0.34862	1.27334
Q42262	Small ribosomal subunit protein eS1y	RPS3AB	2.93e+08	3.17e+08	3.39e+08	2.68e+08	3.21e+08	2.59e+08	2.6e+08	2.56e+08			8	29.803	0	27.905	0.686512	0.336735	-0.152181	0.899889
Q42406	Peptidyl-prolyl cis-trans isomerase CYP18-4	CYP18-4	2.98e+08	2.22e+08	2.7e+08	2.78e+08	2.22e+08	2.46e+08	2.47e+08	2.72e+08			8	18.378	0	271	0.44977	0.48829	-0.109146	0.927137
Q42512	Protein COLD-REGULATED 15A, chloroplastic	COR15A	3.88e+08	2.51e+08	2.58e+08	4.11e+08	1.52e+08	1.76e+08	9.7e+07	1.44e+08	+	WT gl-1 FML_WT gl-1 Dark	8	14.605	0	137.69	2.40896	0.0490084	-1.19712	0.436145
Q42566	ATsEH	SEH	9.53001e+07	9.02e+07	8.93999e+07	8.37999e+07	7.98e+07	9.25999e+07	8.2e+07	9.50999e+07			8	36.423	0	33.649	0.218329	0.713841	-0.0400901	0.972594
Q42577	NADH dehydrogenase [ubiquinone] iron-sulfur protein 7, mitochondrial	At5g11770	1.43e+08	1.67e+08	1.57e+08	1.46e+08	1.49e+08	1.22e+08	1.54e+08	1.11e+08			8	24.044	0	16.22	0.816627	0.288854	-0.204228	0.868003
Q43349	29 kDa ribonucleoprotein, chloroplastic	CP29A	6.86e+07	9.97e+07	1.21e+08	7.83e+07	6.46e+07	2.18e+08	7.19e+07	2.72e+08			8	36.007	0	141.99	0.407188	0.519041	0.521892	1.43584
Q43867	Pectinesterase 1	PME1	2.58e+07	3.76e+07	3.23e+07	3.3e+07	4.09e+07	3.62e+07	4.13e+07	3.94e+07			8	64.148	0	16.39	1.347	0.151368	0.30508	1.23549
Q5XEP2	Hsp70-Hsp90 organizing protein 2	HOP2	4.11e+07	3.93e+07	5.41e+07	4.34e+07	3.92e+07	4.49e+07	4.45e+07	4.19e+07			8	64.519	0	34.879	0.182185	0.750743	-0.0521665	0.964487
Q67Y99	Clp protease adapter protein ClpF, chloroplastic	CLPF	2.48e+07	2.27e+07	2.58e+07	2.64e+07	2.71e+07	2.28e+07	2.31e+07	2.08e+07			8	37.44	0	16.45	0.446493	0.489949	-0.0922852	0.938036
Q7DLR9	Proteasome subunit beta type-4	PBG1	1.66e+08	2.2e+08	2.16e+08	1.73e+08	1.73e+08	1.43e+08	1.64e+08	1.2e+08			8	27.651	0	155.45	1.24287	0.169018	-0.371744	0.772848
Q84WM9	Elongation factor 1-beta 1	At5g12110	2.76e+08	1.68e+08	2.29e+08	2.61e+08	2.52e+08	2.24e+08	2.3e+08	2.08e+08			8	24.788	0	93.006	0.0186567	0.972787	-0.00934696	0.993542
Q84WT8	Cysteine proteinase inhibitor 4	CYS4	2.26e+08	9.54e+07	1.46e+08	2.77e+08	1.99e+08	1.65e+08	1.43e+08	1.31e+08			8	12.556	0	63.519	0.128856	0.816063	-0.125855	0.916461
Q8GUI4	Uncharacterized GPI-anchored protein At1g61900	At1g61900	2.22e+07	3.62e+06	3.18e+07	2.52e+07	3.71e+07	3.4e+07	4.09e+07	2.91e+07			8	47.028	0	113.78	0.770045	0.304478	1.13575	2.19733
Q8GW78	ATP-dependent Clp protease ATP-binding subunit CLPT2, chloroplastic	CLPT2	1.84e+08	1.14e+08	1.67e+08	2.06e+08	1.83e+08	2.22e+08	2.05e+08	2.01e+08			8	26.56	0	86.328	0.77333	0.303618	0.303498	1.23413
Q8GYC7	PGR5-like protein 1B, chloroplastic	PGRL1B	1.03e+08	8.07e+07	9.96e+07	1.16e+08	1.15e+08	1.17e+08	1.15e+08	1.07e+08			8	34.909	0	251.87	0.879538	0.265431	0.19644	1.14587
Q8H1Y0	Pyruvate dehydrogenase E1 component subunit alpha-2, mitochondrial	IAR4	1.26e+08	1.58e+08	1.5e+08	1.16e+08	1.21e+08	1.18e+08	9.11999e+07	1.15e+08			8	43.358	0	60.043	1.12401	0.193408	-0.302475	0.81086
Q8L706	Synaptotagmin-5	SYT5	2.76e+07	2.04e+07	1.91e+07	1.92e+07	2.96e+07	1.74e+07	3.01e+07	2.26e+07			8	62.928	0	25.167	0.366368	0.55387	0.190713	1.14133
Q8L7S9	Thioredoxin Y2, chloroplastic	At1g43560	4.58e+08	3.12e+08	4.43e+08	5.08e+08	5.47e+08	5.53e+08	4.29e+08	4.67e+08			8	18.592	0	107.24	0.612173	0.37252	0.228548	1.17166
Q8LBP6	Ferredoxin-thioredoxin reductase subunit A2, chloroplastic	FTRA2	1.69e+08	1.27e+08	1.38e+08	1.44e+08	1.49e+08	1.6e+08	1.97e+08	1.76e+08			8	20.146	0	118.61	0.998572	0.227812	0.238642	1.17988
Q8LD49	Thioredoxin X, chloroplastic	ATHX	2.72e+08	3.04e+08	2.4e+08	2.59e+08	3.24e+08	3.61e+08	2.96e+08	2.64e+08			8	19.648	0	101.91	0.875092	0.266267	0.207616	1.15478
Q8LDW8	Probable hydroxyacylglutathione hydrolase 2, chloroplastic	GLX2-4	2.81e+07	3.63e+07	4.13e+07	2.88e+07	3.05e+07	2.56e+07	2.67e+07	2.54e+07			8	36.625	0	19.255	1.05177	0.212604	-0.299032	0.812797
Q8LGG8	Universal stress protein A-like protein	At3g01520	3.95e+07	4.02e+07	4.1e+07	3.67e+07	4.59e+07	3.95e+07	4.36e+07	3.89e+07			8	19.568	0	15.037	0.650779	0.351579	0.0909982	1.06511
Q8LPJ4	ABC transporter E family member 2	ABCE2	4.26e+07	4.08e+07	2.97e+07	3.1e+07	3.5e+07	3.46e+07	2.8e+07	3.4e+07			8	68.389	0	22.353	0.327186	0.587269	-0.118266	0.921294
Q8RXD5	Kunitz trypsin inhibitor 4	KTI4	1.59e+07	3.69e+06	1.72e+07	1.26e+07	2.28e+07	1.2e+07	2.19e+07	2.77e+06			8	23.793	0	27.197	0.0378726	0.946197	0.0961013	1.06888
Q8RXX5	Large ribosomal subunit protein bL19cy	At5g47190	1.11e+08	1.11e+08	8.17e+07	1e+08	1.03e+08	1.23e+08	1.02e+08	1.65e+08			8	25.468	0	60.692	0.678226	0.339573	0.270703	1.2064
Q8W108;Q8GXE2	Acireductone dioxygenase 3;Acireductone dioxygenase 2	ARD3;ARD2	9.19999e+07	9.16e+07	1.01e+08	8.59e+07	9.71e+07	8.03e+07	9.03e+07	7.62e+07			8	23.356	0	36.349	0.561454	0.405037	-0.111634	0.925539
Q8W1X2	Pyridoxal kinase	PK	5.7e+07	5.63e+07	7.44e+07	6.82e+07	7.6e+07	6.08e+07	6.95e+07	6.05e+07			8	34.043	0	55.752	0.197963	0.73461	0.0637126	1.04515
Q93V74	Cyclase-like protein 1	CYCLASE1	1.6e+08	1.14e+08	1.66e+08	1.49e+08	1.56e+08	1.52e+08	1.48e+08	1.5e+08			8	28.384	0	103.22	0.175076	0.762884	0.055644	1.03932
Q93WX6	Cysteine desulfurase 1, chloroplastic	NFS2	2.8e+07	2.17e+07	3.15e+07	2.58e+07	2.84e+07	2.24e+07	3.26e+07	2.17e+07			8	50.485	0	22.11	0.0661	0.900858	-0.0334721	0.977066
Q93ZG7	DEAD-box ATP-dependent RNA helicase 38	RH38	6.61e+07	3.99e+07	3.58e+07	5.85e+07	5.79e+07	5.39e+07	6.17e+07	7.51e+07			8	55.383	0	28.258	0.71582	0.322113	0.347124	1.27202
Q94AG6	S-adenosylmethionine carrier 1, chloroplastic/mitochondrial	SAMC1	5.65e+07	1.07e+08	4.63e+07	6.34e+07	5.44e+07	8.25e+07	7.7e+07	8.7e+07			8	34.861	0	92.569	0.260215	0.66217	0.190148	1.14088
Q94BZ0	At1g50450/F11F12_20	At1g50450	3e+07	2.55e+07	2.09e+07	2.67e+07	2.48e+07	3.3e+07	5.05e+07	3.68e+07			8	46.559	0	36.971	0.988364	0.229899	0.458249	1.37387
Q94F50	AT5g48790/K24G6_12	At5g48790	1.15e+08	1.48e+08	1.09e+08	1.13e+08	1.12e+08	1.37e+08	1.22e+08	1.29e+08			8	35.86	0	22.52	0.166671	0.772275	0.0510116	1.03599
Q94JY0	Protein IN CHLOROPLAST ATPASE BIOGENESIS, chloroplastic	PAB	5.9e+07	5.6e+07	8.48e+07	5.83e+07	5.19e+07	4.36e+07	7.44e+07	5.48e+07			8	36.909	0	44.127	0.431749	0.50211	-0.20604	0.866913
Q94K85	Cathepsin B-like protease 3	CATHB3	6.44e+07	5.41e+07	6.4e+07	6.88e+07	7.02e+07	6.02e+07	5.49e+07	5.05e+07			8	39.417	0	76.714	0.328848	0.58489	-0.0972114	0.934838
Q9C7F7	Non-specific lipid transfer protein GPI-anchored 1	LTPG1	2.82e+08	1.49e+08	2.49e+08	2.98e+08	2.87e+08	2.79e+08	2.51e+08	2.52e+08			8	19.759	0	82.99	0.316736	0.59624	0.17499	1.12896
Q9C8X4	GrpE protein homolog	CGE2	2.91e+07	3.11e+07	2.6e+07	2.88e+07	2.96e+07	4.87e+07	3.05e+07	4.43e+07			8	31.223	0	11.868	1.02823	0.217863	0.38078	1.30205
Q9C969	Aromatic aminotransferase ISS1	ISS1	3.89e+07	3.83e+07	4.31e+07	3.72e+07	4.67e+07	3.74e+07	4.01e+07	3.45e+07			8	43.761	0	13.484	0.0134839	0.981437	0.00413799	1.00287
Q9C9P4	3-oxoacyl-[acyl-carrier-protein] synthase II, chloroplastic	KAS2	8.16e+07	1.01e+08	1.17e+08	9.21e+07	1.12e+08	6.72e+07	8.91e+07	7.19e+07			8	57.599	0	27.799	0.50634	0.44527	-0.220296	0.858389
Q9CA90	Glyoxylate/hydroxypyruvate reductase A HPR2	HPR2	8.40001e+07	9.27e+07	9.83e+07	9.25e+07	8.7e+07	7.29e+07	9.34e+07	7.84e+07			8	34.161	0	8.7776	0.82537	0.286888	-0.152099	0.89994
Q9CAF5	ABC transporter I family member 6, chloroplastic	ABCI6	5.93e+07	5.93e+07	6.69e+07	6.13e+07	5.19e+07	6.62e+07	6.24e+07	7.5e+07			8	36.931	0	19.713	0.124676	0.822053	0.0392609	1.02759
Q9CAR7	Hypersensitive-induced response protein 2	HIR2	1.76e+07	1.95e+07	7.68e+06	1.63e+07	2.49e+07	1.99e+07	3.02e+07	2.91e+07			8	31.405	0	30.65	1.32448	0.152998	0.835346	1.78428
Q9CAT7	Nascent polypeptide-associated complex subunit beta	At1g73230	2.8e+08	7.69e+08	4.06e+08	4.23e+08	2.43e+08	5.71e+08	2.77e+08	5.34e+08			8	18.004	0	182.29	0.190506	0.741717	-0.212344	0.863134
Q9FFJ2	Rubredoxin family protein	ENH1	1.08e+08	1.22e+08	1.02e+08	1.33e+08	8.25e+07	1.85e+08	1.32e+08	2.43e+08			8	28.458	0	192.34	0.475017	0.467047	0.363394	1.28645
Q9FNM5	Translation factor GUF1 homolog, chloroplastic	At5g08650	6.99e+07	1.62e+08	6.32e+07	5.68e+07	6.13e+07	6.24e+07	6.83e+07	7.48e+07			8	75.436	0	120.39	0.317603	0.595389	-0.264169	0.832678
Q9FPJ4	Ras-related protein RABD2b	RABD2B	1.64e+08	1.84e+08	2.24e+08	1.6e+08	2.07e+08	1.96e+08	1.95e+08	2.02e+08			8	22.313	0	90.053	0.589779	0.38655	0.140836	1.10254
Q9FV52	Methionine aminopeptidase 1B, chloroplastic	MAP1B	8.11e+07	8.35e+07	1.13e+08	7.97e+07	9.11e+07	9.68e+07	8.06e+07	7.93e+07			8	40.424	0	45.706	0.0739713	0.888222	-0.0284371	0.980482
Q9FVR1	At1g32160/F3C3_6	At1g32160	1.62e+07	1.35e+08	2.02e+07	1.93e+07	1.09e+07	2.93e+07	1.43e+07	4.56e+07			8	45.867	0	22.215	0.23903	0.68854	-0.50839	0.703007
Q9LF33	UDP-glucose 6-dehydrogenase 3	UGD3	6.36e+07	5.4e+07	6.15e+07	4.9e+07	6.84e+07	4.94e+07	7.35e+07	4.91e+07			8	53.117	0	16.999	0.125849	0.822062	0.059155	1.04186
Q9LF46	2-hydroxyacyl-CoA lyase	HACL	4.08e+07	3.31e+07	4.06e+07	4.48e+07	3.74e+07	4.21e+07	4.39e+07	4.95e+07			8	61.47	0	21.872	0.427964	0.504128	0.119532	1.08638
Q9LFH5	Large ribosomal subunit protein uL11y	RPL12B	2.41e+08	1.91e+08	2.32e+08	2.47e+08	1.69e+08	2.54e+08	1.76e+08	3.25e+08			8	17.97	0	92.587	0.0372364	0.946058	-0.0258436	0.982246
Q9LJE2	Lysine--tRNA ligase, chloroplastic/mitochondrial	OVA5	2e+07	2.79e+07	2.74e+07	2.06e+07	2.14e+07	2.22e+07	2.76e+07	1.93e+07			8	67.587	0	31.631	0.182809	0.749739	-0.0789113	0.946772
Q9LQK0;Q9CAI1	Developmentally-regulated G-protein 1;Developmentally-regulated G-protein 2	DRG1;DRG2	4.85e+07	6.19e+07	3.81e+07	4.61e+07	4.49e+07	4.04e+07	3.38e+07	3.98e+07			8	44.639	0	17.014	0.831511	0.284264	-0.277905	0.824788
Q9LQQ3	At1g07750/F24B9_13	At1g07750	6.98e+07	5.34e+07	6.93e+07	6.9e+07	7.8e+07	4.81e+07	7.9e+07	4.77e+07			8	38.31	0	45.147	0.139784	0.802724	-0.0835414	0.943738
Q9LU64	Superoxide dismutase [Fe] 2, chloroplastic	FSD2	1.13e+08	9.76001e+07	1.21e+08	1.16e+08	1.07e+08	9.98e+07	9.03e+07	1.03e+08			8	34.663	0	38.554	0.958989	0.238487	-0.160061	0.894987
Q9LVZ5	Protein POST-ILLUMINATION CHLOROPHYLL FLUORESCENCE INCREASE, chloroplastic	PIFI	1.73e+08	1.62e+08	2.1e+08	1.77e+08	1.93e+08	1.77e+08	1.87e+08	1.75e+08			8	29.691	0	156.1	0.108821	0.84222	0.0254588	1.0178
Q9LW20	Probable inactive shikimate kinase like 1, chloroplastic	SKL1	4.82e+07	3.81e+07	5.74e+07	4.46e+07	5.99e+07	5.17e+07	4.97e+07	5.29e+07			8	30.473	0	24.874	0.709152	0.325877	0.198079	1.14717
Q9M0X9	4-coumarate--CoA ligase-like 7	4CLL7	2.82e+07	2.34e+07	2.3e+07	2.61e+07	2.25e+07	2.84e+07	2.7e+07	3.1e+07			8	59.849	0	138.41	0.397675	0.527754	0.10829	1.07795
Q9M236	Initiation factor 4F subunit (DUF1350)	T18D12_110	2.99e+07	4.07e+07	2.89e+07	2.45e+07	3.34e+07	3.64e+07	3.8e+07	3.73e+07			8	40.979	0	31.951	0.782199	0.301141	0.249984	1.18919
Q9M356	Eukaryotic aspartyl protease family protein	F15G16.210	4.07e+07	3.79e+07	4.1e+07	4.36e+07	2.98e+07	3.1e+07	3.06e+07	3.37e+07	+	WT gl-1 FML_WT gl-1 Dark	8	51.461	0	11.804	3.30476	0.0326154	-0.383329	0.766666
Q9M3C3;Q8LD46	Large ribosomal subunit protein uL23y;Large ribosomal subunit protein uL23z	RPL23AB;RPL23AA	2.07e+08	7.24e+07	1.06e+08	1.93e+08	6.92e+07	1.53e+08	7.66e+07	1.6e+08			8	17.396	0	12.132	0.263731	0.65792	-0.310122	0.806573
Q9M888	T-complex protein 1 subunit zeta 1	CCT6A	4.08e+07	6.21e+07	4.12e+07	3.32e+07	3.39e+07	2.95e+07	4.22e+07	3.27e+07			8	58.949	0	38.396	0.747362	0.312304	-0.332114	0.794372
Q9M8R4	Protein DJ-1 homolog D	DJ1D	1.19e+08	1.53e+08	1.54e+08	1.14e+08	7.31e+07	7.16e+07	9.95e+07	8.44e+07	+	WT gl-1 FML_WT gl-1 Dark	8	41.645	0	71.198	2.37979	0.0497742	-0.7156	0.608952
Q9M9S3	Single-stranded DNA-binding protein WHY1, chloroplastic	WHY1	6.09e+07	5.3e+07	6.66e+07	5.24e+07	5.54e+07	5.68e+07	5.11e+07	5.79e+07			8	29.058	0	36.163	0.314988	0.598088	-0.0687151	0.953487
Q9M9W1	Large ribosomal subunit protein eL22z	RPL22B	1.52e+08	1.89e+08	2.73e+08	1.43e+08	1.48e+08	1.68e+08	1.32e+08	1.84e+08			8	14.018	0	19.265	0.420648	0.5102	-0.223268	0.856623
Q9MAQ0	Granule-bound starch synthase 1, chloroplastic/amyloplastic	GBSS1	2.54e+07	2.18e+07	2.7e+07	2.5e+07	2.46e+07	2.49e+07	2.77e+07	2.12e+07			8	66.879	0	15.273	0.0470788	0.929973	-0.0138226	0.990465
Q9S756	Ferritin-4, chloroplastic	FER4	1.37e+08	1.75e+08	1.78e+08	1.32e+08	1.84e+08	1.32e+08	1.64e+08	1.2e+08			8	29.029	0	56.566	0.121994	0.824545	-0.0592437	0.959767
Q9S9P1	Small ribosomal subunit protein eS12z	RPS12A	3.17e+08	3.08e+08	3.57e+08	3.39e+08	3.75e+08	3.55e+08	3.1e+08	3.39e+08			8	15.377	0	144.96	0.346871	0.56929	0.0609102	1.04312
Q9SA78	Coatomer subunit epsilon-1	At1g30630	9.51999e+07	1.09e+08	9.51999e+07	8.42e+07	8.7e+07	6.27e+07	8.5e+07	6.81e+07			8	32.602	0	58.857	1.33312	0.151306	-0.34935	0.784938
Q9SD66	Thylakoid soluble phosphoprotein	F13I12.120	1.57e+08	1.67e+08	1.56e+08	1.65e+08	1.38e+08	2.89e+08	1.01e+08	4.07e+08			8	10.53	0	133.35	0.286388	0.631197	0.320125	1.24844
Q9SE96	GEM-like protein 1	FIP1	3.58e+07	1.22e+07	3.12e+07	4.04e+07	4.27e+07	5.08e+07	4.56e+07	3.69e+07			8	27.958	0	17.026	0.843639	0.277953	0.682244	1.60463
Q9SEI2;O04019	26S proteasome regulatory subunit 6A homolog A;26S proteasome regulatory subunit 6A homolog B	RPT5A;RPT5B	5.62e+07	6.91e+07	4.49e+07	5.57e+07	4.9e+07	3.38e+07	5.78e+07	4.01e+07			8	47.48	0	45.601	0.785391	0.299046	-0.334793	0.792898
Q9SEI4	26S proteasome regulatory subunit 6B homolog	RPT3	7.43e+07	6.03e+07	7.54e+07	5.7e+07	5.43e+07	3.7e+07	4.71e+07	5.34e+07			8	45.751	0	36.664	1.58513	0.113973	-0.482501	0.715736
Q9SFX3	Dolichyl-diphosphooligosaccharide--protein glycosyltransferase subunit 1A OS=Arabidopsis thaliana OX=3702 GN	OST1A	2.19e+07	1.64e+07	9.78e+06	2.08e+07	1.32e+07	1.72e+07	2.04e+07	2.22e+07			8	68.641	0	29.053	0.150298	0.789618	0.12324	1.08918
Q9SIU8	Probable protein phosphatase 2C 20	PPC3-1.2	8.90001e+07	7.82e+07	7.25e+07	8.92e+07	7.68e+07	1.02e+08	9.19999e+07	9.88e+07			8	31.847	0	24.113	0.68064	0.338819	0.165438	1.12151
Q9SJL8	S-adenosylmethionine synthase 3	METK3	1.15e+08	1.24e+08	1.51e+08	1.21e+08	1.28e+08	9.37999e+07	1.17e+08	9.74e+07			8	42.497	0	21.949	0.849642	0.276087	-0.232306	0.851273
Q9SJT7	V-type proton ATPase subunit a2	VHA-a2	2.98e+07	5.76e+07	4.58e+07	3.96e+07	3.77e+07	2.89e+07	5.46e+07	3.31e+07			8	93.105	0	37.029	0.238729	0.688237	-0.165216	0.891795
Q9SK86	Alcohol dehydrogenase-like 1	At1g22430	2.14e+07	1.85e+07	2.06e+07	1.69e+07	1.9e+07	1.42e+07	2.09e+07	1.36e+07			8	42.529	0	11.285	0.57857	0.394165	-0.21145	0.863669
Q9SKC1	UDP-glycosyltransferase 74C1	UGT74C1	7.29e+07	6.74e+07	7.82e+07	6.08e+07	6.72e+07	6.63e+07	5.96e+07	6.42e+07			8	51.631	0	12.671	0.620783	0.368907	-0.113637	0.924255
Q9SP02	Peptidyl-prolyl cis-trans isomerase CYP20-1	CYP20-1	9.21e+07	8.99e+07	9.19e+07	9.44e+07	9.38999e+07	9.22e+07	7.9e+07	1.04e+08			8	21.961	0	33.275	0.0143435	0.980525	-0.00352955	0.997556
Q9SR92	Rhodanese-like domain-containing protein 10	STR10	5.65e+07	6.31e+07	6.65e+07	4.65e+07	5.33e+07	3.8e+07	5.51e+07	4.38e+07			8	23.779	0	22.795	0.869696	0.268862	-0.293339	0.816011
Q9SRI1	Protein transport protein SEC13 homolog A	SEC13A	6.31e+07	5.18e+07	5.15e+07	5.74e+07	5.49e+07	4.73e+07	4.2e+07	4.32e+07			8	32.63	0	16.161	1.22941	0.172139	-0.259037	0.835646
Q9SSK7	MLP-like protein 34	MLP34	1.28e+07	3.21e+07	4.13e+07	1.31e+07	1.85e+07	1.08e+07	1.81e+07	7.87e+06			8	35.57	0	45.876	0.674521	0.34139	-0.741361	0.598175
Q9SUI6	Photosystem I reaction center subunit VI-2, chloroplastic	PSAH2	1.04e+09	1.99e+09	9.58e+08	1.1e+09	1.53e+09	1.41e+09	1.72e+09	1.73e+09			8	15.273	0	126	0.764959	0.305572	0.389364	1.30982
Q9SXS7	Bifunctional L-3-cyanoalanine synthase/cysteine synthase D2	CYSD2	1.36e+08	1.22e+08	1.58e+08	1.34e+08	1.53e+08	1.39e+08	1.38e+08	1.5e+08			8	34.317	0	35.447	0.420028	0.510827	0.0814004	1.05804
Q9SYW8	Photosystem I chlorophyll a/b-binding protein 2, chloroplastic	LHCA2	2.14e+09	9.37e+08	2.21e+09	1.91e+09	2.95e+09	2.15e+09	3.29e+09	2.69e+09			8	27.755	0	323.31	1.11605	0.193896	0.682348	1.60475
Q9SZ63	Nudix hydrolase 14, chloroplastic	NUDT14	4.15e+07	2.78e+07	5.06e+07	5.5e+07	4.25e+07	4.59e+07	5.32e+07	4.29e+07			8	34.253	0	44.318	0.201203	0.73146	0.117898	1.08515
Q9SZI2		NAP1	3.17e+07	2.14e+07	3.93e+07	3.61e+07	3.02e+07	3.9e+07	2.86e+07	5.87e+07			8	42.997	0	33.516	0.368076	0.551435	0.259695	1.19723
Q9SZY1	Nascent polypeptide-associated complex subunit alpha-like protein 4	At4g10480	1.47e+08	1.35e+08	1.74e+08	1.37e+08	1.31e+08	1.83e+08	1.17e+08	1.75e+08			8	23.171	0	78.981	0.0254902	0.96413	0.013309	1.00927
Q9ZQX4	V-type proton ATPase subunit F	VHA-F	1.8e+08	8.23e+07	9.34999e+07	9.43e+07	1.36e+08	1.51e+08	1.83e+08	1.62e+08			8	14.259	0	79.414	1.06818	0.206618	0.555166	1.46934
Q9ZV06	GCN5-related N-acetyltransferase 8	GNAT8	4.39e+07	2.34e+07	3.13e+07	4.24e+07	4.45e+07	3.61e+07	4.68e+07	3.23e+07			8	26.44	0	120.73	0.364845	0.554921	0.208222	1.15526
Q9ZV24	Outer envelope pore protein 16-1, chloroplastic	OEP161	1.76e+08	2.5e+08	1.55e+08	1.44e+08	2.13e+08	1.61e+08	2.31e+08	2.19e+08			8	15.482	0	77.977	0.432613	0.501819	0.205225	1.15287
Q9ZVJ6	Annexin D4	ANN4	9.08e+07	7.42e+07	8.42e+07	7.93e+07	7.44e+07	7.8e+07	1.13e+08	8.89e+07			8	36.221	0	49.886	0.25765	0.664397	0.0934892	1.06695
Q9ZW13	Tropinone reductase homolog At2g29290	At2g29290	6.41e+07	1.74e+08	5.16e+07	1.07e+08	1.59e+08	1.69e+08	1.75e+08	1.5e+08			8	28.405	0	45.671	1.16826	0.186752	0.879457	1.83968
Q9ZW19	Tropinone reductase homolog At2g29360	SDR	9.94e+07	2.87e+08	1.37e+08	1.49e+08	1.35e+08	1.33e+08	1.32e+08	1.49e+08			8	29.185	0	41.02	0.223879	0.706254	-0.180405	0.882455
Q9ZW24	Glutathione S-transferase U7	GSTU7	2.02e+07	1.66e+07	3.04e+07	1.9e+07	2.12e+07	2.15e+07	2.2e+07	2.12e+07			8	26.112	0	11.592	0.0633164	0.9044	0.0335894	1.02356
A0A178UXH8	Acetamidase/Formamidase family protein	At4g37550	9.01e+07	9.73e+07	1.12e+08	1.01e+08	6.75e+07	7.71e+07	7.28e+07	6.56e+07	+	WT gl-1 FML_WT gl-1 Dark	9	49.958	0	69.338	2.99427	0.0322857	-0.499106	0.707545
F4HYC8	Carboxymethylenebutenolidase homolog	At1g35420	8.29e+07	5.67e+07	7.98e+07	8.91e+07	9.04e+07	8.01e+07	6.29e+07	7.14e+07			9	34.79	0	29.99	0.0182574	0.973704	-0.0098567	0.993191
F4I907	Glyoxylate/succinic semialdehyde reductase 2, chloroplastic	GLYR2	9.65e+07	9.65e+07	8.40001e+07	9.09e+07	9.14999e+07	1.25e+08	1.11e+08	1.29e+08			9	37.781	0	38.684	1.31489	0.154516	0.300922	1.23193
F4IPY2	Cysteine--tRNA ligase, chloroplastic/mitochondrial	SYCO	3.48e+07	4.05e+07	3.86e+07	3.04e+07	3.3e+07	2.28e+07	2.98e+07	2.28e+07			9	63.913	0	43.192	1.37963	0.145339	-0.423459	0.745635
F4IT21	Cysteine sulfinate desulfinase/cysteine desulfurase and related enzymes	At2g43945	8.65e+07	1.02e+08	8.46e+07	9.50999e+07	8.85e+07	1.41e+08	8.21e+07	1.52e+08			9	32.167	0	129.8	0.560861	0.405048	0.283345	1.21701
F4JTL0	Glycerol kinase	At4g38225	6.03e+07	4.99e+07	5.22e+07	5.77e+07	6.01e+07	5.71e+07	6.34e+07	6.05e+07			9	40.1	0	95.137	0.983999	0.231323	0.134614	1.0978
F4JY76	Eukaryotic translation initiation factor 3 subunit L	At5g25754	7.35e+07	6.72e+07	7.5e+07	7.37e+07	8.95e+07	6.49e+07	8.82e+07	7.26e+07			9	60.182	0	21.124	0.418911	0.510383	0.111524	1.08037
F4K410	Putative elongation factor TypA-like SVR3, chloroplastic	SVR3	5.61e+07	4.96e+07	5.16e+07	4.13e+07	2.5e+07	3.19e+07	5.12e+07	4.07e+07			9	74.314	0	59.683	0.972889	0.234586	-0.458799	0.727592
O04202	Eukaryotic translation initiation factor 3 subunit F	TIF3F1	9.87e+07	1.1e+08	1.27e+08	7.3e+07	1.02e+08	1.05e+08	1.1e+08	1.09e+08			9	31.862	0	118.89	0.203214	0.730069	0.087842	1.06278
O22160	Thylakoid lumenal 15 kDa protein 1, chloroplastic	At2g44920	3.08e+08	2.1e+08	2.92e+08	3.33e+08	3.55e+08	3.47e+08	3.17e+08	3.19e+08			9	23.778	0	323.31	0.80566	0.292694	0.246496	1.18632
O22715;Q9SAC9	AP-1 complex subunit mu-2;AP-1 complex subunit mu-1	AP1M2;AP1M1	3.57e+07	3.82e+07	2.3e+07	2.6e+07	2.17e+07	1.69e+07	3.48e+07	2.25e+07			9	49.032	0	26.285	0.645115	0.355893	-0.376478	0.770316
O22914	Calvin cycle protein CP12-1, chloroplastic	CP12-1	1.88e+09	1.21e+09	2.49e+09	2.39e+09	2.24e+09	2.53e+09	2.22e+09	2.2e+09			9	13.487	0	323.31	0.480972	0.462556	0.257951	1.19578
O23264	Selenium-binding protein 1	SBP1	1.75e+08	3.39e+08	1.88e+08	1.62e+08	1.78e+08	1.4e+08	2.09e+08	1.42e+08			9	54.056	0	129.71	0.532149	0.423192	-0.322167	0.799867
O23365	Cytochrome P450 97B3, chloroplastic	CYP97B3	5.27e+07	6.29e+07	5.63e+07	4.6e+07	4.27e+07	3.51e+07	5.35e+07	3.86e+07			9	65.174	0	19.208	1.20515	0.178629	-0.367947	0.774885
O24496	Hydroxyacylglutathione hydrolase cytoplasmic	GLX2-2	7.5e+07	1.03e+08	7.52e+07	8.06e+07	8.11e+07	7.14e+07	6.99e+07	7.36e+07			9	28.791	0	155.48	0.664667	0.346039	-0.163088	0.893111
O48646	Probable phospholipid hydroperoxide glutathione peroxidase 6, mitochondrial	GPX6	1.09e+08	1.02e+08	1.32e+08	1.29e+08	9.11999e+07	1.28e+08	1.03e+08	1.45e+08			9	25.584	0	32.952	0.0596733	0.910197	-0.029716	0.979613
O48788	Probable inactive receptor kinase At2g26730	At2g26730	1.01e+08	1.62e+08	1.65e+08	1.12e+08	1.18e+08	1.12e+08	1.37e+08	1.29e+08			9	71.751	0	28.018	0.189442	0.742049	-0.0931211	0.937492
O49292	PsbP domain-containing protein 4, chloroplastic	PPD4	1.42e+08	1.07e+08	1.05e+08	1.54e+08	1.37e+08	1.52e+08	1.33e+08	1.28e+08			9	28.501	0	237.7	0.383599	0.538356	0.132249	1.096
O64696	Uncharacterized protein At2g34510	ATHB-1	2.29e+07	2.29e+07	3.04e+07	2.84e+07	4.04e+07	4.32e+07	4.18e+07	3.57e+07	+	WT gl-1 FML_WT gl-1 Dark	9	43.943	0	34.696	2.69101	0.0481096	0.631039	1.54868
O64764	Thioredoxin O1, mitochondrial	At2g35010	1.85e+08	1.74e+08	1.94e+08	1.71e+08	1.75e+08	1.58e+08	1.67e+08	1.47e+08			9	21.191	0	30.777	1.26728	0.162545	-0.16343	0.8929
O65271	Bifunctional protein FolD 4, chloroplastic	FOLD4	4.26e+07	4e+07	4.33e+07	4.41e+07	3.44e+07	5.51e+07	3.72e+07	5.8e+07			9	38.741	0	31.452	0.162972	0.777202	0.0824542	1.05882
O65272	K(+) efflux antiporter 2, chloroplastic	KEA2	3.21e+07	3.46e+07	2.84e+07	2.96e+07	2.72e+07	3.73e+07	2.89e+07	3.41e+07			9	126.16	0	59.964	0.0720412	0.892036	0.0246973	1.01727
O80780	Expressed protein	At2g34310	6.82e+07	3.93e+07	8.02e+07	7.43e+07	5.87e+07	6.19e+07	4.37e+07	5.85e+07			9	26.143	0	46.205	0.318443	0.595679	-0.195473	0.873286
O81629	Protein KINESIN LIGHT CHAIN-RELATED 1	KLCR1	4.24e+07	5.29e+07	4.01e+07	3.93e+07	5.14e+07	3.93e+07	5.25e+07	3.93e+07			9	66.28	0	35.729	0.148704	0.791279	0.0594201	1.04205
O81852	Bifunctional aspartokinase/homoserine dehydrogenase 2, chloroplastic	AKHSDH2	3.16e+07	2.4e+07	2.06e+07	2.65e+07	2.03e+07	1.63e+07	1.87e+07	1.79e+07			9	100.25	0	15.071	1.77081	0.0888133	-0.475562	0.719187
O82230	Nucleoid-associated protein At2g24020, chloroplastic	STIC2	1.29e+08	1.05e+08	1.49e+08	1.3e+08	1.25e+08	1.57e+08	1.08e+08	1.85e+08			9	19.811	0	147.91	0.302386	0.612235	0.144916	1.10567
O82258	Protein CHLORORESPIRATORY REDUCTION 6, chloroplastic	CRR6	4.06e+07	4.66e+07	5.13e+07	4.8e+07	4.92e+07	5.41e+07	5.28e+07	5.38e+07			9	28.028	0	27.391	1.18278	0.183052	0.174656	1.1287
O82487	Phosphoenolpyruvate carboxylase family protein	T12H20.10	1.07e+08	9.50999e+07	8.15e+07	9.61001e+07	7.03e+07	6.3e+07	6.11e+07	7.47e+07	+	WT gl-1 FML_WT gl-1 Dark	9	38.404	0	29.031	2.4749	0.0489231	-0.494791	0.709664
O82533	Cell division protein FtsZ homolog 2-1, chloroplastic	FTSZ2-1	4.46e+07	4.68e+07	4.5e+07	4.98e+07	4.64e+07	5.82e+07	5.19e+07	6.3e+07			9	50.721	0	73.896	1.16918	0.187138	0.229151	1.17215
O82762	F17H15.1/F17H15.1	At2g25970	4.05e+07	4.8e+07	4.36e+07	4.72e+07	4.55e+07	5.06e+07	5.07e+07	5.71e+07			9	64.606	0	53.29	1.09565	0.198206	0.184102	1.13611
P24806	Xyloglucan endotransglucosylase/hydrolase protein 24	XTH24	5.73e+07	4.43e+07	5.6e+07	4.49e+07	1.03e+08	1.15e+08	1.21e+08	1.17e+08	+	WT gl-1 FML_WT gl-1 Dark	9	30.755	0	72.761	4.36792	0.026	1.17888	2.26401
P25855	Glycine cleavage system H protein 1, mitochondrial	GDH1	1.39e+09	1.22e+09	1.96e+09	1.72e+09	1.61e+09	1.89e+09	1.25e+09	1.67e+09			9	17.947	0	323.31	0.0685736	0.897433	0.0379982	1.02669
P27521	Chlorophyll a-b binding protein 4, chloroplastic	LHCA4	1.54e+09	2.78e+09	1.41e+09	1.48e+09	2.12e+09	1.88e+09	3e+09	2.63e+09			9	27.733	0	323.31	0.822757	0.287966	0.453879	1.36972
P29517	Tubulin beta-9 chain	TUBB9	1.98e+08	2.27e+08	1.76e+08	2.11e+08	2.24e+08	1.71e+08	2.28e+08	1.62e+08			9	49.657	0	226.56	0.151726	0.788499	-0.0596223	0.959515
P29976	Phospho-2-dehydro-3-deoxyheptonate aldolase 1, chloroplastic	DHS1	4.99e+07	4.37e+07	5.22e+07	4.81e+07	5.86e+07	4.47e+07	4.57e+07	3.86e+07			9	57.978	0	20.31	0.174449	0.763057	-0.0611978	0.958468
P32069	Anthranilate synthase alpha subunit 2, chloroplastic	ASA2	2.51e+07	2.64e+07	2.87e+07	1.99e+07	2.52e+07	2.79e+07	2.15e+07	3.35e+07			9	69.815	0	10.444	0.243117	0.683875	0.105035	1.07552
P34790	Peptidyl-prolyl cis-trans isomerase CYP18-3	CYP18-3	4.75e+08	3.55e+08	3.97e+08	4.71e+08	3.1e+08	3.53e+08	3.01e+08	3.71e+08			9	18.373	0	106.56	1.46911	0.129943	-0.341874	0.789016
P38025	Phosphoribosylaminoimidazole-succinocarboxamide synthase, chloroplastic	PUR7	2.22e+07	2.53e+07	2.9e+07	2.07e+07	2.58e+07	2.37e+07	2.71e+07	2.33e+07			9	46.063	0	13.83	0.157547	0.782805	0.0488758	1.03446
P43286	Aquaporin PIP2-1	PIP2-1	5.84e+08	5.11e+08	3.3e+08	5.29e+08	6.94e+08	6.42e+08	7.42e+08	7.94e+08			9	30.474	0	98.188	1.62334	0.111381	0.583261	1.49823
P49690	Large ribosomal subunit protein uL14x/uL14z/uL14y	RPL23C	1.59e+08	1.77e+08	2.04e+08	1.46e+08	1.41e+08	1.73e+08	1.34e+08	1.76e+08			9	15.027	0	53.497	0.414952	0.512626	-0.135759	0.910191
P51412	Large ribosomal subunit protein bL21c	RPL21	3.64e+08	2.53e+08	3.66e+08	3.27e+08	2.79e+08	3.36e+08	2.68e+08	3.16e+08			9	24.038	0	114.45	0.347774	0.568499	-0.118331	0.921253
P51414	Large ribosomal subunit protein uL24z	RPL26A	8.40001e+07	5.15e+07	8.52e+07	7.43e+07	4.13e+07	7.06e+07	3.16e+07	6.49e+07			9	16.944	0	23.681	0.85537	0.274129	-0.548806	0.683586
P52420	Phosphoribosylamine--glycine ligase, chloroplastic	PUR2	3.71e+07	4.18e+07	4.08e+07	4.32e+07	3.9e+07	4.12e+07	4.75e+07	4.49e+07			9	56.473	0	50.32	0.466378	0.475069	0.0815592	1.05816
P55034	26S proteasome non-ATPase regulatory subunit 4 homolog	RPN10	7.32e+07	8.3e+07	6.93e+07	7.12e+07	7.71e+07	6.82e+07	5.79e+07	6.45e+07			9	40.757	0	108.54	0.719679	0.321136	-0.152581	0.89964
P56820	Eukaryotic translation initiation factor 3 subunit D	TIF3D1	1.97e+08	2.58e+08	3.18e+08	2.44e+08	2.24e+08	2.53e+08	1.67e+08	2.27e+08			9	66.724	0	11.519	0.528835	0.426882	-0.219075	0.859116
P57752	Acyl-CoA-binding domain-containing protein 6	ACBP6	3.73e+08	3.59e+08	3.94e+08	3.98e+08	4.89e+08	4.57e+08	4.23e+08	3.94e+08			9	10.386	0	295.1	1.45929	0.13096	0.206689	1.15404
P62090	Photosystem I iron-sulfur center	psaC	2.28e+09	2.13e+09	2.61e+09	2.49e+09	3.48e+09	3.11e+09	3.66e+09	3.81e+09	+	WT gl-1 FML_WT gl-1 Dark	9	9.0384	0	231.28	3.08952	0.0328	0.564388	1.47876
P68209	Succinate--CoA ligase [ADP-forming] subunit alpha-1, mitochondrial	At5g08300	9.82e+07	1.1e+08	9e+07	1.17e+08	1.16e+08	1.37e+08	8.24e+07	1.42e+08			9	36.151	0	83.413	0.392061	0.532122	0.177276	1.13075
P69834	2-C-methyl-D-erythritol 4-phosphate cytidylyltransferase, chloroplastic	ISPD	5.4e+07	5.61e+07	7.18e+07	6.41e+07	6.08e+07	7.47e+07	6.61e+07	7.6e+07			9	33.937	0	41.575	0.715922	0.322407	0.17764	1.13103
P93014	Small ribosomal subunit protein uS5c	rps5	1.05e+08	1.66e+08	1.35e+08	1.16e+08	7.29e+07	1.85e+08	9.41e+07	2.22e+08			9	32.645	0	23.807	0.00935954	0.986534	0.0114212	1.00795
P93832	3-isopropylmalate dehydrogenase 2, chloroplastic	IMDH2	3.8e+07	2.7e+07	2.75e+07	3.17e+07	3.49e+07	4.4e+07	3.98e+07	4.37e+07			9	43.37	0	99.731	1.53696	0.117642	0.394565	1.31455
P93836	4-hydroxyphenylpyruvate dioxygenase	HPD	2.98e+07	1.51e+07	3.77e+07	2.78e+07	3.39e+07	3.2e+07	3.17e+07	2.93e+07			9	48.815	0	27.715	0.428107	0.504618	0.273808	1.20899
Q02971	Cinnamyl alcohol dehydrogenase 7	CAD7	8.27e+07	1.15e+08	6.47e+07	9.51999e+07	5.9e+07	1.07e+08	1.07e+08	1.16e+08			9	38.245	0	119.24	0.138994	0.803607	0.104917	1.07543
Q04613	ATP synthase protein MI25	ATP4	1.57e+08	1.67e+08	1.71e+08	1.43e+08	1.84e+08	1.09e+08	1.55e+08	1.08e+08			9	21.707	0	58.49	0.542601	0.415775	-0.233323	0.850673
Q07100;P48578	Serine/threonine-protein phosphatase PP2A-3 catalytic subunit;Serine/threonine-protein phosphatase PP2A-4 catalytic subunit	PP2A3;PP	4.34e+07	4.47e+07	5.19e+07	4.37e+07	5.16e+07	3.81e+07	4.62e+07	3.98e+07			9	35.832	0	55.156	0.245379	0.681375	-0.0708776	0.952059
Q1H537	Divinyl chlorophyllide a 8-vinyl-reductase, chloroplastic	DVR	1.03e+08	9.66e+07	9.74e+07	8.42e+07	8.39001e+07	9.02e+07	1.11e+08	8.59e+07			9	45.892	0	67.746	0.153091	0.786734	-0.0443478	0.969728
Q29Q34	At5g19440	At5g19440	5.73e+07	5.93e+07	6.01e+07	5.04e+07	5.37e+07	4.48e+07	5.69e+07	3.95e+07			9	35.593	0	10.864	0.873076	0.266994	-0.232163	0.851357
Q42342	Cytochrome b5 isoform E	CYTB5-E	3.56e+08	2.54e+08	4.14e+08	3.49e+08	4.78e+08	3.55e+08	3.98e+08	3.14e+08			9	15.084	0	279.02	0.389539	0.534099	0.174699	1.12873
Q42529	Tryptophan synthase alpha chain, chloroplastic	TSA1	9.06e+07	6.74e+07	6.42e+07	9.56e+07	6.38e+07	9.56e+07	7.94e+07	1.05e+08			9	33.199	0	68.882	0.201927	0.731707	0.110045	1.07926
Q42533	Biotin carboxyl carrier protein of acetyl-CoA carboxylase 1, chloroplastic	BCCP1	1.76e+08	1.62e+08	1.81e+08	1.92e+08	1.81e+08	1.64e+08	1.69e+08	1.77e+08			9	29.612	0	106.84	0.27104	0.648775	-0.0395527	0.972957
Q56XE2	At1g77122	At1g77122	1.47e+07	3.52e+06	3.05e+06	1.42e+07	1.4e+07	1.78e+07	1.51e+07	1.8e+07			9	36.876	0	25.795	1.01269	0.224266	1.2294	2.3447
Q56Y11	Dehydrodolichyl diphosphate synthase 2	At5g58770	3.17e+07	1.48e+07	1.87e+07	2.98e+07	3.07e+07	2.64e+07	3.36e+07	2.49e+07			9	35.942	0	19.968	0.567778	0.401764	0.343738	1.26904
Q6STH5	Fe-S cluster assembly factor HCF101, chloroplastic	HCF101	3.12e+07	3.06e+07	3.63e+07	2.88e+07	3.81e+07	3.99e+07	3.81e+07	3.94e+07			9	57.764	0	25.917	2.19058	0.0615796	0.298263	1.22966
Q84XU2	Serine/threonine-protein phosphatase 5	PAPP5	3.45e+07	2.35e+07	4.26e+07	3.1e+07	3.68e+07	2.92e+07	4.66e+07	3.51e+07			9	60.282	0	12.834	0.337938	0.574265	0.178774	1.13192
Q8GWP4	At2g21530	At2g21530	1.21e+08	6.07e+07	6.01e+07	1.1e+08	8.18e+07	1.72e+08	1.05e+08	3.66e+08			9	22.675	0	136.87	0.785695	0.299305	0.869274	1.82674
Q8H118;Q93YV7	Probable methyltransferase PMT1;Probable methyltransferase PMT3	At3g23300;At4g14360	3.45e+07	3.92e+07	4.22e+07	3.45e+07	3.85e+07	3.51e+07	5e+07	4.01e+07			9	69.355	0	19.554	0.387591	0.535955	0.115143	1.08308
Q8H183	Beta-ureidopropionase	PYD3	2.13e+07	2.15e+07	2.45e+07	1.7e+07	2.25e+07	2.02e+07	2.72e+07	1.73e+07			9	45.552	0	21.126	0.0852193	0.872287	0.0412884	1.02903
Q8L5U0	COP9 signalosome complex subunit 4	CSN4	2.41e+07	1.88e+07	2.05e+07	2.05e+07	1.76e+07	1.51e+07	2.18e+07	1.68e+07			9	44.957	0	28.301	0.916901	0.252033	-0.242024	0.845558
Q8L636	Sodium/calcium exchanger NCL	NCL	1.71e+08	8.77e+07	1.59e+08	1.75e+08	2.34e+08	2.01e+08	2.32e+08	2.19e+08			9	63.416	0	323.31	1.39113	0.14546	0.629433	1.54696
Q8L9C4	Very-long-chain 3-oxoacyl-CoA reductase 1	KCR1	3.54e+07	3e+07	3.15e+07	3.46e+07	3.97e+07	2.8e+07	3.33e+07	2.59e+07			9	35.761	0	16.22	0.178439	0.755953	-0.0679483	0.953994
Q8LGI2	Probable mitochondrial saccharopine dehydrogenase-like oxidoreductase At5g39410	At5g39410	5.34e+07	4.88e+07	5.48e+07	4.94e+07	5.54e+07	4.76e+07	6.12e+07	4.81e+07			9	49.68	0	134.5	0.135416	0.808486	0.034502	1.0242
Q8RW90	Fumarylacetoacetase	FAH	7.6e+07	7.67e+07	6.97e+07	8.47e+07	7.92e+07	6.35e+07	6.94e+07	6.51e+07			9	46.095	0	36.963	0.814281	0.289394	-0.149724	0.901423
Q8RXE9	Tryptophan--tRNA ligase, chloroplastic/mitochondrial	OVA4	5.42e+07	5.86e+07	5.71e+07	6.44e+07	7.95e+07	8.21e+07	9.56e+07	9.97e+07	+	WT gl-1 FML_WT gl-1 Dark	9	45.3	0	32.12	3.12707	0.0341	0.603299	1.51919
Q8S9J1	Protoporphyrinogen oxidase 2, chloroplastic/mitochondrial	PPOX2	3.02e+07	4.18e+07	3.86e+07	2.92e+07	3.23e+07	2.89e+07	3.24e+07	3.13e+07			9	55.63	0	60.524	0.502081	0.447745	-0.146965	0.903148
Q8VXX0	Protein transport protein SEC23 F	SEC23F	3.1e+07	3.09e+07	3.34e+07	3.08e+07	3.25e+07	2.47e+07	3.5e+07	2.66e+07			9	85.277	0	154.41	0.352831	0.562893	-0.0997305	0.933207
Q8VXZ7	Alpha-galactosidase 3	AGAL3	1.54e+08	1.22e+08	1.74e+08	1.55e+08	1.68e+08	1.45e+08	1.57e+08	1.35e+08			9	48.362	0	147.36	0.0180202	0.974129	0.00676775	1.0047
Q8VY01	Serine carboxypeptidase-like 46	SCPL46	6.99e+08	8.87e+08	8.96999e+08	6.39e+08	5.86e+08	5.56e+08	6.07e+08	5.42e+08			9	51.883	0	20.549	1.81915	0.083507	-0.432293	0.741083
Q8VY52	PsbP domain-containing protein 2, chloroplastic	PPD2	9.25e+07	8.63e+07	1.13e+08	8.77e+07	9.84e+07	8.88e+07	9.54e+07	8.07e+07			9	25.801	0	72.248	0.212182	0.720301	-0.0584664	0.960284
Q8VYM4	Small ribosomal subunit protein cS22	PSRP2	6.18e+08	3.97e+08	5.95e+08	6.56e+08	7.74e+08	1e+09	5.87e+08	9.73e+08			9	27.748	0	218.45	1.19678	0.180247	0.551683	1.46579
Q8W033	Aldehyde dehydrogenase family 3 member I1, chloroplastic	ALDH3I1	3.26e+07	4.25e+07	4.22e+07	3.51e+07	3.68e+07	3.43e+07	3.57e+07	3.2e+07			9	60.172	0	12.831	0.563648	0.404182	-0.127285	0.915553
Q8W4A0	Eukaryotic translation initiation factor 3 subunit M	F14P3.15	4.98e+07	4.5e+07	5.38e+07	5.46e+07	5.02e+07	4.23e+07	5.15e+07	4.2e+07			9	46.784	0	111.05	0.607225	0.375764	-0.129818	0.913947
Q8W4F1	Probable plastid-lipid-associated protein 10, chloroplastic	PAP10	4.19e+07	1.1e+08	5.78e+07	3.47e+07	3.92e+07	4.3e+07	6.13e+07	3.97e+07			9	31.58	0	117.59	0.312822	0.59928	-0.293043	0.816179
Q8W4Q4	MA3 DOMAIN-CONTAINING TRANSLATION REGULATORY FACTOR 3	MRF3	5.87e+07	5.42e+07	6.02e+07	7.08e+07	5.52e+07	4.67e+07	5.39e+07	4.58e+07			9	77.435	0	21.858	1.36838	0.147841	-0.272861	0.827677
Q93VB0	Nucleic acid-binding, OB-fold-like protein	At2g40660	3.52e+07	4.14e+07	4.54e+07	3.9e+07	4.07e+07	4.12e+07	3.92e+07	4.21e+07			9	42.088	0	21.265	0.117503	0.830719	0.0252433	1.01765
Q93VK5	Protein LUTEIN DEFICIENT 5, chloroplastic	CYP97A3	2.31e+07	1.26e+07	2.34e+07	1.59e+07	2.1e+07	2.45e+07	2.05e+07	2.18e+07			9	66.845	0	17.475	0.563715	0.404437	0.271568	1.20712
Q93WL3	ATP-dependent Clp protease ATP-binding subunit CLPT1, chloroplastic	CLPT1	1.42e+08	1.29e+08	1.32e+08	1.36e+08	1.25e+08	1.77e+08	1.43e+08	1.66e+08			9	26.05	0	136.96	0.706008	0.327044	0.168867	1.12417
Q93Z11	AT5g37360/MNJ8_150	MNJ8.18	1.08e+08	1.37e+08	1.02e+08	1.09e+08	1.02e+08	7.46e+07	1.23e+08	8.52e+07			9	33.439	0	100.37	0.692052	0.333638	-0.261176	0.834407
Q93ZC5	Allene oxide cyclase 4, chloroplastic	AOC4	1.25e+08	7.87999e+07	1.11e+08	1.27e+08	1.15e+08	7.28e+07	1.12e+08	7.75e+07			9	27.809	0	76.629	0.443681	0.492003	-0.233542	0.850544
Q944A7	Serine/threonine-protein kinase BSK1	BSK1	9.48e+07	1.12e+08	9.63e+07	9.17e+07	1.03e+08	1.12e+08	1.27e+08	1.2e+08			9	56.817	0	45.896	1.32212	0.153122	0.226737	1.17018
Q949Y0	Ubiquitin carboxyl-terminal hydrolase 6	UBP6	1.09e+08	8.08e+07	9.17e+07	8.44999e+07	9.41e+07	7.26e+07	7.15e+07	9.38999e+07			9	53.695	0	11.952	0.438191	0.498	-0.143313	0.905438
Q94CD8	Glucan endo-1,3-beta-glucosidase 4	At3g13560	3.11e+07	2.8e+07	3.69e+07	3.4e+07	3.61e+07	3.14e+07	3.37e+07	2.9e+07			9	54.415	0	87.589	0.0155449	0.978894	0.00501633	1.00348
Q94K59	Phosphorylase superfamily protein	At4g24350	4.36e+07	1.24e+08	2.61e+07	3.59e+07	4.34e+07	5.65e+07	5.97e+07	5.75e+07			9	36.696	0	95.537	0.13932	0.803269	0.183152	1.13536
Q96254	Guanosine nucleotide diphosphate dissociation inhibitor 1	GDI1	8.08e+07	8.26e+07	8.53e+07	7.47e+07	8.96e+07	6.48e+07	8.6e+07	6.09e+07			9	49.818	0	45.361	0.355051	0.561919	-0.12097	0.919569
Q9ASX5	Uncharacterized aarF domain-containing protein kinase At5g05200, chloroplastic	At5g05200	2.09e+07	2.56e+07	1.73e+07	1.05e+07	2.12e+07	2.08e+07	2.68e+07	1.88e+07			9	60.314	0	44.623	0.453079	0.484914	0.298201	1.22961
Q9C5C4	Acetylornithine deacetylase	At4g17830	6.88e+07	5.66e+07	7.46e+07	6.17e+07	5.56e+07	4.85e+07	6.45e+07	5.58e+07			9	48.217	0	37.207	0.928934	0.248923	-0.221256	0.857818
Q9C5D0	CBS domain-containing protein CBSX2, chloroplastic	CBSX2	1.07e+08	6.7e+07	8.54e+07	1.17e+08	1.01e+08	1.8e+08	9.36e+07	1.88e+08			9	25.955	0	67.491	0.840095	0.279632	0.539752	1.45372
Q9C8L4	Persulfide dioxygenase ETHE1 homolog, mitochondrial	GLY3	7.62e+07	4.27e+07	9.47e+07	8.58e+07	5.38e+07	4.81e+07	6.2e+07	5.01e+07			9	32.332	0	62.631	0.789372	0.297952	-0.429412	0.742564
Q9CAC8	At1g63610	F24D7.19	3.45e+07	1.9e+07	2.76e+07	3e+07	3.66e+07	3.65e+07	2.84e+07	3.53e+07			9	37.955	0	41.991	0.793358	0.297492	0.325768	1.25333
Q9CAX6	Small ribosomal subunit protein uS11y	RPS14B	1.26e+08	1.17e+08	1.37e+08	1.1e+08	1.11e+08	1.5e+08	1.05e+08	1.79e+08			9	16.273	0	71.632	0.260593	0.662306	0.123565	1.08942
Q9FEA2	Glutamate--tRNA ligase, chloroplastic/mitochondrial	OVA3	4.85e+07	6.59e+07	5.29e+07	5.39e+07	4.21e+07	3.83e+07	4.36e+07	3.74e+07			9	63.465	0	13.806	2.22987	0.0628889	-0.448322	0.732895
Q9FFT4	Pyruvate decarboxylase 2	PDC2	4.14e+07	7.45e+06	2.43e+07	3.24e+07	3.26e+07	2.41e+07	2.56e+07	2.17e+07			9	65.817	0	34.222	0.14287	0.799569	0.211462	1.15786
Q9FG67	Methylthioalkylmalate synthase 1, chloroplastic	MAM1	1.02e+08	3.95e+07	5.29e+07	9.99001e+07	7.17e+07	6.12e+07	6.58e+07	4.3e+07			9	55.124	0	306.85	0.204293	0.729604	-0.194543	0.873849
Q9FG81	Aluminum induced protein with YGL and LRDR motifs	MQD19.19	1.9e+08	1.93e+08	1.77e+08	1.35e+08	1.73e+08	1.71e+08	2.15e+08	1.74e+08			9	27.509	0	30.288	0.237373	0.688941	0.0842209	1.06012
Q9FGF0	Phosphoglycerate mutase-like protein 1	At5g64460	4.1e+07	3.94e+07	3.44e+07	3.5e+07	3.05e+07	2.52e+07	3.55e+07	2.87e+07			9	31.599	0	25.359	1.46671	0.129821	-0.32812	0.796574
Q9FH98	Anthranilate N-hydroxycinnamoyl/benzoyltransferase-like protein	At5g67150	3.24e+07	2.78e+07	3.23e+07	2.78e+07	3.16e+07	2.75e+07	2.51e+07	2.18e+07			9	49.939	0	37.769	0.725174	0.320785	-0.191581	0.875645
Q9FIJ5	AT5g47860/MCA23_20	MCA23.20	2.33e+07	4.27e+07	1.33e+07	2.69e+07	2.59e+07	3.12e+07	5.11e+07	6.53e+07			9	47.786	0	69.989	0.777713	0.302095	0.730326	1.65901
Q9FJH6	ABC transporter F family member 1	ABCF1	2.67e+07	2.72e+07	2.69e+07	2.23e+07	2.1e+07	2.01e+07	2.31e+07	1.84e+07			9	66.885	0	31.486	1.79267	0.0860205	-0.319978	0.801082
Q9FJN8	Ras-related protein RABA4a	RABA4A	4.12e+07	3.85e+07	3.28e+07	4.31e+07	4.66e+07	5.12e+07	3.66e+07	4.8e+07			9	24.842	0	12.197	0.825083	0.286876	0.225616	1.16928
Q9FK88	Alkaline/neutral invertase E, chloroplastic	INVE	2.62e+07	1.22e+07	2.25e+07	2.61e+07	2.12e+07	2.4e+07	2.27e+07	2.31e+07			9	69.239	0	28.193	0.187942	0.743687	0.126815	1.09188
Q9FKA3	TLD-domain containing nucleolar protein	OXR5	2.93e+07	2.51e+07	2.62e+07	3.3e+07	3.53e+07	3.69e+07	3.04e+07	4.24e+07			9	59.908	0	18.629	1.41376	0.140512	0.350201	1.27474
Q9FLX7	Probable NADH dehydrogenase [ubiquinone] 1 alpha subcomplex subunit 5, mitochondrial	At5g52840	3.46e+08	3.7e+08	3.58e+08	3.42e+08	3.13e+08	3.34e+08	3.08e+08	3.77e+08			9	19.179	0	86.059	0.616199	0.370334	-0.0921865	0.9381
Q9FMF1	fructose-bisphosphatase	MSJ1.22	7.44e+07	8.11e+07	9.11e+07	7.42e+07	7.8e+07	8.39001e+07	8.42e+07	9.42e+07			9	43.975	0	34.369	0.433151	0.501483	0.0869536	1.06213
Q9FMV1	Gamma carbonic anhydrase-like 1, mitochondrial	GAMMACAL1	8.85e+07	1.08e+08	8.17e+07	1.04e+08	7.71e+07	9.47e+07	9.75e+07	1.06e+08			9	27.569	0	22.9	0.0693839	0.896481	-0.0264988	0.9818
Q9FXA1	AT1G49750 protein	At1g49750	8.26e+07	4.99e+07	8.29e+07	7.5e+07	8.66999e+07	7.1e+07	8.15e+07	5.34e+07			9	54.407	0	74.669	0.02342	0.966949	0.0160112	1.01116
Q9LHH7	Bifunctional protein FolD 2	FOLD2	1.85e+08	2.08e+08	2.1e+08	2.25e+08	1.68e+08	1.63e+08	1.54e+08	1.96e+08			9	31.589	0	18.437	1.62123	0.111223	-0.284327	0.821125
Q9LK88	NADPH:quinone oxidoreductase	NQR	1.25e+08	1.19e+08	8.10001e+07	1.05e+08	8.63e+07	1.26e+08	1.07e+08	1.3e+08			9	21.556	0	53.075	0.123742	0.823077	0.0644259	1.04567
Q9LKR8	Rubisco accumulation factor 1.1, chloroplastic	RAF1.1	1.36e+08	1.42e+08	1.81e+08	1.27e+08	1.57e+08	1.64e+08	1.48e+08	1.52e+08			9	48.236	0	262.13	0.35795	0.560371	0.095953	1.06877
Q9LQ04	Bifunctional dTDP-4-dehydrorhamnose 3,5-epimerase/dTDP-4-dehydrorhamnose reductase	NRS/ER	8.25e+07	8.3e+07	8.08e+07	8.54e+07	9.58001e+07	7.06e+07	8.77e+07	7.24e+07			9	33.597	0	46.003	0.118637	0.83025	-0.0344596	0.976397
Q9LRJ9	Cysteine-rich repeat secretory protein 38	CRRSP38	2.21e+07	2.24e+07	3.34e+07	2.03e+07	6.04e+07	6.31e+07	5.87e+07	5.89e+07	+	WT gl-1 FML_WT gl-1 Dark	9	27.863	0	77.329	3.73608	0.0297143	1.32374	2.50313
Q9LT69	D-3-phosphoglycerate dehydrogenase 3, chloroplastic	PGDH3	4.86e+07	6.06e+07	5.39e+07	5.54e+07	4.64e+07	3.02e+07	4.86e+07	3.58e+07			9	62.121	0	38.933	1.42147	0.138973	-0.462714	0.72562
Q9LTV6	Peroxisomal 2,4-dienoyl-CoA reductase [(3E)-enoyl-CoA-producing]	At3g12800	7.24e+07	8.8e+07	9.91e+07	7.52e+07	8.39001e+07	8.44e+07	1.07e+08	1.27e+08			9	31.796	0	48.182	0.690561	0.333947	0.254775	1.19315
Q9LU01	Ycf3-interacting protein 1, chloroplastic	Y3IP1	6.36e+07	2.04e+07	6.33e+07	7.73e+07	7.01e+07	9.69e+07	9.01e+07	1.14e+08			9	31.816	0	119.05	0.957078	0.238993	0.864532	1.82075
Q9LX13	3-hydroxyacyl-[acyl-carrier-protein] dehydratase	At5g10160	2.14e+08	2.48e+08	2.81e+08	2.02e+08	1.82e+08	1.83e+08	1.81e+08	1.83e+08			9	24.123	0	20.769	1.82376	0.0829399	-0.362316	0.777915
Q9LZ26	Aspartyl aminopeptidase	DAP2	3.82e+07	4.49e+07	4.71e+07	3.05e+07	4.41e+07	3.29e+07	3.78e+07	3.36e+07			9	57.86	0	21.103	0.248958	0.675834	-0.104777	0.929948
Q9LZF5	Lectin-like protein	LLP	5.57e+07	5.92e+07	8.49e+07	5.69e+07	5.5e+07	6.66e+07	6.02e+07	5.61e+07			9	30.162	0	140.5	0.235937	0.68988	-0.0911875	0.93875
Q9M1G8	DJ-1 protein homolog F	DJ1F	1.11e+08	9.88e+07	1.25e+08	1.23e+08	1.19e+08	9.37e+07	8.36e+07	7.99e+07			9	43.142	0	20.439	1.00861	0.224713	-0.294701	0.815241
Q9M2P7	Probable plastid-lipid-associated protein 9, chloroplastic	PAP9	1.22e+08	1e+08	1.14e+08	1.3e+08	1.47e+08	1.23e+08	1.19e+08	1.15e+08			9	34.091	0	77.748	0.449027	0.488431	0.113161	1.0816
Q9M2Z4	Membrane steroid-binding protein 2	MSBP2	6.27e+07	5.87e+07	6.02e+07	7.76e+07	7.24e+07	5.81e+07	5.41e+07	4.66e+07			9	25.382	0	138.39	0.493986	0.452289	-0.17429	0.886203
Q9M314	AT3g61540/F2A19_140	F2A19.140	3.07e+07	2.22e+07	3.09e+07	2.55e+07	2.62e+07	2.94e+07	2.83e+07	2.38e+07			9	57.585	0	20.892	0.0321387	0.953703	-0.0124393	0.991415
Q9M9Q6	Serine carboxypeptidase-like 50	SCPL50	3.29e+07	1.26254e+07	4.53e+07	3.53e+07	4.08e+07	3.52e+07	4.51e+07	3.26e+07			9	49.222	0	11.617	0.447422	0.489275	0.417137	1.33527
Q9S762	ATP phosphoribosyltransferase 1, chloroplastic	HISN1A	5.7e+07	5.87e+07	4.97e+07	6.59e+07	4.86e+07	9.71e+07	4.87e+07	9.7e+07			9	44.556	0	62.65	0.371285	0.548172	0.256122	1.19426
Q9S7D2	Putative ribulose-1,5-bisphosphate carboxylase/oxygenase small subunit N-methyltransferase I	F17A17.1	4.09e+07	3.49e+07	3.35e+07	3.63e+07	4.07e+07	4.58e+07	3.95e+07	4.57e+07			9	57.613	0	19.536	1.5425	0.117121	0.238741	1.17996
Q9S7Z3	Glutathione gamma-glutamylcysteinyltransferase 1	PCS1	3.89e+07	3.72e+07	3.57e+07	3.82e+07	5.6e+07	3.11e+07	4.1e+07	3.47e+07			9	54.474	0	50.602	0.170175	0.768465	0.0820827	1.05855
Q9S841	Oxygen-evolving enhancer protein 1-2, chloroplastic	PSBO2	5.03e+08	2.42e+08	4.38e+08	5.59e+08	5.24e+08	1.06e+09	6.24e+08	1.51e+09			9	35.019	0	323.31	1.23577	0.170076	1.03356	2.04707
Q9S9W2	Short-chain dehydrogenase/reductase SDRA	SDRA	4.02e+07	3.21e+07	3.7e+07	4.25e+07	3.76e+07	4.49e+07	3.56e+07	4e+07			9	26.765	0	26.865	0.214714	0.717464	0.061142	1.04329
Q9SAV0	Myrosinase-binding protein 1	MBP1	3.56e+07	5.89e+07	7.34e+07	3.08e+07	5.49e+07	4.99e+07	4.46e+07	4.83e+07			9	50.166	0	21.437	0.0954788	0.859977	0.0790143	1.0563
Q9SEU6	Thioredoxin M4, chloroplastic	At3g15360	1.67e+09	1.23e+09	1.7e+09	1.61e+09	1.88e+09	1.78e+09	1.48e+09	1.52e+09			9	21.172	0	127.3	0.323317	0.590603	0.105295	1.07571
Q9SF29	Syntaxin-71	SYP71	5.14e+07	2.92e+07	3.73e+07	5.49e+07	5.13e+07	5.9e+07	5.02e+07	7.33e+07			9	29.983	0	33.99	0.965306	0.236535	0.464364	1.37971
Q9SGA6	Small ribosomal subunit protein eS19z	RPS19A	2.68e+08	2.93e+08	3.47e+08	2.62e+08	2.76e+08	3.01e+08	2.61e+08	2.98e+08			9	15.828	0	28.887	0.129894	0.814443	-0.0359612	0.975382
Q9SGE9	Phenylalanine--tRNA ligase beta subunit, cytoplasmic	At1g72550	4.66e+07	4.5e+07	4.1e+07	3.9e+07	3.04e+07	2.64e+07	3.63e+07	3.37e+07			9	67.542	0	18.145	2.05959	0.0714074	-0.443007	0.7356
Q9SGT7	At1g56110/T6H22_9	NOP56	9.57e+07	1.06e+08	9.91e+07	8.25e+07	7.3e+07	6.85e+07	7.74e+07	6.97e+07	+	WT gl-1 FML_WT gl-1 Dark	9	58.673	0	12.778	2.4832	0.05088	-0.405075	0.755197
Q9SHG8	At1g17100	HBP1	2.81e+08	2.33e+08	3e+08	3.13e+08	3.46e+08	3.27e+08	3.36e+08	2.66e+08			9	25.388	0	323.31	0.680107	0.338523	0.179482	1.13248
Q9SIZ2	Eukaryotic translation initiation factor 2 subunit alpha homolog	At2g40290	5.55e+07	5.62e+07	5.67e+07	5.73e+07	5.85e+07	5.4e+07	4.37e+07	5.75e+07			9	38.747	0	47.333	0.398068	0.527742	-0.0880871	0.940769
Q9SJH7	Citrate synthase 3, peroxisomal	CSY3	3.93e+07	5.55e+07	2.82e+07	3.5e+07	1.75e+07	2.78e+07	2.31e+07	1.98e+07			9	56.175	0	28.986	1.77174	0.088709	-0.818558	0.567008
Q9SJU9	Epimerase family protein SDR39U1 homolog, chloroplastic	GC1	6.19e+07	5.41e+07	5.92e+07	5.3e+07	5.81e+07	5.86e+07	6.17e+07	5.88e+07			9	37.745	0	22.851	0.465705	0.475646	0.058342	1.04127
Q9SLF7	Large ribosomal subunit protein P2y	RPP2B	6.89e+08	9.20001e+08	2.73e+08	6.33e+08	4.96e+08	5e+08	6.53e+08	5.29e+08			9	11.444	0	227.98	0.0826033	0.874719	-0.0886569	0.940398
Q9SLI4	At1g54500/F20D21_31	At1g54500	8.32e+07	9.63e+07	1.06e+08	1.02e+08	1.06e+08	1.22e+08	1.04e+08	1.18e+08			9	21.874	0	323.31	1.20789	0.178101	0.218355	1.16341
Q9SMN0	Probable carboxylesterase 12	CXE12	7.26e+07	7.47e+07	8.21e+07	8.10001e+07	7.17e+07	5.64e+07	7.23e+07	5.53e+07			9	35.567	0	69.626	1.34751	0.151577	-0.28936	0.818265
Q9SQI8	Dihydrolipoyllysine-residue acetyltransferase component 4 of pyruvate dehydrogenase complex, chloroplastic	LTA2	3.35e+08	3.56e+08	3.71e+08	3.1e+08	2.76e+08	2.32e+08	3.55e+08	2.36e+08			9	50.08	0	90.34	1.1628	0.18662	-0.338583	0.790818
Q9SRH6	Hypersensitive-induced response protein 3	HIR3	1.42e+07	2.77e+06	1.77e+06	7.96e+06	3.03e+07	2.9e+07	3.75e+07	3.33e+07			9	31.321	0	54.259	2.12332	0.0667368	2.73782	6.67061
Q9SRT9	UDP-arabinopyranose mutase 1	RGP1	1.35e+08	1.07e+08	1.2e+08	1.38e+08	9.92e+07	8.21e+07	1.09e+08	8.97e+07			9	40.629	0	112.62	1.74985	0.090129	-0.396725	0.759581
Q9SSG3	HIPL1 protein	HIPL1	3.19e+07	1.58e+07	3.67e+07	4.28e+07	3.25e+07	3.23e+07	3.8e+07	2.88e+07			9	75.224	0	29.948	0.157078	0.782642	0.134293	1.09755
Q9SU14	Nudix hydrolase 7	NUDT7	4.59e+07	4.34e+07	3.63e+07	4.23e+07	6.43e+07	6e+07	6.72e+07	6.58e+07	+	WT gl-1 FML_WT gl-1 Dark	9	31.884	0	124.46	3.59608	0.0310588	0.619879	1.53675
Q9SUI4	Photosystem I reaction center subunit XI, chloroplastic	PSAL	1.96e+09	2.96e+09	2.05e+09	1.9e+09	2.79e+09	2.16e+09	3e+09	2.79e+09			9	23.051	0	298.62	0.791393	0.297907	0.289613	1.22231
Q9SUQ9	AT4g23680/F9D16_150	At4g23680	2.11e+07	3.46e+07	3.58e+07	2.04e+07	3.6e+07	1.33e+07	2.5e+07	1.48e+07			9	17.473	0	15.268	0.442849	0.492781	-0.397399	0.759226
Q9SV91	At4g10300	TRR14	2.58e+08	2.1e+08	2.58e+08	3e+08	2.74e+08	2.5e+08	2.12e+08	2.06e+08			9	14.937	0	33.882	0.36638	0.554204	-0.121821	0.919027
Q9SVD7	Ubiquitin-conjugating enzyme E2 variant 1D	UEV1D	6.12e+07	4.14e+07	4.9e+07	6.31e+07	6.4e+07	5.91e+07	5.4e+07	5.31e+07			9	16.533	0	34.438	0.31774	0.595505	0.117329	1.08472
Q9SW43	AT4g34920/F11I11_160	T11I11.160	3.55e+07	2.74e+07	3.19e+07	3e+07	4.77e+07	4.34e+07	4.45e+07	4.41e+07	+	WT gl-1 FML_WT gl-1 Dark	9	36.4	0	61.858	3.13652	0.0335385	0.531439	1.44537
Q9SYX1	Light-harvesting complex-like protein 3 isotype 1, chloroplastic	LIL3.1	5.88e+07	3.7e+07	5.72e+07	5.96e+07	7.91e+07	7.15e+07	6.54e+07	7.24e+07			9	29.403	0	105.57	1.41688	0.139725	0.463058	1.37846
Q9SZB2	Protein TIC 22, chloroplastic	TIC22	7.12e+07	7.82e+07	7.86e+07	7.44e+07	7.43e+07	8.66999e+07	7.4e+07	8.55e+07			9	30.105	0	19.371	0.528027	0.426927	0.0809908	1.05774
Q9SZD4;Q9SL67	26S proteasome regulatory subunit 4 homolog A;26S proteasome regulatory subunit 4 homolog B	RPT2A;RPT2B	4.93e+07	4.58e+07	5.21e+07	5.54e+07	4.18e+07	4.24e+07	4.78e+07	4.71e+07			9	49.369	0	45.224	1.21266	0.177969	-0.17695	0.884571
Q9T043	Large ribosomal subunit protein eL14y	RPL14B	4.44e+08	4.52e+08	3.84e+08	3.09e+08	2.33e+08	3.2e+08	1.93e+08	2.81e+08			9	15.505	0	44.703	1.69788	0.0972242	-0.639506	0.641933
Q9XGX9	Mitochondrial import inner membrane translocase subunit TIM9	TIM9	8.3e+07	5.91e+07	8.79e+07	8.24e+07	8.48e+07	8.39001e+07	8.13e+07	7.21e+07			9	10.715	0	90.211	0.157537	0.782449	0.0578036	1.04088
Q9XI05	Proteasome subunit beta type-3-A	PBC1	1.82e+08	2.85e+08	2.01e+08	2.22e+08	1.8e+08	1.6e+08	2.36e+08	1.43e+08			9	22.798	0	254.08	0.736415	0.315832	-0.312946	0.804996
Q9XI84	aldolase]-lysine N-methyltransferase, chloroplastic	LSMT-L	4.92e+07	3.59e+07	5.91e+07	4.64e+07	5.18e+07	4.41e+07	4.57e+07	4.58e+07			9	54.611	0	16.154	0.00998276	0.985643	-0.00466251	0.996773
Q9XIF8	Glutathione S-transferase U16	GSTU16	9.13e+07	7.9e+07	5.32e+07	7.49e+07	6.02e+07	6.77e+07	7.42e+07	5.38e+07			9	26.506	0	213.17	0.482151	0.461628	-0.205228	0.867401
Q9XJ36	ATP-dependent Clp protease proteolytic subunit-related protein 2, chloroplastic	CLPR2	7.22e+07	6.8e+07	5.96e+07	8.01e+07	7.49e+07	1.16e+08	6.23e+07	1.7e+08			9	31.208	0	50.833	0.712918	0.323386	0.493266	1.40763
Q9ZRA2	Homogentisate 1,2-dioxygenase	HGO	3.28e+07	2.9e+07	3.61e+07	3.23e+07	3.89e+07	2.61e+07	3.52e+07	3.12e+07			9	51.455	0	21.119	0.00458089	0.993218	0.00191545	1.00133
Q9ZSA2	Calcium-dependent protein kinase 21	CPK21	4.67e+07	5.55e+07	4.85e+07	4.35e+07	5.35e+07	4.72e+07	4.2e+07	4.66e+07			9	59.894	0	63.466	0.133802	0.809945	-0.0364661	0.97504
Q9ZST4	Nitrogen regulatory protein P-II homolog	GLB1	1.36e+08	7.71e+07	1.27e+08	1.19e+08	1.02e+08	1.02e+08	7.29e+07	8.10001e+07			9	21.275	0	57.01	0.760857	0.307086	-0.341769	0.789073
Q9ZTA1	2-oxoglutarate-dependent dioxygenase AOP3	AOP3	4.07e+07	1.07e+08	7.6e+07	4.23e+07	3.72e+07	4.82e+07	2.67e+07	5.31e+07			9	44.962	0	17.995	0.746045	0.312612	-0.615335	0.652779
Q9ZW35;Q9M7Q7	Proliferating cell nuclear antigen 2;Proliferating cellular nuclear antigen 1	PCNA2;PCNA	8.34e+07	5.51e+07	5.83e+07	8.25e+07	7.61e+07	7.72e+07	6.26e+07	7.8e+07			9	29.222	0	13.256	0.21235	0.720258	0.0940356	1.06735
Q9ZW85	3-isopropylmalate dehydratase small subunit 1	SSU1	6.53e+07	5.56e+07	7.3e+07	7.41e+07	6.23e+07	7.77e+07	5.54e+07	8.32e+07			9	26.79	0	169.72	0.101316	0.850367	0.0460191	1.03241
A0A1P8BB34	ARM repeat superfamily protein	At5g36230	3.13e+07	2.6e+07	3.92e+07	3.4e+07	3.41e+07	2.94e+07	3.34e+07	3.01e+07			10	48.849	0	46.187	0.0702206	0.895938	-0.0264659	0.981822
B3LFA4	Cysteine--tRNA ligase 2, cytoplasmic	At5g38830	1.59e+07	1.87e+07	1.67e+07	1.53e+07	2.27e+07	2.49e+07	2.65e+07	2.53e+07	+	WT gl-1 FML_WT gl-1 Dark	10	57.841	0	19.074	3.50487	0.0334737	0.579631	1.49447
F4I7X1	SKU5-similar 6	SKS6	1.48e+08	1.26e+08	1.44e+08	1.53e+08	1.37e+08	1.19e+08	1.34e+08	1.16e+08			10	60.577	0	117.58	1.0503	0.212591	-0.174282	0.886208
F4IAX1	Amine oxidase [copper-containing] alpha 3, peroxisomal	CuAOalpha3	1.49e+07	5.62e+07	7.89e+07	2e+07	5.67e+07	3.48e+07	5.42e+07	2.84e+07			10	76.71	0	26.288	0.187703	0.743809	0.300178	1.2313
F4IRX7	SOUL heme-binding family protein	SOUL-1	5.73e+07	5.57e+07	6.3e+07	6.1e+07	5.93e+07	7.76e+07	6.33e+07	6.72e+07			10	27.352	0	28.816	0.93061	0.249043	0.168596	1.12396
F4JRE0	Transmembrane 9 superfamily member 12	TMN12	4.89e+07	9.85001e+07	6.38e+07	5.05e+07	5e+07	4.63e+07	7.55e+07	4.31e+07			10	74.139	0	112.29	0.386135	0.536476	-0.260674	0.834698
O04331;Q9LK25	Prohibitin-3, mitochondrial;Prohibitin-4, mitochondrial	PHB3;PHB4	1.04e+08	8.77e+07	4.07e+07	9.06e+07	8.79e+07	8.91e+07	1.12e+08	1.32e+08			10	30.399	0	100.78	0.631118	0.363269	0.445889	1.36215
O04904	Dihydroorotase, mitochondrial	PYR4	1.12e+08	1.28e+08	1.4e+08	1.23e+08	1.11e+08	1.01e+08	1.42e+08	8.52e+07			10	41.949	0	108.47	0.610667	0.373496	-0.215999	0.86095
O22683	Cyanate hydratase	CYN	2.1e+08	1.89e+08	2.2e+08	2.49e+08	1.97e+08	1.33e+08	1.22e+08	1.07e+08			10	18.592	0	185.66	1.74552	0.0912669	-0.667078	0.629781
O22773	Thylakoid lumenal 16.5 kDa protein, chloroplastic	At4g02530	7.02e+08	5.31e+08	5.14e+08	7.66e+08	6.49e+08	9.92e+08	7.74e+08	1.11e+09			10	23.663	0	235.45	1.10335	0.196845	0.478521	1.39331
O23614	Carboxyl-terminal-processing peptidase 2, chloroplastic	CTPA2	6.55e+07	4.95e+07	5.69e+07	5.4e+07	6.49e+07	6.64e+07	6.36e+07	6.6e+07			10	55.762	0	23.062	1.3369	0.151087	0.215146	1.16082
O24633	Proteasome subunit beta type-2-B	PBD2	1.27e+08	1.15e+08	1.34e+08	1.28e+08	1.15e+08	8.88e+07	9.73e+07	7.79e+07			10	21.984	0	70.476	1.80592	0.0849028	-0.423592	0.745566
O48529	Rhodanese-like domain-containing protein 9, chloroplastic	STR9	2.92e+08	3.99e+08	3.09e+08	2.88e+08	3.69e+08	3.57e+08	3.63e+08	3.9e+08			10	25.51	0	117.09	0.957016	0.238875	0.211739	1.15808
O48676	UDP-glycosyltransferase 74B1	UGT74B1	8.47e+07	7.21e+07	7.18e+07	8.46e+07	8.91e+07	8.63e+07	6.6e+07	8.02e+07			10	51.002	0	56.463	0.104071	0.848041	0.033463	1.02347
O49203	Nucleoside diphosphate kinase III, chloroplastic/mitochondrial	NDPK3	5.28e+08	4.55e+08	4.26e+08	6.03e+08	4.8e+08	4.87e+08	3.66e+08	4.26e+08			10	25.734	0	323.31	0.611073	0.373346	-0.189941	0.876641
O49377	Vesicle-associated membrane protein 711	VAMP711	1.68e+07	2.8e+07	2.9e+07	1.57e+07	3.76e+07	2.05e+07	2.19e+07	1.82e+07			10	25.039	0	95.72	0.150466	0.790066	0.13013	1.09439
O49562	Pyruvate, phosphate dikinase regulatory protein 1, chloroplastic	RP1	3.59e+07	3.39e+07	3.1e+07	3e+07	3.09e+07	4.22e+07	3.71e+07	5.05e+07			10	43.683	0	25.766	0.868769	0.268927	0.277514	1.2121
O50061	Large ribosomal subunit protein uL4c	RPL4	1.46e+08	1.72e+08	9.43e+07	1.32e+08	9.78e+07	2.07e+08	1.23e+08	3.07e+08			10	30.558	0	284.35	0.33175	0.581118	0.322546	1.25054
O64835	At2g23670/F26B6.32	YCF37	1.75e+08	1.05e+08	1.83e+08	1.54e+08	2.16e+08	2.06e+08	1.84e+08	2.09e+08			10	17.078	0	322.4	1.20358	0.17868	0.431091	1.34825
O65220	Peptidyl-prolyl cis-trans isomerase CYP28, chloroplastic	CYP28	5.42e+07	4.88e+07	5.53e+07	6.2e+07	6.45e+07	8.42e+07	6.27e+07	9.11999e+07			10	30.504	0	114.81	1.56249	0.115875	0.443974	1.36035
O80842	Cell division protein FtsY homolog, chloroplastic	CPFTSY	5.37e+07	7.83e+07	4.06e+07	5.27e+07	4.81e+07	5.1e+07	5.16e+07	5.62e+07			10	39.679	0	31.796	0.162816	0.776781	-0.0846858	0.94299
O82291	Probable plastid-lipid-associated protein 3, chloroplastic	PAP3	3.02e+08	2.98e+08	3.41e+08	2.97e+08	3.21e+08	3.2e+08	2.96e+08	3.18e+08			10	40.505	0	171.68	0.146762	0.794208	0.0212932	1.01487
O82796	Phosphoserine phosphatase, chloroplastic	PSP	5.22e+07	4.31e+07	4.07e+07	3.78e+07	5.09e+07	5.29e+07	5.19e+07	4.96e+07			10	32.318	0	18.705	1.31237	0.154095	0.250463	1.18959
P28493	Pathogenesis-related protein 5	At1g75040	2.16e+07	2.13e+07	3.13e+07	2.67e+07	5.1e+07	5.91e+07	4.38e+07	4.97e+07	+	WT gl-1 FML_WT gl-1 Dark	10	25.252	0	94.617	3.16588	0.0353514	1.02324	2.03247
P32826	Serine carboxypeptidase-like 49	SCPL49	7.67e+07	7.79e+07	9.18e+07	6.44e+07	7.32e+07	5.93e+07	8.88e+07	6.43e+07			10	57.301	0	32.25	0.330842	0.581944	-0.127787	0.915234
P56792	Large ribosomal subunit protein uL14c	rpl14	3.94e+08	3.16e+08	4.13e+08	2.85e+08	3.97e+08	4.31e+08	3.46e+08	3.99e+08			10	13.582	0	152.25	0.559321	0.404755	0.172191	1.12677
P56799	Small ribosomal subunit protein uS4c	rps4	1.24e+08	2.34e+08	2.05e+08	1.23e+08	1.63e+08	1.24e+08	1.39e+08	1.51e+08			10	23.24	0	126.37	0.326142	0.58795	-0.196571	0.872622
P56801	Small ribosomal subunit protein uS8c	rps8	2.17e+08	3.16e+08	3.17e+08	2.02e+08	2.3e+08	1.98e+08	2.31e+08	2.01e+08			10	15.479	0	46.228	0.696508	0.331179	-0.263559	0.83303
P93004	Aquaporin PIP2-7	PIP2-7	1.75e+08	1.91e+08	1.64e+08	1.61e+08	2.04e+08	2.25e+08	2.47e+08	2.44e+08	+	WT gl-1 FML_WT gl-1 Dark	10	29.742	0	323.31	2.5527	0.0513563	0.412051	1.33058
P93026	Vacuolar-sorting receptor 1	VSR1	1.22e+07	1.31e+07	1.37e+07	1.76e+07	1.7e+07	1.83e+07	1.85e+07	1.5e+07			10	68.991	0	19.816	1.13293	0.191696	0.290916	1.22342
Q01525	14-3-3-like protein GF14 omega	GRF2	2.59e+08	1.97e+08	2.09e+08	2.69e+08	2.93e+08	3.28e+08	2.45e+08	3.06e+08			10	29.161	0	145.59	1.22614	0.173147	0.332163	1.2589
Q01667	Chlorophyll a-b binding protein 6, chloroplastic	LHCA1	1.02e+09	1.15e+09	1.13e+09	9.86e+08	1.45e+09	1.21e+09	1.72e+09	1.65e+09			10	25.996	0	288.5	2.0549	0.0709319	0.482437	1.3971
Q06611	Aquaporin PIP1-2	PIP1-2	1e+09	8.98e+08	5.23e+08	8.71e+08	8.88e+08	1.1e+09	9.43e+08	1.12e+09			10	30.597	0	120.58	0.726797	0.320204	0.333638	1.26019
Q09152	Farnesyl pyrophosphate synthase 1, mitochondrial	FPS1	6.09e+07	4.67e+07	6.83e+07	5.76e+07	7.25e+07	4.99e+07	6.74e+07	4.49e+07			10	44.261	0	29.986	0.0130547	0.982304	-0.00783443	0.994584
Q0WLB5	Clathrin heavy chain 2	CHC2	9.3e+07	1.35e+08	1.09e+08	7.49e+07	7.82e+07	3.27e+07	8.27e+07	3.77e+07			10	193.27	0	43.297	1.24459	0.168683	-0.921108	0.528103
Q38799	Pyruvate dehydrogenase E1 component subunit beta-1, mitochondrial	PDH2	1.8e+08	1.64e+08	1.75e+08	1.76e+08	1.32e+08	1.51e+08	1.35e+08	1.61e+08			10	39.175	0	317.86	1.96159	0.0759087	-0.267379	0.830828
Q38951	Serine/threonine-protein phosphatase 2A 65 kDa regulatory subunit A gamma isoform	PP2AA3	6.17e+07	5.08e+07	5.7e+07	5.18e+07	6.06e+07	3.17e+07	5.32e+07	3.94e+07			10	65.516	0	72.86	0.6516	0.350969	-0.300148	0.812169
Q39061	RNA-binding protein CP33, chloroplastic	CP33	3.36e+08	2.51e+08	4.45e+08	3.29e+08	3.35e+08	3.68e+08	3.76e+08	4.62e+08			10	35.744	0	91.222	0.458769	0.48155	0.198612	1.14759
Q39101	Ferritin-1, chloroplastic	FER1	1.87e+08	1.53e+08	1.73e+08	2.01e+08	2.26e+08	1.22e+08	2.22e+08	1.06e+08			10	28.178	0	32.672	0.205585	0.727429	-0.154178	0.898644
Q39241	Thioredoxin H5	TRX5	1.74e+08	1.4e+08	1.61e+08	1.66e+08	1.69e+08	1.47e+08	1.37e+08	1.18e+08			10	13.122	0	323.31	0.658028	0.349327	-0.17424	0.886234
Q41969	Eukaryotic translation initiation factor 2 subunit beta	EIF2B	4.74e+07	1.97e+07	6.11e+07	4.46e+07	4.65e+07	3.99e+07	4.34e+07	4.83e+07			10	30.663	0	65.712	0.164441	0.775165	0.15301	1.11189
Q42449	Profilin-1	PRF1	1.35e+08	1.28e+08	1.48e+08	1.41e+08	1.84e+08	1.83e+08	1.41e+08	2e+08			10	14.266	0	36.054	1.59493	0.112735	0.349212	1.27386
Q42605	Bifunctional UDP-glucose 4-epimerase and UDP-xylose 4-epimerase 1	UGE1	4.31e+07	7.27e+07	4.83e+07	4.1e+07	5.44e+07	3.56e+07	4.85e+07	3.46e+07			10	39.157	0	26.236	0.416406	0.512674	-0.233262	0.850709
Q43387	Peroxidase 71	PER71	3.48e+07	2.85e+07	2.69e+07	1.41685e+07	3.21e+07	2.85e+07	2.74e+07	2.4e+07			10	34.889	0	25.52	0.22995	0.698601	0.167602	1.12319
Q56WH1;B9DHQ0	Tubulin alpha-3 chain;Tubulin alpha-5 chain	TUBA3;TUBA5	1.37e+09	1.67e+09	1.45e+09	1.25e+09	1.49e+09	9.03e+08	1.45e+09	9.53001e+08			10	49.654	0	316.57	0.656994	0.349545	-0.289323	0.818286
Q6TBX7	Carotene epsilon-monooxygenase, chloroplastic	CYP97C1	4.66e+07	7.36e+07	4.25e+07	4.17e+07	4.31e+07	3.36e+07	4.9e+07	3.61e+07			10	60.555	0	39.169	0.654201	0.34962	-0.311654	0.805718
Q70E96	Aldehyde dehydrogenase family 3 member F1	ALDH3F1	4.72e+07	3.94e+07	3.94e+07	4.21e+07	4.34e+07	3.88e+07	4.49e+07	4.19e+07			10	53.615	0	20.129	0.0438943	0.936231	0.00960493	1.00668
Q84TF0	Aldo-keto reductase family 4 member C10	AKR4C10	2.87e+07	2.89e+07	2.94e+07	3.11e+07	3.23e+07	2.95e+07	2.52e+07	2.54e+07			10	34.913	0	25.279	0.375967	0.543942	-0.078588	0.946984
Q8GWA1	Internal alternative NAD(P)H-ubiquinone oxidoreductase A1, mitochondrial	NDA1	1.29e+07	1.64e+07	2.25e+07	8.74e+06	1.28e+07	3.61e+07	1.74e+07	4.62e+07			10	56.627	0	9.3402	0.742812	0.313657	0.789606	1.7286
Q8GYA4	Cysteine-rich receptor-like protein kinase 10	CRK10	2.77e+07	4.59e+07	1.18e+07	2.23e+07	3.34e+07	3.04e+07	4.7e+07	3.38e+07			10	74.282	0	22.931	0.631107	0.36297	0.567349	1.4818
Q8GYI4	Phosphoenolpyruvate carboxylase family protein	At2g43180	2.31e+07	1.23742e+07	4.8e+07	3.32e+07	5.95e+07	3.19e+07	4.67e+07	4e+07			10	51.986	0	35.159	0.804301	0.292811	0.740106	1.6703
Q8GYZ3	RmlC-like jelly roll fold protein	At1g19130	8.74e+07	7.45e+07	7.46e+07	9.83e+07	9.79e+07	8.17e+07	1.06e+08	8.47e+07			10	21.64	0	102.7	0.516128	0.436377	0.14719	1.10741
Q8H7F6	Bifunctional monothiol glutaredoxin-S16, chloroplastic	GRXS16	6.95e+07	9.34999e+07	8.37e+07	7.47e+07	6.79e+07	7.26e+07	6.3e+07	7.63e+07			10	32.205	0	52.914	0.88096	0.265082	-0.194474	0.873891
Q8L5Y8	Thioredoxin superfamily protein	At5g65840	3.7e+07	2.74e+07	3.3e+07	3.14e+07	2.31e+07	3.06e+07	3.16e+07	4.18e+07			10	29.883	0	14.505	0.0778245	0.882446	-0.0425196	0.970958
Q8LA13	DEAD-box ATP-dependent RNA helicase 11	RH11	1.9e+07	4.76e+07	2.21e+07	1.46e+07	1.76e+07	3.2e+07	1.35e+07	3.7e+07			10	66.025	0	15.332	0.00880342	0.986831	-0.0132108	0.990885
Q8LDL0	Protein HHL1, chloroplastic	HHL1	1.08e+08	2.14e+08	1.89e+08	1.12e+08	9.43e+07	2.39e+08	1.12e+08	2.51e+08			10	26.081	0	182.65	0.0751872	0.885932	0.0932503	1.06677
Q8VY57	ADP-ribosylation factor-like protein 8a	ARL8A	5.38e+07	5.3e+07	5.17e+07	5.19e+07	7.4e+07	6.21e+07	6.45e+07	6e+07	+	WT gl-1 FML_WT gl-1 Dark	10	20.403	0	65.954	2.38461	0.0501639	0.304221	1.23475
Q8VYF1;O23515	Large ribosomal subunit protein eL15y;Large ribosomal subunit protein eL15z	RPL15B;RPL15A	3.7e+08	3.42e+08	3.65e+08	3.46e+08	3.31e+08	3.67e+08	3.02e+08	3.98e+08			10	24.239	0	111.99	0.134705	0.808942	-0.0325656	0.97768
Q8VZU2	Syntaxin-132	SYP132	3.53e+07	2.34e+06	3.3e+07	3.09e+07	4.53e+07	5.64e+07	5.12e+07	4.22e+07			10	34.225	0	58.175	0.776941	0.302358	1.50857	2.84527
Q8W585	ATP-dependent zinc metalloprotease FTSH 8, chloroplastic	FTSH8	5.19e+07	6.52e+07	4.19e+07	5.67e+07	4.79e+07	6.06e+07	6.03e+07	6.45e+07			10	73.198	0	19.787	0.316524	0.596245	0.122475	1.0886
Q93XW5	Thiohydroximate-O-sulfate sulfur/sulfate-lyase (nitrile-forming) NSP5	NSP5	4.53e+07	4.3e+07	4.26e+07	4.98e+07	5.76e+07	5.18e+07	4.54e+07	3.73e+07			10	35.853	0	30.298	0.197998	0.734927	0.0725102	1.05154
Q93Z08	Glucan endo-1,3-beta-glucosidase 6	At5g58090	6.23e+07	5.19e+07	7.12e+07	6.67e+07	8.56e+07	7.2e+07	6.8e+07	6.6e+07			10	52.211	0	51.547	0.819182	0.288847	0.212269	1.15851
Q93Z72	AT5g16970/F2K13_120	At5g17000	1.9e+07	2.01e+07	1.91e+07	1.61e+07	1.65e+07	2.05e+07	1.6e+07	2.24e+07			10	38.115	0	39.006	0.0285966	0.960232	0.0114579	1.00797
Q94A65	Rhodanese-like domain-containing protein 14, chloroplastic	At4g27700	1.46e+08	1.26e+08	1.98e+08	1.35e+08	1.63e+08	1.65e+08	1.66e+08	1.59e+08			10	24.872	0	157.08	0.404038	0.522254	0.132424	1.09613
Q94AQ8	Photosynthetic NDH subunit of subcomplex B 2, chloroplastic	PNSB2	5.84e+07	5.54e+07	6.74e+07	5.71e+07	6.16e+07	6.07e+07	7.39e+07	6.84e+07			10	38.005	0	70.698	0.818596	0.288598	0.150526	1.10997
Q94C74	Serine hydroxymethyltransferase 2, mitochondrial	SHM2	3.7e+07	4e+07	3.88e+07	3.51e+07	3.72e+07	3.41e+07	4.01e+07	2.75e+07			10	57.341	0	17.231	0.479713	0.463237	-0.131736	0.912733
Q94C86	Pectin lyase-like superfamily protein	At3g16850	7.55e+07	7.96e+07	1.05e+08	8.99e+07	1.02e+08	8.90001e+07	8.28e+07	7.23e+07			10	49.124	0	207.06	0.0361892	0.946297	-0.0154886	0.989322
Q94JX9	Nascent polypeptide-associated complex subunit alpha-like protein 2	At3g49470	6.78e+07	8.07e+07	8.93999e+07	6.93e+07	5.96e+07	9.08e+07	6.12e+07	8.10001e+07			10	23.712	0	196.2	0.186412	0.74544	-0.0843806	0.943189
Q96520	Peroxidase 12	PER12	4.57e+07	1.25e+07	2.46e+07	4.35e+07	3.34e+07	3e+07	3.86e+07	2.65e+07			10	39.559	0	32.069	0.158408	0.782306	0.186402	1.13792
Q9ASS6	Photosynthetic NDH subunit of lumenal location 5, chloroplastic	PNSL5	2.68e+08	2.04e+08	2.68e+08	2.21e+08	2.82e+08	2.77e+08	3.01e+08	2.66e+08			10	28.306	0	87.465	1.172	0.186313	0.237422	1.17888
Q9AV97	2-dehydro-3-deoxyphosphooctonate aldolase 1	KDSA1	4.64e+07	4.26e+07	4.2e+07	4.66e+07	3.99e+07	5.84e+07	4.08e+07	5.73e+07			10	31.656	0	19.457	0.339731	0.57376	0.123441	1.08933
Q9C5U8	Histidinol dehydrogenase, chloroplastic	HISN8	7.96e+07	9.84e+07	9.76001e+07	6.81e+07	8.31e+07	8.44999e+07	7.93e+07	9.67e+07			10	50.322	0	126.48	0.0294892	0.958023	0.0121684	1.00847
Q9C6B3	Gamma carbonic anhydrase 2, mitochondrial	GAMMACA2	1.39e+08	1.19e+08	1.12e+08	1.21e+08	1.21e+08	1.29e+08	1.1e+08	1.47e+08			10	30.065	0	30.143	0.148752	0.791608	0.0427866	1.0301
Q9C8D3	NAD(P)-binding Rossmann-fold superfamily protein	At1g66130	3.69e+07	4.31e+07	4.89e+07	3.71e+07	4.67e+07	4.94e+07	5.16e+07	5.09e+07			10	40.097	0	17.033	1.39919	0.144598	0.267602	1.20381
Q9C9C9	Cytosolic sulfotransferase 18	SOT18	1.12e+08	1.29e+08	1.14e+08	1.04e+08	1.12e+08	1.03e+08	9.34e+07	1.13e+08			10	40.464	0	27.837	0.649394	0.351678	-0.123132	0.918192
Q9CA59	NAP1-related protein 1	NRP1	8.65e+07	7.31e+07	8.13e+07	8.68e+07	9.57e+07	1e+08	9.25999e+07	9.66e+07			10	29.416	0	141.32	2.03546	0.0722887	0.23499	1.1769
Q9FDZ9;Q43291	Large ribosomal subunit protein eL21x/eL21w;Large ribosomal subunit protein eL21z/eL21y	RPL21F;RPL21C	2.58e+08	2.82e+08	2.89e+08	2.51e+08	1.99e+08	1.93e+08	1.58e+08	1.85e+08	+	WT gl-1 FML_WT gl-1 Dark	10	18.709	0	40.283	3.12305	0.0324762	-0.558251	0.679125
Q9FFH6	Fasciclin-like arabinogalactan protein 13	FLA13	3.44e+08	5.09e+08	5.68e+08	3.59e+08	9.82e+08	6.56e+08	1.05e+09	6.75e+08			10	26.205	0	123.4	1.9615	0.0755636	0.919168	1.89103
Q9FGS0	RNA-binding protein CP31B, chloroplastic	CP31B	2.59e+08	1.8e+08	2.83e+08	2.48e+08	2.64e+08	2.45e+08	2.5e+08	2.51e+08			10	31.869	0	244.54	0.215242	0.717004	0.0777106	1.05534
Q9FGT8	Temperature-induced lipocalin-1	TIL	2e+08	1.34e+08	1.9e+08	2.15e+08	2.35e+08	2.19e+08	1.63e+08	1.8e+08			10	21.434	0	188.27	0.241683	0.685359	0.115973	1.08371
Q9FM97	Pyruvate kinase	MCD7.8	8.42e+07	1.31e+08	1.09e+08	7.18e+07	8.05e+07	7.1e+07	8.57001e+07	6.83e+07			10	54.411	0	18.625	0.822806	0.288207	-0.341891	0.789006
Q9FNE2	Glutaredoxin-C2	GRXC2	3.7e+08	3.23e+08	4.36e+08	3.45e+08	3.64e+08	3.49e+08	3.24e+08	3.29e+08			10	11.756	0	164.29	0.456265	0.482547	-0.102183	0.931622
Q9FRL8	Glutathione S-transferase DHAR2	DHAR2	1.04e+08	9.77e+07	9.89e+07	9e+07	8.88e+07	8.44e+07	1e+08	7.6e+07			10	23.407	0	28.57	0.91062	0.253278	-0.166759	0.890842
Q9FVR9	FAD/NAD(P)-binding oxidoreductase family protein	At1g57770	4.77e+07	6.34e+07	4.04e+07	5.47e+07	5.32e+07	4.46e+07	4.71e+07	3.51e+07			10	61.723	0	35.507	0.462652	0.477828	-0.192176	0.875285
Q9FZ47	ACT domain-containing protein ACR11	ACR11	5.15e+08	5.54e+08	5.7e+08	6.21e+08	4.79e+08	6.85e+08	5.11e+08	6.71e+08			10	31.294	0	254.01	0.0991469	0.853903	0.038938	1.02736
Q9LEV3	CBS domain-containing protein CBSX3, mitochondrial	CBSX3	5.81e+07	4.34e+07	5.23e+07	5.58e+07	5.12e+07	5.64e+07	5.73e+07	6.08e+07			10	22.729	0	112.52	0.481767	0.461856	0.112784	1.08131
Q9LFA6	Beta-galactosidase 2	BGAL2	2.13e+07	8.88118e+06	2.36e+07	2.16e+07	3.02e+07	2.79e+07	3.17e+07	2.8e+07			10	82.014	0	153.91	1.16088	0.187281	0.738807	1.6688
Q9LFG3	Tetratricopeptide repeat (TPR)-like superfamily protein	F4P12_260	6.72e+07	5.04e+07	6.27e+07	6.22e+07	6.41e+07	6.55e+07	5.59e+07	6.3e+07			10	44	0	23.475	0.150446	0.789784	0.0406885	1.0286
Q9LHB9	Peroxidase 32	PER32	2.51e+07	1.59e+07	2.3e+07	4.52e+07	4.42e+07	1.76e+07	3.53e+07	1.13e+07			10	38.847	0	74.234	0.067888	0.898347	-0.104764	0.929957
Q9LK72	Lectin-like protein At3g16530	At3g16530	3.17e+07	1.36e+07	4.27e+07	3.68e+07	1.02e+08	1e+08	9.32e+07	8.23e+07	+	WT gl-1 FML_WT gl-1 Dark	10	30.509	0	323.31	2.41186	0.0494237	1.7129	3.2782
Q9LPW0	Glyceraldehyde-3-phosphate dehydrogenase GAPA2, chloroplastic	GAPA2	1.01e+09	1.09e+09	1.35e+09	9.36e+08	8.54e+08	6.78e+08	9.49e+08	7.47e+08			10	42.846	0	323.31	1.5193	0.120239	-0.440225	0.73702
Q9LSV0	Glyoxylate/succinic semialdehyde reductase 1	GLYR1	1.42e+08	1.25e+08	1.1e+08	1.41e+08	1.08e+08	1.81e+08	1.09e+08	2.01e+08			10	30.691	0	65.229	0.258824	0.663246	0.159382	1.11681
Q9LTX3	Pyridoxine/pyridoxamine 5-phosphate oxidase 1, chloroplastic	PPOX1	4.17e+07	2.96e+07	4.23e+07	4.54e+07	3.67e+07	3.75e+07	3.66e+07	3.28e+07			10	59.375	0	45.573	0.394262	0.529923	-0.130197	0.913707
Q9LUG8	AT3g23600/MDB19_9	At3g23600	1.75e+08	1.74e+08	1.69e+08	1.64e+08	1.48e+08	1.41e+08	1.67e+08	1.36e+08			10	25.861	0	238.03	1.65114	0.106424	-0.208103	0.865675
Q9LVM2	NAD(P)H-quinone oxidoreductase subunit N, chloroplastic	ndhN	1.49e+08	2.35e+08	1.83e+08	1.43e+08	1.56e+08	1.4e+08	1.47e+08	1.33e+08			10	23.398	0	53.586	0.798077	0.295151	-0.275404	0.826219
Q9LY74	2-methyl-6-phytyl-1,4-hydroquinone methyltransferase, chloroplastic	VTE3	1.78e+08	1.6e+08	2.39e+08	1.69e+08	1.96e+08	1.52e+08	1.66e+08	1.76e+08			10	37.926	0	145.24	0.276955	0.643256	-0.100574	0.932662
Q9LZV4	Serine/threonine-protein kinase STN8, chloroplastic	STN8	3.23e+07	3.07e+07	3.9e+07	2.6e+07	2.45e+07	2.84e+07	3.27e+07	2.94e+07			10	54.978	0	17.103	0.444887	0.491228	-0.146994	0.90313
Q9M088	Glucan endo-1,3-beta-glucosidase 5	At4g31140	4.91e+07	3.34e+07	4.83e+07	5.27e+07	6.32e+07	5.2e+07	6.23e+07	5.43e+07			10	52.715	0	51.663	1.12707	0.192501	0.353305	1.27748
Q9M5K2	Dihydrolipoyl dehydrogenase 2, mitochondrial	LPD2	8.78e+07	9.96e+07	7.41e+07	9.82e+07	8.55e+07	8.77e+07	7.01e+07	9.32e+07			10	53.985	0	64.382	0.297432	0.618625	-0.0943294	0.936708
Q9MA55	Acyl-CoA-binding domain-containing protein 4	ACBP4	2.13e+07	1.06e+07	2.5e+07	2.81e+07	2.31e+07	2.43e+07	1.79e+07	1.87e+07			10	73.074	0	30.262	0.0651593	0.901582	0.0611076	1.04327
Q9S7W4	AT3g07720/F17A17_6	F17A17.6	4.65e+07	4.39e+07	5.28e+07	4.45e+07	5.57e+07	5.09e+07	4.7e+07	4.71e+07			10	35.685	0	71.726	0.535084	0.420178	0.0969839	1.06954
Q9SA34	Inosine-5-monophosphate dehydrogenase 2	At1g16350	5.53e+07	6.58e+07	7.19e+07	5.84e+07	5.96e+07	3.57e+07	4.73e+07	3.82e+07			10	54.051	0	18.612	1.42231	0.139193	-0.49767	0.70825
Q9SCY2	Peptidyl-prolyl cis-trans isomerase FKBP13, chloroplastic	FKBP13	2.43e+08	2.13e+08	2.51e+08	2.52e+08	2.64e+08	2.99e+08	2.77e+08	2.54e+08			10	22.039	0	65.682	1.33144	0.151371	0.19062	1.14125
Q9SEU8	Thioredoxin M2, chloroplastic	TRXM2	1.37e+09	1.14e+09	1.48e+09	1.41e+09	1.47e+09	1.36e+09	1.18e+09	1.23e+09			10	20.312	0	323.31	0.14628	0.795104	-0.0419083	0.971369
Q9SIE1	Bifunctional aspartate aminotransferase and glutamate/aspartate-prephenate aminotransferase	PAT	3.28e+07	3.85e+07	3.91e+07	3.2e+07	3.79e+07	2.57e+07	3.76e+07	2.88e+07			10	50.999	0	14.806	0.402155	0.523524	-0.145756	0.903905
Q9SJZ7	Chaperone protein dnaJ A6, chloroplastic	DJA6	4.15e+07	4.29e+07	4.82e+07	4.56e+07	3.44e+07	4.24e+07	3.49e+07	4.63e+07			10	47.761	0	46.679	0.779654	0.302143	-0.182861	0.880954
Q9SLV3	At1g58270/F19C14_8	ZW9	2.57e+07	1.2e+07	2.08e+07	2.98e+07	3.31e+07	3.54e+07	3.08e+07	2.83e+07			10	45.035	0	97.525	1.06057	0.208439	0.604403	1.52035
Q9SMY7	Probable pectinesterase/pectinesterase inhibitor 44	PME44	3.43e+07	3.12e+07	3.38e+07	3.88e+07	4.06e+07	4.49e+07	4.48e+07	3e+07			10	58.499	0	51.35	0.630702	0.362958	0.200956	1.14946
Q9SRH5	Mitochondrial outer membrane protein porin 1	VDAC1	1.22e+08	1.38e+08	8.17e+07	1.14e+08	9.82e+07	1.27e+08	1.43e+08	2.02e+08			10	29.425	0	148.01	0.510338	0.44231	0.300001	1.23115
Q9SVD1	At3g52500	F22O6_120	6.62e+07	5.3e+07	4.84e+07	6.44e+07	5.46e+07	5.8e+07	6.7e+07	5.5e+07			10	51.004	0	45.861	0.0644772	0.902727	0.0234141	1.01636
Q9SX77	Succinate dehydrogenase subunit 5, mitochondrial	SDH5	9.93e+07	6.13e+07	9.48e+07	8.90001e+07	1.2e+08	9.87e+07	1.19e+08	9.5e+07			10	28.106	0	148.76	0.976368	0.233033	0.345614	1.27069
Q9T024	AT4g39150/T22F8_50	At4g39150	6.19e+07	7.84e+07	7.05e+07	5.61e+07	7.36e+07	8.03e+07	7.37e+07	7.24e+07			10	38.461	0	72.208	0.801825	0.292872	0.179085	1.13217
Q9XGM1	V-type proton ATPase subunit D	VHA-D	1e+08	8.78e+07	8.19e+07	1.14e+08	9.06e+07	1.3e+08	9.11999e+07	1.46e+08			10	29.058	0	37.568	0.524999	0.428249	0.233977	1.17607
Q9XI55	F9L1.8 protein	FNRL	1.56e+08	1.32e+08	1.61e+08	1.52e+08	1.46e+08	1.82e+08	1.44e+08	1.96e+08			10	31.923	0	49.945	0.510798	0.441954	0.143403	1.10451
Q9ZNT1	NADH--cytochrome b5 reductase 1	CBR1	6.97e+07	7.31e+07	6.18e+07	7.94e+07	8.10001e+07	8.26e+07	7.7e+07	7.95e+07			10	31.49	0	65.707	1.1941	0.180709	0.178026	1.13133
Q9ZPZ4	T31J12.3 protein	At1g09310	4.56e+08	3.28e+08	4.3e+08	5.02e+08	5.58e+08	5.99e+08	5.8e+08	6.33e+08			10	19.947	0	237.29	1.89785	0.07904	0.481582	1.39627
Q9ZT91	Elongation factor Tu, mitochondrial	TUFA	7.46e+07	6.22e+07	6.2e+07	7.96e+07	4.45e+07	8.34e+07	6.27e+07	8.2e+07			10	49.409	0	88.34	0.104769	0.847926	-0.0657964	0.955418
Q9ZTW3;P47192	Vesicle-associated membrane protein 721;Vesicle-associated membrane protein 722	VAMP721;VAMP722	7.76e+07	6.17e+07	6.22e+07	7.94e+07	9.59e+07	7.55e+07	8.65e+07	7.94e+07			10	24.765	0	72.295	1.12696	0.19238	0.268117	1.20423
F4HTT6	Peptidyl-prolyl cis-trans isomerase CYP26-2, chloroplastic	CYP26-2	9.34e+07	1.14e+08	1.17e+08	1.02e+08	1.19e+08	1.57e+08	1.2e+08	1.55e+08			11	34.374	0	226.12	1.45221	0.132241	0.362855	1.28597
F4IFC5	Threonine--tRNA ligase, chloroplastic/mitochondrial 2	EMB2761	4.5e+07	4.88e+07	6.19e+07	3.68e+07	3.94e+07	3.91e+07	3.85e+07	3.59e+07			11	74.784	0	35.304	1.00265	0.226711	-0.308062	0.807726
F4J1U2	Glutamate NMDA receptor subunit epsilon-1, putative (DUF3598)	BFA1	5.68e+07	2.17e+07	5.71e+07	5.51e+07	4.44e+07	5.19e+07	5.14e+07	4.34e+07			11	44.676	0	108.43	0.10691	0.844369	0.101657	1.07301
F4JFN3	Heat shock protein 90-6, mitochondrial	HSP90-6	1.76e+08	1.65e+08	1.54e+08	1.6e+08	1.9e+08	1.48e+08	1.98e+08	1.47e+08			11	90.566	0	55.685	0.152262	0.787856	0.0484672	1.03417
F4K7W6	Retinal-binding protein	TOPTELOMERE.1	2.19e+07	1.04195e+07	1.51e+07	2.27e+07	2.12e+07	2.82e+07	1.98e+07	2.97e+07			11	55.35	0	19.504	0.913317	0.252615	0.542065	1.45606
O22173	Polyadenylate-binding protein 4	PAB4	4.63e+07	3.92e+07	5.49e+07	4.6e+07	4.09e+07	5.44e+07	3.97e+07	5.82e+07			11	71.652	0	50.963	0.0872146	0.871293	0.0413904	1.02911
O22785	Pre-mRNA-processing factor 19 homolog 2	PRP19B	3.77e+07	5.39e+07	4.85e+07	4.89e+07	3.97e+07	3.34e+07	3.09e+07	2.29e+07			11	56.727	0	32.318	1.60041	0.112692	-0.590181	0.664259
O22809;O22810	NAD(P)-binding Rossmann-fold superfamily protein;At2g33600	CRL1;CRL2	5.91e+07	7.94e+07	5.67e+07	5.9e+07	4.94e+07	6.2e+07	5.6e+07	5.42e+07			11	35.875	0	37.081	0.69872	0.330462	-0.188965	0.877235
O22870	Peptidyl-prolyl cis-trans isomerase FKBP16-3, chloroplastic	FKBP16-3	4.22e+08	4.63e+08	5.89e+08	4.24e+08	5.79e+08	5.41e+08	5.3e+08	5.09e+08			11	23.564	0	90.889	0.829799	0.284708	0.198066	1.14716
O23708	Proteasome subunit alpha type-2-A	PAB1	2.73e+08	2.91e+08	3.19e+08	3.05e+08	2.65e+08	2.48e+08	2.81e+08	2.27e+08			11	25.701	0	135.23	1.44891	0.132726	-0.220673	0.858165
O48782	Heme oxygenase 1, chloroplastic	HO1	1.34e+08	1.24e+08	1.21e+08	1.19e+08	1.62e+08	1.44e+08	1.33e+08	1.29e+08			11	32.691	0	125.96	1.18321	0.183352	0.18558	1.13727
O50039	Ornithine transcarbamylase, chloroplastic	OTC	1.36e+08	1.18e+08	1.31e+08	1.3e+08	1.11e+08	8.21e+07	1.07e+08	8.13e+07			11	41.002	0	44.086	1.88255	0.08	-0.44638	0.733882
O64517	Metacaspase-4	AMC4	1.12e+08	1.02e+08	1.03e+08	1.07e+08	1.15e+08	9.03e+07	1.23e+08	1.07e+08			11	45.483	0	55.683	0.10867	0.842116	0.0295944	1.02073
O80526	ATP-citrate synthase alpha chain protein 3	ACLA-3	6.01e+07	5.87e+07	5.15e+07	5.87e+07	6.2e+07	4.96e+07	6.48e+07	5.08e+07			11	46.945	0	25.937	0.060221	0.909488	-0.0188074	0.987048
O80634	Photosynthetic NDH subunit of lumenal location 1, chloroplastic	PNSL1	6.18e+07	5.53e+07	7.76e+07	4.75e+07	6.4e+07	7.2e+07	6.51e+07	7.67e+07			11	26.962	0	170.91	0.644548	0.355876	0.21727	1.16253
O80837	Remorin	DBP	6.68e+07	4.25e+07	6.5e+07	7.02e+07	8.36e+07	9.21e+07	9.34e+07	1.01e+08			11	20.968	0	146.77	1.90424	0.0791903	0.621797	1.53879
O80858	Expressed protein	At2g30930	3.64e+07	2.66e+07	3.72e+07	3.58e+07	6.03e+07	8.66999e+07	6.43e+07	1.11e+08	+	WT gl-1 FML_WT gl-1 Dark	11	16.936	0	222.12	2.69425	0.0487778	1.21372	2.31935
O82234	Translation initiation factor IF3-2, chloroplastic	IF3-2	2.95e+07	4.9e+07	6.34e+07	2.35e+07	2.61e+07	8.51e+07	2.08e+07	1.22e+08			11	35.141	0	22.288	0.192858	0.739552	0.34699	1.2719
P21276	Superoxide dismutase [Fe] 1, chloroplastic	FSD1	1.9e+09	1.19e+09	1.65e+09	1.89e+09	1.72e+09	1.64e+09	1.57e+09	1.52e+09			11	23.791	0	323.31	0.0354342	0.947068	-0.0167184	0.988479
P34788	Small ribosomal subunit protein uS13z/uS13y/uS13x	RPS18C	3.32e+08	4.52e+08	4.15e+08	3.23e+08	2.99e+08	3.11e+08	2.61e+08	3.74e+08			11	17.545	0	212.34	0.907628	0.254097	-0.287001	0.819604
P42644	14-3-3-like protein GF14 psi	GRF3	4.24e+08	4.64e+08	3.96e+08	4.42e+08	4.23e+08	4.58e+08	3.82e+08	4.82e+08			11	28.606	0	323.31	0.050876	0.924673	0.0127192	1.00886
P42742	Proteasome subunit beta type-1	PBF1	1.03e+08	1.03e+08	1.29e+08	1.02e+08	1.02e+08	8.06e+07	9.91e+07	7.86e+07			11	24.644	0	66.909	1.15166	0.189078	-0.281063	0.822985
P42795;P42794	Large ribosomal subunit protein uL5z;Large ribosomal subunit protein uL5y/uL5x/uL5w	RPL11A;RPL11D	4.71e+08	4.44e+08	5.73e+08	4.91e+08	4.42e+08	4.83e+08	3.4e+08	4.21e+08			11	20.831	0	56.328	0.897622	0.258763	-0.23628	0.848931
P46077	14-3-3-like protein GF14 phi	GRF4	1.92e+08	1.36e+08	1.54e+08	1.81e+08	2.02e+08	1.78e+08	1.68e+08	1.89e+08			11	30.194	0	283.49	0.607457	0.375792	0.162363	1.11912
P48523	Cinnamyl alcohol dehydrogenase 4	CAD4	5.04e+07	4.97e+07	5.44e+07	4.29e+07	6.09e+07	4.76e+07	5.6e+07	4.53e+07			11	39.098	0	34.875	0.279717	0.640533	0.0827723	1.05905
P49107	Photosystem I reaction center subunit N, chloroplastic	PSAN	3.42e+08	3.89e+08	4.64e+08	3.42e+08	3.23e+08	7.81e+08	3.85e+08	8.98e+08			11	18.429	0	291.33	0.64279	0.357082	0.511636	1.42567
P93732	Proline iminopeptidase	PIP	6.11e+07	4.06e+07	5.77e+07	5.39e+07	5.64e+07	4.17e+07	5.89e+07	4.04e+07			11	43.058	0	28.726	0.243363	0.683754	-0.115787	0.922879
Q03250	Glycine-rich RNA-binding protein 7	RBG7	1.06e+08	1.26e+08	1.22e+08	8.53e+07	1.02e+08	3.01e+08	8.26e+07	3.79e+08			11	16.89	0	167.08	0.579667	0.394166	0.69744	1.62162
Q03509	Calmodulin-6	CAM6	1.26e+09	3.28e+08	1.35e+09	1.32e+09	1.47e+09	1.2e+09	1.37e+09	1.15e+09			11	16.833	0	323.31	0.419312	0.510659	0.478993	1.39377
Q05728	Phosphoribosylformylglycinamidine cyclo-ligase, chloroplastic	PUR5	4.05e+07	5.6e+07	5.64e+07	4.44e+07	5.64e+07	5.39e+07	6.51e+07	5.66e+07			11	41.504	0	60.874	0.930091	0.248878	0.244959	1.18506
Q0WM29	Methylmalonate-semialdehyde dehydrogenase [acylating], mitochondrial	ALDH6B2	4.79e+07	4.27e+07	3.98e+07	5.48e+07	5.07e+07	5.18e+07	5.08e+07	4.9e+07			11	65.926	0	85.563	0.644641	0.356117	0.137836	1.10025
Q0WP12	Thiocyanate methyltransferase 1	HOL1	1.11e+08	1.43e+08	1.23e+08	1.12e+08	1.54e+08	2.37e+08	1.56e+08	2.48e+08			11	25.288	0	92.627	1.77345	0.0890067	0.672743	1.5941
Q0WQF7	Dihydrolipoyllysine-residue acetyltransferase component 1 of pyruvate dehydrogenase complex, mitochondrial	LTA3	1.21e+08	2.22e+08	1.56e+08	1.2e+08	1.37e+08	1.11e+08	1.29e+08	1.16e+08			11	68.862	0	61.812	0.617405	0.369958	-0.285979	0.820185
Q38814	Thiamine thiazole synthase, chloroplastic	THI1	3.35e+08	3.03e+08	2.88e+08	3.15e+08	2.49e+08	3.71e+08	2.73e+08	4.14e+08			11	36.664	0	168.06	0.091209	0.865829	0.0453	1.0319
Q38924	Fe(3+)-Zn(2+) purple acid phosphatase 12	PAP12	5.46e+07	2.51e+07	4.52e+07	4.81e+07	4.88e+07	4.16e+07	4.87e+07	3.61e+07			11	54.122	0	67.491	0.0875726	0.870677	0.0651093	1.04616
Q38929	Isopentenyl-diphosphate Delta-isomerase I, chloroplastic	IPP1	1.16e+08	9.65e+07	1.07e+08	9.71e+07	1.31e+08	9.54e+07	1.18e+08	1.03e+08			11	33.214	0	83.858	0.344665	0.569838	0.0962954	1.06902
Q39002	ADP,ATP carrier protein 1, chloroplastic	AATP1	3.85e+07	4.53e+07	3.97e+07	3.39e+07	4.36e+07	4.08e+07	4.51e+07	4.66e+07			11	68.134	0	64.924	0.892591	0.260712	0.167891	1.12341
Q39227	24-methylenesterol C-methyltransferase 2	SMT2	3.28e+07	3.8e+07	3.63e+07	2.94e+07	4.65e+07	3.96e+07	4.47e+07	4.27e+07			11	40.45	0	24.648	1.96688	0.0759263	0.35044	1.27495
Q43725	Cysteine synthase, mitochondrial	OASC	5.72e+07	5.67e+07	5e+07	6.29e+07	4.9e+07	4.6e+07	5.22e+07	4.85e+07			11	45.814	0	68.884	1.44917	0.132903	-0.209476	0.864851
Q501G7	Alpha/beta-Hydrolases superfamily protein	CRSH	2.05e+08	4.77e+07	8.40999e+07	1.96e+08	9.69e+07	1.12e+08	1.01e+08	1.05e+08			11	34.189	0	178.16	0.0863371	0.87106	-0.121475	0.919247
Q84L30	Ubiquitin receptor RAD23d	RAD23D	8.72e+07	7.76e+07	8.14e+07	9.66e+07	1.06e+08	9.7e+07	8.64e+07	8.86e+07			11	40.066	0	61.336	0.717604	0.321487	0.141219	1.10284
Q84W65	SufE-like protein 1, chloroplastic/mitochondrial	SUFE1	7.32e+07	9e+07	7.28e+07	7.54e+07	7.72e+07	7.37e+07	6.01e+07	7.31e+07			11	40.833	0	19.407	0.57906	0.394246	-0.133193	0.911811
Q8L7R2	Homoserine kinase	HSK	9.51999e+07	8e+07	9.51999e+07	8.95e+07	7.89e+07	8.43e+07	8.29e+07	8.85e+07			11	38.528	0	107.84	0.737211	0.316642	-0.1028	0.931224
Q8LD27	Proteasome subunit beta type-6	PBA1	1.41e+08	1.34e+08	1.61e+08	1.47e+08	1.58e+08	1.29e+08	1.21e+08	1.16e+08			11	25.151	0	242.16	0.686498	0.336438	-0.161094	0.894347
Q8RWT8	Serine--tRNA ligase, chloroplastic/mitochondrial	OVA7	3.17e+07	2.67e+07	3.94e+07	2.98e+07	3.42e+07	2.86e+07	3e+07	3.22e+07			11	57.351	0	70.327	0.0486106	0.92823	-0.018199	0.987465
Q8VZW6	Elongation factor P (EF-P) family protein	At3g08740	2.07e+08	1.92e+08	2.54e+08	1.76e+08	1.99e+08	2.01e+08	2.07e+08	1.79e+08			11	26.228	0	72.055	0.214043	0.717708	-0.0653968	0.955682
Q93VR4	MLP-like protein 423	MLP423	3.65e+08	2.59e+08	2.07e+08	3.5e+08	2.48e+08	2.1e+08	2.58e+08	1.98e+08			11	17.054	0	123.75	0.791294	0.297607	-0.341058	0.789462
Q93WI0	Rhodanese-like/PpiC domain-containing protein 12, chloroplastic	At5g19370	5.29e+07	4.15e+07	6.51e+07	5.11e+07	4.07e+07	5.1e+07	3.99e+07	4.33e+07			11	32.98	0	18.409	0.824459	0.287148	-0.256519	0.837105
Q940I2	Thioredoxin family protein	MED24.18	8.36e+07	9.46e+07	1.03e+08	7.78e+07	8.28e+07	7.11e+07	9.37999e+07	6.42e+07			11	37.04	0	74.992	0.670779	0.343183	-0.209511	0.86483
Q941D3	Probable plastid-lipid-associated protein 8, chloroplastic	PAP8	8.84e+07	7.71e+07	9.1e+07	8.2e+07	1.02e+08	8.53e+07	8.28e+07	8.05e+07			11	26.482	0	37.515	0.198959	0.734054	0.047349	1.03336
Q949U1	Dihomomethionine N-hydroxylase	CYP79F1	5.72e+07	3.63e+07	4.89e+07	5.32e+07	2.87e+07	1.75e+07	1.68e+07	1.72e+07	+	WT gl-1 FML_WT gl-1 Dark	11	61.695	0	17.276	2.83918	0.0402462	-1.30449	0.404864
Q94A40	Coatomer subunit alpha-1	At1g62020	4.84e+07	3.07e+07	4.12e+07	4.54e+07	3.51e+07	2.18e+07	3.25e+07	2.41e+07			11	136.56	0	26.985	1.33904	0.151856	-0.553328	0.681447
Q94AW8	Chaperone protein dnaJ 3	ATJ3	8.95e+07	7.57e+07	1.07e+08	8.90001e+07	8.04e+07	7.17e+07	7.83e+07	6.4e+07			11	46.444	0	90.33	1.21235	0.177365	-0.289818	0.818005
Q94K48	ARM repeat superfamily protein	At3g62530	1.02e+08	1.21e+08	1.02e+08	9.47e+07	8.76e+07	9.17e+07	9.85001e+07	9.25e+07			11	24.503	0	54.874	1.11231	0.194145	-0.175966	0.885175
Q96514	Cytochrome P450 71B7	CYP71B7	4.69e+07	4.77e+07	3.26e+07	4.48e+07	4.72e+07	4.95e+07	5.28e+07	4.93e+07			11	57.208	0	108.86	0.842009	0.27863	0.224098	1.16805
Q9C5C8	Peptide methionine sulfoxide reductase B2, chloroplastic	MSRB2	5.85e+07	3.24e+07	6.04e+07	6.34e+07	6.54e+07	6.56e+07	6.1e+07	7.22e+07			11	21.968	0	37.302	0.722239	0.322194	0.345083	1.27022
Q9C5U3;Q94BQ2	26S proteasome regulatory subunit 8 homolog A;26S proteasome regulatory subunit 8 homolog B	RPT6A;RPT6B	7.09e+07	7.75e+07	5.71e+07	5.5e+07	4.2e+07	4.15e+07	6.38e+07	4.23e+07			11	47.247	0	23.694	1.28899	0.158676	-0.468797	0.722567
Q9C9C0	Serine protease SPPA, chloroplastic	SPPA	4.07e+07	5.41e+07	4.85e+07	4.37e+07	4.22e+07	3.51e+07	5.28e+07	4.27e+07			11	75.094	0	15.753	0.344817	0.570026	-0.120697	0.919743
Q9FH82	Pectin acetylesterase 11	PAE11	6.03e+07	6e+07	4.04e+07	5.54e+07	6.29e+07	5.07e+07	6.15e+07	5.72e+07			11	42.009	0	96.932	0.325417	0.58833	0.117571	1.08491
Q9FIX1	AIG2-like protein B	AIG2LB	1.57e+08	1.17e+08	1.12e+08	1.37e+08	1.43e+08	1.21e+08	1.37e+08	1.06e+08			11	20.017	0	46.164	0.102992	0.848599	-0.0414214	0.971697
Q9FJF1;P28186	Putative GTP-binding protein ara-3;Ras-related protein RABE1c	ATRABE1B;RABE1C	2.92e+08	2.45e+08	2.23e+08	2.39e+08	2.75e+08	2.68e+08	2.34e+08	2.42e+08			11	23.834	0	100.9	0.121668	0.824528	0.0325942	1.02285
Q9FKX3	Cell wall integrity/stress response component	At5g66090	8.95e+07	8.83e+07	1.22e+08	1e+08	1.1e+08	1.16e+08	9.85001e+07	1.1e+08			11	22.54	0	225.84	0.501257	0.448164	0.130001	1.09429
Q9FLP0	65-kDa microtubule-associated protein 1	MAP65-1	5.95e+07	8.44999e+07	4.94e+07	6.38e+07	7.17e+07	8.90001e+07	8.39001e+07	8.89e+07			11	65.784	0	104.42	1.18161	0.183883	0.396682	1.31648
Q9FM65	Fasciclin-like arabinogalactan protein 1	FLA1	2.99e+08	3.07e+08	3.4e+08	3.03e+08	3.33e+08	3.16e+08	4.86e+08	2.79e+08			11	44.849	0	323.31	0.361098	0.558025	0.148358	1.10831
Q9FUZ2	Peptide deformylase 1B, chloroplastic/mitochondrial	PDF1B	1.61e+08	2.01e+08	2.53e+08	1.74e+08	1.68e+08	3.09e+08	1.99e+08	2.69e+08			11	30.61	0	98.906	0.436994	0.49848	0.240991	1.1818
Q9FVP6	3-phosphoshikimate 1-carboxyvinyltransferase	EPSPS	5.37e+07	5.65e+07	4.82e+07	5.43e+07	4.82e+07	4.64e+07	4.63e+07	5.65e+07			11	55.831	0	53.72	0.625572	0.364854	-0.110185	0.926469
Q9FZ48	Ubiquitin-conjugating enzyme E2 36	UBC36	6.23e+07	4.64e+07	7.04e+07	6.81e+07	8.05e+07	6.81e+07	6.45e+07	6.42e+07			11	17.22	0	80.234	0.523669	0.429095	0.177982	1.1313
Q9LHG9	Nascent polypeptide-associated complex subunit alpha-like protein 1	At3g12390	3.86e+08	4.23e+08	4.66e+08	4.11e+08	3.34e+08	4.68e+08	3.4e+08	4.95e+08			11	21.982	0	204.52	0.148808	0.791872	-0.0623517	0.957702
Q9LK23	Glucose-6-phosphate 1-dehydrogenase 5, cytoplasmic	G6PD5	3.88e+07	3.6e+07	3.44e+07	3.2e+07	2.82e+07	2.79e+07	3.18e+07	3.08e+07			11	59.156	0	16.082	1.80439	0.0847889	-0.249155	0.841389
Q9LK96	AT3g15090/K15M2_24	At3g15090	2.98e+07	2.97e+07	3.67e+07	2.69e+07	2.61e+07	3.24e+07	3.13e+07	2.99e+07			11	39.394	0	33.601	0.113741	0.8342	-0.0357022	0.975557
Q9LKJ1	3-hydroxyisobutyryl-CoA hydrolase 1	CHY1	3.73e+07	3.28e+07	4.28e+07	3.57e+07	4.43e+07	3.86e+07	4.58e+07	3.78e+07			11	42.073	0	59.443	0.770949	0.304306	0.165809	1.1218
Q9LMG7	Probable inactive purple acid phosphatase 2	PAP2	6.12e+07	5.83e+07	7.74e+07	6.65e+07	6.69e+07	5.82e+07	6.29e+07	5.31e+07			11	73.716	0	52.469	0.494207	0.453086	-0.12448	0.917335
Q9LMK7	Ran-binding protein 1 homolog a	RANBP1A	1.63e+08	1.46e+08	1.51e+08	1.73e+08	1.43e+08	1.36e+08	1.26e+08	1.27e+08			11	25.601	0	323.31	1.92502	0.0774545	-0.249572	0.841146
Q9LQ55	Dynamin-2B	DRP2B	7.3e+07	7.7e+07	7.65e+07	8.26e+07	5.94e+07	5.62e+07	8.53e+07	5.16e+07			11	100.23	0	29.199	0.999932	0.227444	-0.318352	0.801986
Q9LR44	UDP-glycosyltransferase 75B1	UGT75B1	3.7e+07	3.7e+07	3.94e+07	3.98e+07	4.34e+07	4.67e+07	4.36e+07	4.24e+07	+	WT gl-1 FML_WT gl-1 Dark	11	52.813	0	219.1	2.54903	0.0518182	0.200874	1.14939
Q9LRX8	Large ribosomal subunit protein uL13y	RPL13AB	1.41e+08	1.81e+08	1.77e+08	1.57e+08	1.67e+08	1.36e+08	1.14e+08	1.27e+08			11	23.459	0	22.324	0.997812	0.228173	-0.27722	0.82518
Q9LS40	Protein ASPARTIC PROTEASE IN GUARD CELL 1	ASPG1	8.47e+07	7.54e+07	7.2e+07	8.44999e+07	5.49e+07	8.04e+07	6.94e+07	8.49e+07			11	53.233	0	131.25	0.421253	0.510375	-0.144793	0.904509
Q9LS48	protein SLOW GREEN 1, chloroplastic	SG1	6.83e+07	9.7e+07	5.85e+07	5.72e+07	6.25e+07	6.28e+07	5.89e+07	6.53e+07			11	35.63	0	98.697	0.330515	0.58218	-0.138588	0.908408
Q9LSQ5	NAD(P)H dehydrogenase (quinone) FQR1	FQR1	1.04e+08	1.08e+08	9.45e+07	9.13e+07	1.49e+08	1.48e+08	1.33e+08	1.4e+08	+	WT gl-1 FML_WT gl-1 Dark	11	21.796	0	113.89	3.56303	0.0322222	0.520769	1.43472
Q9LTR8	At5g57040	GLXI-LIKE	1.23e+08	1.28e+08	1.54e+08	1.32e+08	1.1e+08	1.2e+08	1.29e+08	1.07e+08			11	22.247	0	76.576	1.13352	0.191379	-0.203187	0.868629
Q9LU10	Protease Do-like 8, chloroplastic	DEGP8	9.73e+07	1.21e+08	9.42e+07	9.76001e+07	1.05e+08	1.39e+08	1.12e+08	1.39e+08			11	47.492	0	40.867	1.03253	0.217171	0.267447	1.20368
Q9LV60	Cysteine-rich repeat secretory protein 55	CRRSP55	3.08e+07	4.02e+07	7.08e+07	3.25e+07	6.28e+07	7.34e+07	6.57e+07	6.94e+07			11	28.995	0	146.96	1.38193	0.145783	0.720765	1.64806
Q9LVT8	RGG repeats nuclear RNA binding protein C	RGGC	4.68e+07	5.39e+07	4.97e+07	4.05e+07	5.82e+07	9.34e+07	4e+07	8.49e+07			11	37.999	0	56.347	0.788215	0.297814	0.465561	1.38085
Q9LXZ4	GroES-like zinc-binding alcohol dehydrogenase family protein	T5P19_110	5.3e+07	8.01e+07	5.44e+07	5.2e+07	5.22e+07	4.88e+07	6.11e+07	4.74e+07			11	37.265	0	131.15	0.467952	0.474434	-0.17573	0.88532
Q9LYE7	Uncharacterized protein At5g11420	At5g11420	3.2e+08	1.94e+08	2.02e+08	3.28e+08	2.95e+08	2.89e+08	2.72e+08	2.84e+08			11	39.64	0	47.485	0.352867	0.56319	0.169776	1.12488
Q9M0S5	Isoamylase 3, chloroplastic	ISA3	5.43e+07	4.07e+07	5.59e+07	5.39e+07	3.94e+07	2.89e+07	3.36e+07	3.17e+07			11	86.321	0	17.06	2.29799	0.0557101	-0.614226	0.65328
Q9M1X8	Nucleic acid-binding, OB-fold-like protein	F24G16.250	1.96e+08	2.03e+08	2.08e+08	2.19e+08	2.25e+08	2.25e+08	2.01e+08	2.04e+08			11	29.745	0	91.148	0.385624	0.535759	0.0489421	1.03451
Q9M292	Nicalin	T22K7_10	3.97e+07	4.16e+07	4.2e+07	4.09e+07	3.43e+07	3.76e+07	4.8e+07	3.08e+07			11	62.202	0	64.678	0.471482	0.47042	-0.143327	0.905429
Q9M7T0	Peroxiredoxin-2F, mitochondrial	PRXIIF	9.33e+07	1.2e+08	1.18e+08	9.72e+07	1.17e+08	1.56e+08	1.22e+08	2.06e+08			11	21.445	0	97.944	1.14491	0.191345	0.459196	1.37478
Q9M876	Tyrosine--tRNA ligase, chloroplastic/mitochondrial	EMB2768	4.19e+07	4.21e+07	4.06e+07	4.27e+07	3.8e+07	4.55e+07	4.73e+07	4.84e+07			11	56.618	0	30.297	0.533571	0.421864	0.0930572	1.06663
Q9MB58	6-phosphofructo-2-kinase/fructose-2,6-bisphosphatase	FKFBP	3.71e+07	2.53e+07	4.71e+07	3.52e+07	3.15e+07	3.25e+07	3.06e+07	3.25e+07			11	82.558	0	21.61	0.354829	0.561234	-0.153025	0.899363
Q9S7L9	Cytochrome c oxidase subunit 6b-1	COX6B-1	1.55e+08	1.01e+08	1.48e+08	1.77e+08	1.69e+08	1.6e+08	1.34e+08	1.37e+08			11	21.195	0	323.31	0.135211	0.808416	0.0688829	1.0489
Q9S850	Sulfite oxidase	SOX	1.6e+07	2.67e+07	3.46e+07	1.32e+07	5.49e+07	1.74e+07	4.47e+07	2.23e+07			11	43.329	0	42.193	0.515685	0.43606	0.571747	1.48632
Q9S9N6	Photosynthetic NDH subunit of subcomplex B 1, chloroplastic	PNSB1	7.24e+07	7.12e+07	8.15e+07	7.5e+07	5.69e+07	7.26e+07	7.89e+07	8.56e+07			11	51.022	0	17.631	0.121885	0.824412	-0.0438809	0.970042
Q9SJ89	Ferredoxin-thioredoxin reductase catalytic chain, chloroplastic	FTRC	1.45e+08	1.08e+08	1.58e+08	1.6e+08	1.57e+08	1.76e+08	1.31e+08	1.47e+08			11	16.434	0	63.779	0.277027	0.643608	0.106661	1.07673
Q9SJI7	Phospholipase A1-IIdelta	At2g42690	1.29e+08	1.18e+08	1.33e+08	1.24e+08	1.28e+08	1.17e+08	1.18e+08	1.21e+08			11	46.056	0	141.61	0.571979	0.400071	-0.0578699	0.960681
Q9SK39	Probable steroid-binding protein 3	MP3	5.58e+08	3.37e+08	4.91e+08	5.84e+08	4.98e+08	4.33e+08	4.2e+08	3.74e+08			11	11.031	0	323.31	0.364822	0.554588	-0.167691	0.890267
Q9SKK4	Probable 2-oxoacid dependent dioxygenase	GSL-OH	4e+07	7.54e+06	1.07e+07	4.65e+07	4.58e+07	2.78e+07	5.31e+07	2.91e+07			11	40.351	0	138.13	0.629229	0.363403	0.928172	1.90286
Q9STS7	Chloroplastic lipocalin	CHL	6.75e+07	6.6e+07	7.55e+07	6.32e+07	7.38e+07	5.18e+07	6.7e+07	5.1e+07			11	39.116	0	137.5	0.569219	0.400996	-0.175631	0.88538
Q9STT3	Aldose 1-epimerase	T23J7.130	1.17e+08	1.1e+08	1.08e+08	1.12e+08	1.13e+08	1.19e+08	1.27e+08	1.09e+08			11	39.714	0	271.38	0.557813	0.405559	0.0644741	1.0457
Q9SU83	Alkaline-phosphatase-like family protein	At4g29680	1.55e+08	2.09e+08	1.59e+08	1.69e+08	1.38e+08	1.49e+08	1.28e+08	1.12e+08			11	54.678	0	115.09	1.60318	0.11242	-0.390549	0.762839
Q9SUT5	Protein SGT1 homolog B	SGT1B	3.72e+07	9.31001e+06	1.66e+07	3.49e+07	3.54e+07	5.19e+07	3.31e+07	5.95e+07			11	39.762	0	54.255	1.04212	0.215499	1.04316	2.06073
Q9SXC7;F4HSY9	F-box protein (DUF295)	ATFDB2;ATFDB4	3.23e+07	1.66e+08	1.71e+08	4.21e+07	7.28e+07	1.39e+08	5.43e+07	1.51e+08			11	47.815	0	35.372	0.143262	0.799419	0.275998	1.21083
Q9SXE9	Cytosolic calcium-binding protein 1	CCaP1	8.55e+07	1.82e+07	6.9e+07	6.39e+07	1.82e+08	4.86e+07	1.61e+08	5.78e+07			11	16.628	0	323.31	0.600485	0.381724	0.896152	1.8611
Q9SYL9	Large ribosomal subunit protein uL13c	RPL13	3.25e+08	2.2e+08	3.2e+08	2.9e+08	2.36e+08	2.9e+08	1.81e+08	2.78e+08			11	26.788	0	123.43	0.544093	0.414833	-0.236538	0.848779
Q9SZP6	AT4g38690/F20M13_250	F20M13.250	3.13e+07	2.84e+07	3.17e+07	3.03e+07	3.75e+07	3.86e+07	3.39e+07	4.52e+07			11	36.289	0	16.391	1.99754	0.0740385	0.344311	1.26954
Q9SZW7	GDSL esterase/lipase At4g30140	At4g30140	1.04e+08	6.44e+07	7.43e+07	1.02e+08	4.12e+07	3.56e+07	4.17e+07	3.11e+07	+	WT gl-1 FML_WT gl-1 Dark	11	37.47	0	109.6	3.00736	0.0313333	-1.18449	0.439981
Q9T0A4	NAD(P)H-quinone oxidoreductase subunit S, chloroplastic	ndhS	9.67e+07	9.67e+07	1.3e+08	1.03e+08	1.17e+08	1.03e+08	9.45e+07	1.02e+08			11	27.726	0	65.065	0.0814913	0.877472	-0.0270553	0.981421
Q9XF91	Photosystem II 22 kDa protein, chloroplastic	PSBS	2.18e+09	2.04e+09	2.03e+09	2.07e+09	1.83e+09	2.14e+09	2.06e+09	2.27e+09			11	28.007	0	323.31	0.0362281	0.946635	-0.00730419	0.99495
Q9ZQ26	AT2G24420 protein	At2g24420	4.48e+07	1.08e+07	2.84e+07	5.03e+07	3.88e+07	4.26e+07	3.72e+07	4.34e+07			11	50.351	0	19.876	0.427042	0.504674	0.487232	1.40175
Q9ZUP3		NAP1	1.59e+08	1.21e+08	1.94e+08	1.36e+08	1.76e+08	1.86e+08	2.11e+08	2.65e+08			11	43.542	0	289.31	1.24045	0.169056	0.462605	1.37803
Q9ZUR7	Arginine biosynthesis bifunctional protein ArgJ, chloroplastic	At2g37500	5.24e+07	4.75e+07	6.01e+07	3.81e+07	4.63e+07	5.61e+07	5e+07	4.23e+07			11	48.713	0	20.072	0.0278727	0.960644	-0.0132637	0.990848
B3LF83	Probable inactive linolenate hydroperoxide lyase	CYP74B2	2.53e+07	5.32e+07	6.17e+07	2.52e+07	5.68e+07	2.97e+07	3.79e+07	2.98e+07			12	42.666	0	22.626	0.0284248	0.960202	-0.0338478	0.976812
F4HYF3	Bifunctional D-cysteine desulfhydrase/1-aminocyclopropane-1-carboxylate deaminase, mitochondrial	DCD	1.28e+08	1.16e+08	1.32e+08	1.25e+08	1.23e+08	1.15e+08	1.24e+08	1.05e+08			12	43.9	0	99.731	0.738217	0.315876	-0.102928	0.931141
F4IYK3	ARM repeat superfamily protein	At3g08943	5.8e+07	6.31e+07	4.71e+07	6.88e+07	5.04e+07	3.34e+07	4.56e+07	4.74e+07			12	96.353	0	121.56	1.28009	0.160399	-0.426159	0.744241
F4JJT9	Aspartate--tRNA ligase, chloroplastic/mitochondrial	At4g33760	5.6e+07	5.65e+07	5.94e+07	6.38e+07	5.99e+07	6.21e+07	5.98e+07	6.12e+07			12	74.516	0	36.744	0.457115	0.48244	0.0457826	1.03224
F4JLJ2	Non-lysosomal glucosylceramidase	GCD3	3.37e+07	2.77e+07	2.86e+07	2.78e+07	3.13e+07	3.14e+07	3.33e+07	3.03e+07			12	104.35	0	70.078	0.69456	0.333173	0.104508	1.07513
F4JSP1	NAD(P)-binding Rossmann-fold superfamily protein	ROQH	5.1e+07	5.27e+07	5.22e+07	4.45e+07	5.58e+07	6.32e+07	4.94e+07	6.71e+07			12	36.743	0	83.87	1.03066	0.217727	0.226214	1.16976
F4K000	Metal-dependent protein hydrolase	MJC20.7	7.48e+07	7.41e+07	8.91e+07	6.64e+07	8.06e+07	7.2e+07	6.32e+07	6.06e+07			12	42.299	0	47.711	0.500502	0.448458	-0.140275	0.907346
O04496	Aspartyl protease AED3	AED3	4.23e+08	4.46e+08	5.15e+08	4.38e+08	6.89e+08	5.48e+08	6.86e+08	5.08e+08			12	47.661	0	235.15	1.71094	0.0952369	0.407128	1.32604
O04616	Protein CURVATURE THYLAKOID 1A, chloroplastic	CURT1A	1.07e+09	8.3e+08	1.19e+09	1.07e+09	1.53e+09	1.2e+09	1.31e+09	1.28e+09			12	17.697	0	323.31	1.45649	0.131124	0.361228	1.28452
O04834;Q8VYP7	GTP-binding protein SAR1A;Putative Sar1 GTP binding protein	SAR1A;At3g62560	3.19e+08	3.34e+08	2.89e+08	3.04e+08	2.92e+08	3.59e+08	2.89e+08	3.5e+08			12	22.03	0	317.3	0.186071	0.745553	0.0449576	1.03165
O22218	Calcium-transporting ATPase 4, plasma membrane-type	ACA4	6.89e+07	8.25e+07	7.32e+07	7.52e+07	7.52e+07	9.66e+07	8.54e+07	9.50999e+07			12	112.75	0	120.39	1.21303	0.178603	0.228741	1.17181
O22265	Signal recognition particle 43 kDa protein, chloroplastic	CAO	5.82e+07	4.11e+07	6.07e+07	5.87e+07	5.24e+07	6.48e+07	5.05e+07	5.98e+07			12	41.279	0	99.285	0.164505	0.775414	0.0666933	1.04731
O23717;Q9LIP2	Proteasome subunit beta type-5-A;Proteasome subunit beta type-5-B	PBE1;PBE2	7.58e+07	7.52e+07	9.6e+07	8.26e+07	7.03e+07	5.31e+07	5.8e+07	5.19e+07			12	29.667	0	181.7	2.09614	0.0677765	-0.502021	0.706117
O48737	Thioredoxin M1, chloroplastic	At1g03680	1.83e+09	1.75e+09	2.36e+09	1.88e+09	2.31e+09	2.09e+09	2.19e+09	1.79e+09			12	19.664	0	224.79	0.357859	0.56024	0.103392	1.0743
O48773	Protein disulfide-isomerase 2-3	PDIL2-3	4.03e+07	5.76e+07	3.05e+07	4.96e+07	3.76e+07	4.37e+07	3.8e+07	4.17e+07			12	47.754	0	33.839	0.208591	0.724351	-0.107897	0.92794
O49499	Caffeoyl-CoA O-methyltransferase 1	CCOAOMT1	8.08e+07	8.21e+07	9.25999e+07	8.02e+07	9.04e+07	1.02e+08	1.03e+08	1.08e+08			12	29.155	0	69.487	1.95229	0.0750568	0.2645	1.20122
O64903	Nucleoside diphosphate kinase II, chloroplastic	NDPK2	3.4e+08	3.82e+08	3.25e+08	3.66e+08	3.87e+08	4.99e+08	3.93e+08	5.33e+08			12	25.55	0	137.95	1.44203	0.133173	0.347162	1.27206
O65782	Cytochrome P450 83B1	CYP83B1	3.97e+07	2.28e+07	3.17e+07	3.43e+07	5.13e+07	3.36e+07	4.42e+07	3.36e+07			12	56.846	0	28.016	0.744315	0.31358	0.344766	1.26995
O80501	Ras-related protein RABH1b	RABH1B	3.58e+08	3.75e+08	3.74e+08	3.82e+08	4.22e+08	3.9e+08	4.19e+08	3.61e+08			12	23.13	0	56.092	0.836565	0.281938	0.0940518	1.06736
O80503	Expressed protein	At2g44640	4.6e+07	3.66e+07	2.73e+07	4.01e+07	4.42e+07	5.11e+07	5.93e+07	5.88e+07			12	49.83	0	58.193	1.49734	0.125369	0.523809	1.43775
O80944	Aldo-keto reductase family 4 member C8	AKR4C8	8.04e+07	8.33e+07	8.54e+07	8.39001e+07	5.1e+07	4.79e+07	5.65e+07	4.65e+07	+	WT gl-1 FML_WT gl-1 Dark	12	34.684	0	134.63	4.52003	0.0346667	-0.725604	0.604744
O82299	Putative chloroplast RNA binding protein	At2g35410	2.23e+08	1.75e+08	2.38e+08	2.14e+08	1.95e+08	2.27e+08	1.92e+08	2.29e+08			12	33.785	0	126.38	0.0219624	0.96773	-0.00758696	0.994755
O82399	Malate dehydrogenase 1, peroxisomal	PMDH1	7.43e+07	1.19e+08	5.98e+07	8.48e+07	7.77e+07	8.32e+07	9.98e+07	7.83e+07			12	37.465	0	70.406	0.0684438	0.89742	0.0430222	1.03027
O82462	Glutamate--tRNA ligase, cytoplasmic	At5g26710	7.62e+07	7.61e+07	6.86e+07	7.22e+07	5.06e+07	3.62e+07	5.45e+07	3.9e+07	+	WT gl-1 FML_WT gl-1 Dark	12	81.064	0	45.656	2.56362	0.0520471	-0.72076	0.606778
O82790	AT2G45990 protein	At2g45990	9.62e+07	5.97e+07	1.15e+08	1.12e+08	9.91e+07	8.89e+07	1.1e+08	1.03e+08			12	30.112	0	27.002	0.185095	0.74761	0.108078	1.07779
P25864	Large ribosomal subunit protein bL9c	RPL9	6.4e+08	9.96e+08	7.04e+08	6.2e+08	6.22e+08	9.72e+08	5.73e+08	9.37e+08			12	22.134	0	119.11	0.0795469	0.879533	0.0555983	1.03929
P32068	Anthranilate synthase alpha subunit 1, chloroplastic	ASA1	2.36e+07	2.62e+07	3.05e+07	2.68e+07	3.19e+07	3.09e+07	3.43e+07	3.35e+07			12	66.311	0	29.78	1.88958	0.079083	0.291035	1.22352
P34795	Glucose-6-phosphate isomerase, cytosolic	PGIC	9.73e+07	1.19e+08	1e+08	8.65e+07	9.25e+07	7.04e+07	9.61001e+07	6.95e+07			12	61.717	0	24.178	0.984304	0.231425	-0.300844	0.811777
P38605	Cycloartenol synthase	CAS1	2.28e+07	3.84e+07	3.38e+07	2.18e+07	2.98e+07	2.39e+07	2.75e+07	2.08e+07			12	86.032	0	20.251	0.29701	0.618444	-0.165788	0.891442
P50318	Phosphoglycerate kinase 2, chloroplastic	At1g56190	1.76e+08	1.21e+08	1.41e+08	1.53e+08	1.47e+08	1.56e+08	1.93e+08	2.25e+08			12	49.938	0	229	0.758791	0.30766	0.279019	1.21337
P51407	Large ribosomal subunit protein P2z	RPP2A	9.11e+08	1.17e+09	1.01e+09	8.61e+08	8.85999e+08	8.75e+08	1.03e+09	8.95e+08			12	11.452	0	323.31	0.363494	0.555095	-0.0937843	0.937062
P52577	Isoflavone reductase homolog P3	At1g75280	1.28e+08	1.14e+08	1.74e+08	1.44e+08	1.32e+08	1.12e+08	1.36e+08	1.24e+08			12	33.736	0	17.906	0.425907	0.505896	-0.138087	0.908723
P53780	Cystathionine beta-lyase, chloroplastic	At3g57050	1.07e+08	1.17e+08	1.15e+08	1.23e+08	9.91e+07	7.35e+07	9.03e+07	7.46e+07			12	50.429	0	204.75	2.18443	0.0611069	-0.462898	0.725527
P82538	PsbP-like protein 1, chloroplastic	PPL1	1.88e+08	1.37e+08	2.27e+08	2.25e+08	2.05e+08	2.49e+08	1.58e+08	1.87e+08			12	25.623	0	176.33	0.0814784	0.87713	0.0493011	1.03476
P83755	Photosystem II protein D1	psbA	4.86e+09	4.49e+09	4.03e+09	4.61e+09	6.09e+09	6.09999e+09	6.3e+09	7.08001e+09	+	WT gl-1 FML_WT gl-1 Dark	12	38.936	0	323.31	3.24575	0.0318788	0.507783	1.42186
Q39141	Chlorophyll a-b binding protein, chloroplastic	LHB1B2	1.49e+10	1.45e+10	4.63e+09	1.06e+10	1.23e+10	1.32e+10	1.87e+10	1.71e+10			12	28.054	0	323.31	0.655885	0.349107	0.57293	1.48754
Q39221	SEC12-like protein 2	STL2P	2.68e+07	1.62e+07	2.16e+07	2.8e+07	2.91e+07	2.51e+07	2.81e+07	2.83e+07			12	42.793	0	30.246	0.755318	0.30955	0.286348	1.21955
Q39222	Ras-related protein RABA1b	RABA1B	1.18e+08	1.42e+08	1.44e+08	1.23e+08	1.41e+08	1.23e+08	1.6e+08	1.15e+08			12	24.02	0	18.933	0.0729992	0.890005	0.0261636	1.0183
Q42340	Small ribosomal subunit protein uS9x	RPS16C	2.8e+08	3.53e+08	3.36e+08	3.05e+08	2.9e+08	2.13e+08	2.13e+08	2.04e+08			12	16.617	0	58.963	1.86388	0.081803	-0.479009	0.71747
Q42592	L-ascorbate peroxidase S, chloroplastic/mitochondrial	APXS	1.12e+08	1.21e+08	1.25e+08	1e+08	9.92e+07	1.4e+08	1.08e+08	1.6e+08			12	40.407	0	182.46	0.299706	0.615337	0.125628	1.09098
Q43866	Beta-fructofuranosidase, insoluble isoenzyme CWINV1	CWINV1	9.74e+06	5.62e+06	1.07e+07	6.94e+06	1.68e+07	1.86e+07	1.58e+07	1.62e+07	+	WT gl-1 FML_WT gl-1 Dark	12	66.28	0	40.573	2.54273	0.0506374	1.07461	2.10615
Q84WW2	6-phosphogluconolactonase 3, chloroplastic	PGL3	5.69e+07	4.38e+07	5.5e+07	5.18e+07	6.06e+07	5.54e+07	5.97e+07	5.59e+07			12	35.644	0	40.253	0.930575	0.248821	0.16451	1.12079
Q8GTR4	Pullulanase 1, chloroplastic	PU1	3.35e+07	2.65e+07	3.14e+07	3.61e+07	2.59e+07	2.39e+07	3.3e+07	2.09e+07			12	107.07	0	40.513	0.938744	0.246116	-0.309246	0.807064
Q8H112	PGR5-like protein 1A, chloroplastic	PGRL1A	5.42e+08	5.18e+08	7.02e+08	5.21e+08	6.64e+08	5.62e+08	7.01e+08	6.08e+08			12	35.721	0	323.31	0.590504	0.386167	0.15781	1.11559
Q8H166	Thiol protease aleurain	ALEU	1.16e+08	1.06e+08	1.44e+08	1.21e+08	1.25e+08	1.19e+08	1.14e+08	1.02e+08			12	38.959	0	232.04	0.287415	0.630263	-0.0771933	0.9479
Q8L7W8	Alpha-L-fucosidase 2	FUC95A	3.18e+07	2.01e+07	3.39e+07	3.33e+07	3.42e+07	2.81e+07	3.06e+07	2.67e+07			12	93.724	0	22.392	0.0547674	0.91772	0.0304766	1.02135
Q8LPQ6	ABC transporter B family member 28	ABCB28	9.22e+07	1.52e+08	1.2e+08	1.01e+08	9.16e+07	8.90001e+07	8.37e+07	8.17e+07			12	77.925	0	159.86	1.31019	0.154412	-0.401824	0.756901
Q8RUW5	Serine carboxypeptidase-like 8	SCPL8	8.71e+07	1.08e+08	8.56e+07	7.96e+07	1.37e+08	1.15e+08	1.34e+08	1.07e+08			12	49.439	0	282.69	1.91635	0.078	0.454339	1.37015
Q8VZ57	Alpha/beta-Hydrolases superfamily protein	At1g52510	1.37e+08	1.26e+08	1.28e+08	1.34e+08	1.36e+08	1.5e+08	1.5e+08	1.47e+08			12	41.839	0	174.3	1.86067	0.0814135	0.150843	1.11022
Q93VP3	Eukaryotic translation initiation factor 5A-2	ELF5A-2	1.97e+08	1.53e+08	1.91e+08	2.42e+08	1.87e+08	2.25e+08	1.61e+08	2.24e+08			12	17.14	0	323.31	0.0612304	0.907839	0.0308037	1.02158
Q93W02	AT5g24690/MXC17_8	MXC17.8	4.06e+07	3.26e+07	4.75e+07	3.76e+07	4.23e+07	3.46e+07	4.69e+07	3.94e+07			12	56.812	0	32.168	0.124532	0.822067	0.0485501	1.03423
Q93Y07	Galactolipid galactosyltransferase SFR2, chloroplastic	SFR2	6.52e+07	7.33e+07	6.43e+07	6.82e+07	5.74e+07	4.48e+07	5.69e+07	4.81e+07			12	70.778	0	33.6	2.14014	0.0654545	-0.393565	0.761246
Q93YR3	FAM10 family protein At4g22670	At4g22670	9.68e+07	9.23e+07	1.01e+08	9.83e+07	1.14e+08	1.08e+08	1.02e+08	1.12e+08			12	46.621	0	296.86	2.00646	0.0749505	0.166258	1.12214
Q949U7	Peroxiredoxin-2E, chloroplastic	PRXIIE	9.32e+08	6.89e+08	1.01e+09	1.12e+09	9.41e+08	1.1e+09	7.51e+08	1.07e+09			12	24.684	0	323.31	0.0906193	0.865477	0.0488586	1.03445
Q94BT0	Sucrose-phosphate synthase 1	SPS1	8.6e+07	7.62e+07	7.52e+07	9.19e+07	6.9e+07	4.88e+07	6.03e+07	3.97e+07			12	117.32	0	31.766	1.78759	0.0862857	-0.622538	0.649527
Q94F00	Phosphatase IMPL1, chloroplastic	IMPL1	1.08e+08	1.61e+08	1.54e+08	1.16e+08	1.17e+08	1.15e+08	1.18e+08	1.04e+08			12	40.445	0	90.509	0.744075	0.313434	-0.227909	0.853872
Q94II5	Adenine nucleotide alpha hydrolases-like superfamily protein	RD2	4.93e+07	5.59e+07	6.74e+07	6.62e+07	5.37e+07	5.37e+07	4.61e+07	5.11e+07			12	21.253	0	24.015	0.913053	0.252563	-0.21402	0.862131
Q96255	Phosphoserine aminotransferase 1, chloroplastic	PSAT1	1.01e+08	8.62e+07	7.79e+07	9.22e+07	1.01e+08	8.3e+07	8.87e+07	7.48e+07			12	47.359	0	90.338	0.132238	0.810472	-0.0422487	0.97114
Q9AST9	Ribulose bisphosphate carboxylase/oxygenase activase, chloroplastic	At1g73110	2.84e+07	4.96e+07	2.58e+07	3.21e+07	2.69e+07	5.63e+07	3.42e+07	6.35e+07			12	48.325	0	56.414	0.469921	0.472393	0.373829	1.29579
Q9CAD1	GMP synthase [glutamine-hydrolyzing]	At1g63660	5.5e+07	6.61e+07	5.7e+07	4.45e+07	4.42e+07	5.49e+07	4.91e+07	5.25e+07			12	59.314	0	38.054	0.464816	0.476117	-0.139989	0.907526
Q9FIE8;Q9SN95;Q9ZV36	UDP-glucuronic acid decarboxylase 3;UDP-glucuronic acid decarboxylase 5	UXS3;UXS5	1.15e+08	1.17e+08	1.11e+08	1.19e+08	1.25e+08	9.92e+07	1.19e+08	9.23e+07			12	38.569	0	100.59	0.395837	0.52879	-0.0959902	0.93563
Q9FLH2	oxoglutarate dehydrogenase (succinyl-transferring)	MPA24.10	2.51e+07	3.51e+07	2.37e+07	2.49e+07	2.65e+07	1.91e+07	2.94e+07	2.04e+07			12	116.4	0	27.59	0.43884	0.497625	-0.194061	0.874142
Q9FLQ4	Dihydrolipoyllysine-residue succinyltransferase component of 2-oxoglutarate dehydrogenase complex 1, mitochondrial	At5g55070	1.23e+08	1.16e+08	1.43e+08	1.3e+08	9.6e+07	9.98e+07	1.02e+08	9.1e+07	+	WT gl-1 FML_WT gl-1 Dark	12	50.133	0	27.388	2.7588	0.0466269	-0.394145	0.76094
Q9FT97	Alpha-galactosidase 1	AGAL1	8.29e+07	6.89e+07	9.77e+07	9.03e+07	7.94e+07	7.77e+07	6.01e+07	6.92e+07			12	45.709	0	171.99	0.861237	0.272607	-0.243442	0.844728
Q9FUS6	Glutathione S-transferase U13	GSTU13	6.49e+07	4.21e+07	7.51e+07	6.11e+07	7.27e+07	6.57e+07	7.03e+07	5.77e+07			12	25.131	0	53.311	0.350912	0.565078	0.15698	1.11495
Q9FZE0	Beta-glucosidase 40	BGLU40	5.79e+07	4.92e+07	5.77e+07	5.45e+07	4.97e+07	4e+07	4.24e+07	3.53e+07			12	58.125	0	46.446	1.85011	0.0815498	-0.397518	0.759163
Q9LE22	Probable calcium-binding protein CML27	CML27	8.81e+07	9.13e+07	1.08e+08	1.12e+08	1.11e+08	8.96e+07	1.4e+08	8.89e+07			12	18.35	0	323.31	0.192514	0.739773	0.0868454	1.06205
Q9LI77	Glutamyl-tRNA(Gln) amidotransferase subunit A, chloroplastic/mitochondrial	GATA	4.9e+07	4.21e+07	5.48e+07	5.51e+07	5.22e+07	4.42e+07	4.44e+07	4.41e+07			12	57.181	0	40.287	0.483511	0.4611	-0.115849	0.922839
Q9LIN0	Major latex protein, putative	At3g26450	2.5e+08	1.59e+08	2.21e+08	2.25e+08	1.86e+08	2.38e+08	1.89e+08	2.3e+08			12	17.791	0	323.31	0.0194077	0.971204	-0.00966024	0.993326
Q9LJN4	Probable beta-D-xylosidase 5	BXL5	2.83e+07	8.65001e+06	2.33e+07	3.18e+07	1.84e+07	1.55e+07	1.09e+07	1.19e+07			12	85.499	0	17.714	0.583398	0.391413	-0.573418	0.672023
Q9LK73	UDP-glycosyltransferase 88A1	UGT88A1	6.09e+07	5.78e+07	5.83e+07	5.73e+07	5.17e+07	5.61e+07	6.11e+07	5.78e+07			12	51.204	0	78.349	0.407202	0.519698	-0.0497842	0.966081
Q9LNB6	Hsp70-Hsp90 organizing protein 1	HOP1	3.47e+07	2.74e+07	2.8e+07	3.83e+07	4.06e+07	3.86e+07	3.27e+07	3.69e+07			12	64.584	0	19.448	0.818494	0.288297	0.222777	1.16698
Q9LS94	Ras-related protein RABG3f	RABG3F	2.26e+08	2.2e+08	2.28e+08	2e+08	2.4e+08	3e+08	2.75e+08	3.22e+08			12	23.102	0	91.929	1.99134	0.0747429	0.372908	1.29496
Q9LST0	AT5g60160/f15l12_20	DAP1	1.04e+08	1.59e+08	1.41e+08	1.17e+08	1.11e+08	9.55e+07	9.96e+07	9.61001e+07			12	52.425	0	175.13	1.30372	0.156452	-0.356713	0.780942
Q9LTB2	Methionine S-methyltransferase	MMT1	5.7e+07	4.88e+07	5.34e+07	5.07e+07	4.47e+07	2.82e+07	3.96e+07	2.76e+07			12	118.71	0	44.388	1.82549	0.0823262	-0.612633	0.654002
Q9LTR9	Glycylpeptide N-tetradecanoyltransferase 1	NMT1	3.7e+07	4.28e+07	4.7e+07	4.13e+07	4.22e+07	4.06e+07	4.63e+07	4.61e+07			12	49.798	0	20.503	0.308557	0.604377	0.0626407	1.04438
Q9LV28	Small ribosomal subunit protein RACK1x	RACK1C	8.13e+07	1.1e+08	1.12e+08	7.87999e+07	9.1e+07	5.71e+07	8.40999e+07	5.67e+07			12	35.827	0	45.841	0.940969	0.245759	-0.417875	0.748526
Q9LV91	4-alpha-glucanotransferase DPE1, chloroplastic/amyloplastic	DPE1	6.11e+07	4.88e+07	6.09e+07	5.16e+07	4.9e+07	3.89e+07	4.51e+07	4.1e+07			12	64.411	0	42.155	1.71711	0.0940929	-0.352642	0.783149
Q9LXX5	PsbP domain-containing protein 6, chloroplastic	PPD6	1.28e+08	1.35e+08	1.14e+08	1.27e+08	9.53001e+07	1.78e+08	1.1e+08	2.2e+08			12	28.63	0	109.58	0.252243	0.67143	0.178617	1.1318
Q9LZ82	Protein BTR1	BTR1	9.3e+07	9.83e+07	9.19e+07	9.54e+07	1.05e+08	1.42e+08	1.13e+08	1.66e+08			12	33.82	0	69.385	1.58685	0.114462	0.450756	1.36676
Q9LZS3	1,4-alpha-glucan-branching enzyme 2-2, chloroplastic/amyloplastic	SBE2.2	3.55e+07	2.05e+07	4.31e+07	3e+07	2.69e+07	2.6e+07	3.18e+07	2.87e+07			12	92.59	0	22.487	0.239889	0.687557	-0.139975	0.907535
Q9M328	AT3G53990 protein	ATUSP	1.34e+08	1.26e+08	1.33e+08	1.47e+08	1.41e+08	1.68e+08	1.38e+08	1.58e+08			12	17.793	0	140.32	1.01961	0.222083	0.161463	1.11842
Q9M336	Uracil phosphoribosyltransferase, chloroplastic	UPP	6.97e+07	6.06e+07	7.31e+07	7.73e+07	8.15e+07	8.83e+07	7.65e+07	1.12e+08			12	32.195	0	25.362	1.28121	0.160211	0.342322	1.2678
Q9M3C6	Photosystem I assembly factor PSA3, chloroplastic	PSA3	5.8e+07	7.56e+07	7.2e+07	5.84e+07	6.97e+07	6.48e+07	7.69e+07	6.63e+07			12	31.245	0	23.644	0.294286	0.62115	0.0801849	1.05715
Q9M401	Branched-chain-amino-acid aminotransferase 3, chloroplastic	BCAT3	2.05e+08	2.05e+08	2.19e+08	1.91e+08	1.79e+08	2e+08	2.27e+08	2.19e+08			12	44.972	0	201.94	0.017479	0.974506	0.00445843	1.0031
Q9M8L6	At1g80480	PTAC17	7.51e+07	7.97e+07	5.85e+07	7.08e+07	5.42e+07	5.27e+07	5e+07	5.54e+07			12	49.487	0	77.063	2.17029	0.062525	-0.411917	0.751624
Q9M9P3	UTP--glucose-1-phosphate uridylyltransferase 2	UGP2	1.72e+08	1.32e+08	1.4e+08	1.5e+08	1.55e+08	1.36e+08	1.5e+08	1.39e+08			12	51.738	0	91.693	0.116783	0.831174	-0.0293536	0.979859
Q9S791	AT1G70770 protein	F15H11.2	6.79e+07	8.39001e+07	6.82e+07	6.33e+07	6.48e+07	6.64e+07	7.87e+07	7.12e+07			12	66.864	0	31.784	0.022618	0.967548	-0.00716066	0.995049
Q9SCL7	Acetylglutamate kinase, chloroplastic	NAGK	2.97e+08	4.1e+08	2.98e+08	3.42e+08	2.84e+08	3.76e+08	3.37e+08	3.3e+08			12	36.595	0	237.08	0.0400384	0.942268	-0.0158887	0.989047
Q9SEI3;Q9MAK9	26S proteasome regulatory subunit 10B homolog A;26S proteasome regulatory subunit S10B homolog B	RPT4A;RPT4B	9.67e+07	1.09e+08	9.98e+07	1.1e+08	8.6e+07	7.78e+07	8.91e+07	7.85e+07	+	WT gl-1 FML_WT gl-1 Dark	12	44.816	0	61.179	2.55636	0.0519535	-0.326505	0.797466
Q9SHE7;Q8RUC6	Ubiquitin-NEDD8-like protein RUB1;Ubiquitin-NEDD8-like protein RUB2	RUB1;RUB2	7.26e+08	5.67e+08	7.04e+08	7.71e+08	7.84e+08	7.56e+08	7.56e+08	6.98e+08			12	17.397	0	139.01	0.548211	0.410894	0.121307	1.08772
Q9SHE8	Photosystem I reaction center subunit III, chloroplastic	PSAF	3.37e+09	3.49e+09	3.46e+09	3.77e+09	3.82e+09	4.17e+09	4.34e+09	5.04e+09			12	24.173	0	198.32	1.76979	0.0885695	0.295856	1.22761
Q9SKZ1	Transcription factor Pur-alpha 1	PURA1	5.37e+07	4.66e+07	5.66e+07	4.71e+07	5.74e+07	5.75e+07	5.74e+07	6e+07			12	32.2	0	88.003	1.44479	0.133105	0.192211	1.14251
Q9SPE6	Alpha-soluble NSF attachment protein 2	ASNAP2	8.74e+07	6.99e+07	9.68e+07	9.14999e+07	9.81e+07	7.36e+07	9.43e+07	7.64e+07			12	32.755	0	155.06	0.0333837	0.951149	-0.0142283	0.990186
Q9SSB5	26S proteasome regulatory subunit 7 homolog A	RPT1A	1.71e+08	1.56e+08	1.53e+08	1.8e+08	1.57e+08	1.16e+08	1.37e+08	1.13e+08			12	47.803	0	21.1	1.4984	0.125412	-0.345421	0.787078
Q9STG9;Q9SI61	Amidophosphoribosyltransferase 2, chloroplastic;Amidophosphoribosyltransferase 1, chloroplastic	ASE2;ASE1	7.96e+07	7.73e+07	9.33e+07	8.12e+07	9.29e+07	8.71e+07	7.54e+07	7.8e+07			12	61.03	0	49.239	0.0276905	0.960315	0.00744867	1.00518
Q9SU81	Alkaline-phosphatase-like family protein	At4g29700	6.94e+07	2.97e+06	2.22e+07	7.16e+07	5.18e+07	2.36e+07	2.56e+07	2.18e+07			12	51.587	0	62.008	0.0859913	0.871801	0.264555	1.20127
Q9SV68	Chloroplast envelope quinone oxidoreductase homolog	CEQORH	5.09e+07	6.9e+07	5.33e+07	5.98e+07	5.29e+07	5.93e+07	5.23e+07	7.21e+07			12	34.436	0	64.033	0.0478802	0.929199	0.0198922	1.01388
Q9ZPY7	Exportin-2	CAS	2.04e+08	1.94e+08	2.17e+08	1.69e+08	1.75e+08	1.14e+08	1.56e+08	1.12e+08			12	108.66	0	37.28	1.54699	0.116629	-0.514477	0.700047
Q9ZQQ0	Serine carboxypeptidase-like 26	SCPL26	6.39e+07	5.8e+07	5.68e+07	6.1e+07	6.9e+07	6.18e+07	6.1e+07	6.02e+07			12	51.521	0	112.9	0.566554	0.403067	0.0715518	1.05085
Q9ZUB3	Spermidine synthase 1	SPDSYN1	1.55e+08	1.43e+08	1.72e+08	1.49e+08	1.5e+08	1.71e+08	1.65e+08	1.68e+08			12	36.553	0	323.31	0.526322	0.427727	0.0809703	1.05773
F4IC59	transaldolase	At1g12230	1.5e+08	2.02e+08	2.2e+08	1.58e+08	2.26e+08	2.15e+08	1.73e+08	2.12e+08			13	46.527	0	279.42	0.556733	0.405913	0.189687	1.14052
F4J9A0	Nodulin/glutamine synthase-like protein	NODGS	3.04e+07	2.09e+07	3.15e+07	2.52e+07	2.42e+07	1.8e+07	2.37e+07	1.6e+07			13	94.384	0	25.618	1.0351	0.217406	-0.402596	0.756496
F4JLM5	Isoleucine--tRNA ligase, cytoplasmic	At4g10320	4.72e+07	4.55e+07	4.81e+07	3.87e+07	3.61e+07	3.32e+07	3.86e+07	4.04e+07			13	135.48	0	26.017	1.56741	0.115391	-0.274221	0.826897
O04311	Jacalin-related lectin 33	JAL33	3.16e+07	5.27e+07	3.37e+07	7.63e+07	4.92e+07	5.57e+07	5.49e+06	5.9e+07			13	32.022	0	53.865	0.264852	0.656912	-0.567558	0.674758
O04450	T-complex protein 1 subunit epsilon	CCT5	7.06e+07	6.49e+07	6.53e+07	6.98e+07	6.31e+07	4.3e+07	5.08e+07	3.97e+07			13	59.384	0	22.717	1.7283	0.0939371	-0.483063	0.715457
O22527	Chlorophyllase-1	CLH1	1.49e+08	2.07e+08	1.22e+08	1.66e+08	1.64e+08	1.28e+08	1.86e+08	1.19e+08			13	34.854	0	192.42	0.191444	0.740561	-0.106727	0.928693
O23461	L-arabinokinase	ARA1	3.23e+07	2.51e+07	3.35e+07	2.56e+07	2.37e+07	1.65e+07	2.92e+07	1.5e+07			13	114.26	0	19.06	1.04858	0.212659	-0.50531	0.704509
O23657	Ras-related protein RABC1	RABC1	1.59e+08	1.58e+08	1.63e+08	1.5e+08	1.8e+08	1.77e+08	1.92e+08	1.73e+08	+	WT gl-1 FML_WT gl-1 Dark	13	23.53	0	40.358	2.51959	0.0496842	0.19621	1.14568
O48832	Protein EARLY-RESPONSIVE TO DEHYDRATION 7, chloroplastic	ERD7	4.08e+07	4.3e+07	4.16e+07	3.42e+07	3.41e+07	3.81e+07	3.9e+07	3.46e+07			13	49	0	31.146	0.69841	0.330245	-0.127419	0.915468
O64490	protein-synthesizing GTPase	EIF2	5.53e+07	5.43e+07	6.31e+07	5.76e+07	6.08e+07	5.78e+07	5.78e+07	5.77e+07			13	50.853	0	78.874	0.196117	0.735754	0.0257111	1.01798
O65355	Gamma-glutamyl hydrolase 2	GGH2	1.7e+08	1.67e+08	1.83e+08	2.13e+08	1.85e+08	1.15e+08	1.34e+08	9.65e+07			13	38.642	0	141.8	1.23692	0.17001	-0.502022	0.706117
O80763	Probable nucleoredoxin 1	At1g60420	4.48e+07	3.66e+07	4.55e+07	4.53e+07	4.09e+07	3.23e+07	4.18e+07	2.96e+07			13	65.169	0	36.948	0.914376	0.252551	-0.261997	0.833933
O80840	Phosphomannomutase	PMM	7e+07	7.94e+07	7.37e+07	7.27e+07	7.38e+07	6.37e+07	8.39001e+07	6.53e+07			13	27.761	0	75.994	0.210611	0.722142	-0.0523615	0.964357
O81845	Mitochondrial uncoupling protein 1	PUMP1	4.84e+07	4.35e+07	4.25e+07	3.82e+07	4.17e+07	5.25e+07	4.33e+07	6.11e+07			13	32.662	0	26.912	0.618586	0.369964	0.190212	1.14093
P09468	ATP synthase epsilon chain, chloroplastic	atpE	6.94e+08	6.14e+08	6.85e+08	6.02e+08	5.84e+08	6.54e+08	6.78e+08	7.3e+08			13	14.499	0	323.31	0.114592	0.834164	0.02635	1.01843
P31265	Translationally-controlled tumor protein 1	TCTP1	8.02e+08	7.29e+08	7.67e+08	7.71e+08	1.07e+09	1.02e+09	8.93999e+08	9.74e+08	+	WT gl-1 FML_WT gl-1 Dark	13	18.91	0	158.42	2.97014	0.0334737	0.364688	1.2876
P33207	3-oxoacyl-[acyl-carrier-protein] reductase, chloroplastic	At1g24360	2.17e+08	2.3e+08	2.33e+08	2.32e+08	2.5e+08	2.9e+08	2.55e+08	3.05e+08			13	33.548	0	323.31	1.94071	0.0768069	0.265876	1.20237
P36212;P36210	Large ribosomal subunit protein bL12cx;Large ribosomal subunit protein bL12cz	RPL12C;RPL12A	3.01e+09	2.58e+09	3.17e+09	3.22e+09	3.22e+09	3.08e+09	2.25e+09	2.91e+09			13	19.682	0	204.2	0.209153	0.724208	-0.0719361	0.95136
P39207	Nucleoside diphosphate kinase 1	NDK1	7.01e+08	5.52e+08	5.13e+08	7.18e+08	6.78e+08	8.79e+08	5.98e+08	8.6e+08			13	16.5	0	278.45	0.745142	0.312895	0.276152	1.21096
P42697	Phragmoplastin DRP1A	DRP1A	3.02e+07	2.64e+07	3.65e+07	3.05e+07	3.2e+07	1.68e+07	2.48e+07	2.03e+07			13	68.171	0	24.051	0.99672	0.228281	-0.42836	0.743106
P42759	Dehydrin ERD10	ERD10	2.28e+08	1.26e+08	1.5e+08	2.27e+08	2.12e+08	1.95e+08	1.51e+08	2.17e+08			13	29.547	0	278.12	0.186224	0.745508	0.117417	1.08479
P43297	Cysteine proteinase RD21A	RD21A	9.50999e+08	6.57e+08	1.09e+09	9.6e+08	1.07e+09	9.14e+08	9.45e+08	7.97001e+08			13	50.966	0	323.31	0.0866128	0.87109	0.0429997	1.03025
P48421	Cytochrome P450 83A1	CYP83A1	6.8e+07	6.33e+07	6.99e+07	5.16e+07	4.16e+07	3.65e+07	3.27e+07	3.69e+07	+	WT gl-1 FML_WT gl-1 Dark	13	57.448	0	29.669	3.13808	0.0344211	-0.770753	0.586111
P51418;Q8L7K0	Large ribosomal subunit protein eL20y;Large ribosomal subunit protein eL20w	RPL18AB;RPL18AD	2.75e+08	2.72e+08	3.55e+08	2.52e+08	2.31e+08	1.83e+08	1.94e+08	1.6e+08			13	21.307	0	32.853	2.0581	0.0713053	-0.587605	0.665447
P51430	Small ribosomal subunit protein eS6y	RPS6B	3.89e+08	3.23e+08	3.61e+08	3.85e+08	3.49e+08	3.65e+08	2.95e+08	3.53e+08			13	28.162	0	97.616	0.489212	0.456577	-0.0991635	0.933574
P56797	Small ribosomal subunit protein uS2c	rps2	1.12e+08	1.92e+08	2.06e+08	1.13e+08	1.29e+08	1.49e+08	1.22e+08	1.43e+08			13	26.904	0	20.101	0.236392	0.68973	-0.144497	0.904694
P81760	Thylakoid lumenal 17.4 kDa protein, chloroplastic	TL17	7.48e+08	6.68e+08	7.78e+08	8.06e+08	1.04e+09	9.44e+08	7.28e+08	8.08e+08			13	25.644	0	165.59	0.861129	0.27243	0.220539	1.16517
P83291	NADH-cytochrome b5 reductase-like protein	CBR2	1.57e+08	1.31e+08	1.48e+08	1.64e+08	1.51e+08	1.68e+08	1.45e+08	1.62e+08			13	35.987	0	56.982	0.317141	0.595746	0.0638585	1.04526
P93025	Phototropin-2	PHOT2	4.51e+07	3.92e+07	4.56e+07	4.33e+07	4.71e+07	7.7e+07	4.18e+07	5.24e+07			13	102.47	0	54.647	0.736962	0.31654	0.296568	1.22822
Q04836	31 kDa ribonucleoprotein, chloroplastic	CP31A	1.52e+09	1.44e+09	1.4e+09	1.5e+09	1.74e+09	1.56e+09	1.6e+09	1.8e+09			13	35.787	0	323.31	1.85139	0.0821561	0.191543	1.14198
Q42479	Calcium-dependent protein kinase 3	CPK3	6.47e+07	6.17e+07	7.3e+07	5.54e+07	5.82e+07	4.58e+07	6.92e+07	5e+07			13	59.336	0	79.875	0.621168	0.368774	-0.201938	0.869382
Q56WD9	3-ketoacyl-CoA thiolase 2, peroxisomal	PED1	8.7e+07	1.05e+08	8.93999e+07	8.06e+07	7.99e+07	9.37999e+07	8.44999e+07	9.92e+07			13	48.578	0	191.91	0.0554379	0.917094	-0.0168285	0.988403
Q66GQ3	Protein disulfide isomerase-like 1-6	PDIL1-6	3.73e+07	3.61e+07	3.82e+07	3.31e+07	3.38e+07	3.2e+07	3.51e+07	3.04e+07			13	59.57	0	34.629	1.14751	0.190911	-0.140235	0.907371
Q6ID97;P36397;Q9M1P5;Q9LYJ3;Q9LQC8;P0DH91	ADP-ribosylation factor;ADP-ribosylation factor 1	ARFA1F;ARF1	7.91e+08	7.2e+08	8.47e+08	7.79e+08	1.07e+09	9.7e+08	1.04e+09	1.05e+09	+	WT gl-1 FML_WT gl-1 Dark	13	20.622	0	323.31	3.36128	0.03392	0.398173	1.31784
Q8GWP5	Riboflavin biosynthesis protein PYRD, chloroplastic	PYRD	3.45e+07	3.29e+07	4.43e+07	3.39e+07	3.77e+07	4.17e+07	4.99e+07	3.65e+07			13	46.673	0	85.256	0.628617	0.363319	0.187068	1.13845
Q8H0V3	Lactoylglutathione lyase	At1g08110	2.08e+08	1.69e+08	2.56e+08	2.04e+08	2.21e+08	2.28e+08	2.03e+08	2.02e+08			13	20.848	0	114.86	0.122497	0.824607	0.0426493	1.03
Q8H0X6	Cysteine proteinase inhibitor 6	CYS6	1.55e+08	1.51e+08	1.39e+08	1.67e+08	1.45e+08	1.34e+08	1.12e+08	1.04e+08			13	26.294	0	58.006	1.36109	0.14895	-0.315846	0.80338
Q8H156;P41917;P41916	GTP-binding nuclear protein Ran-3;GTP-binding nuclear protein Ran-2	RAN3;RAN2	3.12e+08	3.25e+08	3.12e+08	3.07e+08	2.68e+08	2.39e+08	2.49e+08	2.43e+08	+	WT gl-1 FML_WT gl-1 Dark	13	25.079	0	142.85	3.74771	0.032	-0.331356	0.794789
Q8L7U4	Co-chaperone protein p23-1	P23-1	5.27e+08	4.44e+08	4.75e+08	4.99e+08	5.15e+08	5e+08	4.72e+08	5.35e+08			13	25.471	0	176.94	0.386109	0.536177	0.0573735	1.04057
Q8LAS8	S-formylglutathione hydrolase	SFGH	2.77e+08	1.97e+08	2.42e+08	2.69e+08	2.9e+08	2.62e+08	2.76e+08	2.54e+08			13	31.655	0	113.5	0.575781	0.396265	0.146105	1.10658
Q8LER3	Probable xyloglucan endotransglucosylase/hydrolase protein 7	XTH7	1.38e+08	1.21e+08	1.44e+08	1.3e+08	1.37e+08	1.47e+08	1.43e+08	1.49e+08			13	33.681	0	144.77	0.963008	0.237858	0.114266	1.08242
Q8S4Y1	Acetyl-CoA acetyltransferase 2	ACCT2	5.74e+07	6.63e+07	6.19e+07	5.83e+07	5.42e+07	6.68e+07	6.08e+07	5.98e+07			13	41.411	0	71.822	0.0702253	0.896326	-0.0152841	0.989462
Q8W4H8	Inactive GDSL esterase/lipase-like protein 23	GLL23	2.18e+06	6.5e+06	7.65782e+06	4.08e+06	5.26e+07	1.18e+07	6.17e+07	1.82e+07			13	43.143	0	185.35	2.01817	0.0743959	2.65513	6.29901
Q93VT9;Q93W22;Q08770	Large ribosomal subunit protein uL16z;Large ribosomal subunit protein uL16x	RPL10A;RPL10C	2.75e+08	3.72e+08	2.88e+08	2.72e+08	3e+08	2.58e+08	2.07e+08	2.33e+08			13	24.917	0	51.258	0.897006	0.258719	-0.275529	0.826147
Q93Y22	Coatomer subunit delta	At5g05010	1.07e+08	1.68e+08	1.26e+08	1.15e+08	9.33e+07	1.04e+08	1.23e+08	1.1e+08			13	57.718	0	103.08	0.732124	0.317177	-0.247109	0.842583
Q940B0	Large ribosomal subunit protein eL18x	RPL18C	2.07e+08	2.01e+08	2.56e+08	2.21e+08	1.43e+08	1.83e+08	1.32e+08	1.75e+08			13	20.967	0	105.44	1.92734	0.077112	-0.490316	0.711869
Q945K7	Isocitrate dehydrogenase [NAD] catalytic subunit 5, mitochondrial	IDH5	9.96e+07	6.71e+07	1.19e+08	1e+08	1.02e+08	1.1e+08	1.08e+08	1.04e+08			13	40.624	0	31.526	0.41617	0.512548	0.166031	1.12197
Q94AU3	Expressed protein	CGLD11	8.22e+07	7.52e+07	6.98e+07	7.29e+07	8.73e+07	1e+08	8.44e+07	9.75e+07			13	37.554	0	37.679	2.06252	0.071234	0.297884	1.22934
Q94B60	ATP-dependent Clp protease proteolytic subunit 4, chloroplastic	CLPP4	2.48e+08	2.37e+08	1.71e+08	1.89e+08	1.39e+08	2.31e+08	2.77e+08	2.5e+08			13	31.498	0	298.32	0.0800399	0.879488	0.0567956	1.04015
Q94CJ5	Protein RETICULATA-RELATED 4, chloroplastic	RER4	2.09e+08	2.41e+08	2.2e+08	1.83e+08	2.04e+08	2.08e+08	2.35e+08	2.01e+08			13	41.323	0	98.318	0.0146046	0.980299	-0.0042181	0.997081
Q94JQ4	Reactive Intermediate Deaminase A, chloroplastic	RIDA	1.42e+09	1.27e+09	1.47e+09	1.53e+09	1.41e+09	1.33e+09	1.29e+09	1.14e+09			13	19.816	0	323.31	0.796707	0.295514	-0.139136	0.908063
Q94K97	30S ribosomal protein	At5g24490	3.64e+08	4.48e+08	5.79e+08	3.6e+08	3.68e+08	6.51e+08	3.63e+08	7.42e+08			13	34.856	0	247.41	0.309489	0.603588	0.231188	1.1738
Q96266	Glutathione S-transferase F8, chloroplastic	GSTF8	3.01e+08	2.63e+08	3.04e+08	2.84e+08	2.9e+08	3.08e+08	3.05e+08	2.98e+08			13	29.231	0	323.31	0.559381	0.405023	0.062079	1.04397
Q9C8E6	Protein PLASTID MOVEMENT IMPAIRED 1	PMI1	1.98e+07	1.49e+07	2.53e+07	1.67e+07	2.84e+07	3.53e+07	2.66e+07	3.44e+07			13	93.874	0	143.35	1.99843	0.0747573	0.719899	1.64707
Q9C9P3	ADP-glucose pyrophosphorylase family protein	KJC1	9.34999e+07	9.9e+07	8.32e+07	9.29e+07	8.81e+07	9.41e+07	9.32e+07	9.08e+07			13	45.563	0	78.549	0.0435441	0.936516	-0.0070734	0.995109
Q9FFP6	Pyruvate kinase	MBK5.16	9.50999e+07	8.79e+07	9.08e+07	8.90001e+07	8.02e+07	7.53e+07	7.77e+07	7.32e+07	+	WT gl-1 FML_WT gl-1 Dark	13	55.017	0	64.409	3.18136	0.0348889	-0.243949	0.84443
Q9FG38	Sorting nexin 1	SNX1	2.47e+07	3.15e+07	2.89e+07	2.48e+07	2.82e+07	2.78e+07	2.87e+07	2.36e+07			13	46.523	0	13.646	0.0576334	0.912861	-0.017664	0.987831
Q9FKU8	Berberine bridge enzyme-like 26	At5g44400	3.07e+07	4.24e+07	3.7e+07	3.2e+07	3.68e+07	2.26e+07	3.27e+07	2.05e+07			13	60.345	0	35.474	0.79158	0.298139	-0.366739	0.775533
Q9FLG1	Beta-D-xylosidase 4	BXL4	3.68e+07	3.56e+07	3.68e+07	4.36e+07	7.03e+07	5.45e+07	6.79e+07	5.57e+07	+	WT gl-1 FML_WT gl-1 Dark	13	84.307	0	243.61	3.02148	0.0325385	0.696313	1.62036
Q9FMG0	2-nitropropane dioxygenase-like protein	MSJ1.9	2.35e+07	2.55e+07	2.66e+07	2.58e+07	2e+07	2.49e+07	2.82e+07	2.38e+07			13	36.066	0	34.432	0.284091	0.633907	-0.074789	0.949481
Q9FMI7	Peroxidase 70	PER70	7.6e+07	1.01e+07	2.31e+07	7.42e+07	6.69e+06	1.72e+07	3.16e+06	1.51e+07			13	36.137	0	323.31	1.14176	0.191367	-1.97616	0.254166
Q9FY50	Large ribosomal subunit protein uL10c	RPL10	3.23e+08	3.84e+08	3.14e+08	3e+08	2.81e+08	4.23e+08	3.44e+08	4.31e+08			13	24.736	0	323.31	0.395236	0.529197	0.14824	1.10822
Q9LEU8	Argininosuccinate lyase, chloroplastic	At5g10920	1.41e+08	2.34e+08	1.18e+08	1.41e+08	1.11e+08	1.37e+08	1.51e+08	1.35e+08			13	57.512	0	93.266	0.388099	0.535874	-0.20611	0.866871
Q9LEX1	Calcium-dependent lipid-binding protein	CLB	1.08e+08	1.43e+08	1.03e+08	1.14e+08	1e+08	1.13e+08	1.29e+08	1.06e+08			13	55.094	0	111.58	0.170597	0.768045	-0.0577416	0.960767
Q9LK47	AT3g23700/MYM9_3	SRRP1	1.06e+08	1.25e+08	1.21e+08	1.11e+08	1.33e+08	1.29e+08	1.16e+08	1.19e+08			13	42.75	0	155.86	0.693051	0.334027	0.103081	1.07406
Q9LMU2	Kunitz trypsin inhibitor 5	KTI5	1.03e+08	9.96e+07	1.16e+08	1.11e+08	1.19e+08	1.06e+08	1.16e+08	1.23e+08			13	22.081	0	107.73	0.818477	0.288054	0.111565	1.0804
Q9LNU4	26S proteasome non-ATPase regulatory subunit 3 homolog A	RPN3A	6.18e+07	6.93e+07	7.5e+07	5.68e+07	5.82e+07	3.66e+07	4.61e+07	4e+07			13	55.582	0	45.331	1.75478	0.0896883	-0.553904	0.681174
Q9LVC5	glucose-6-phosphate 1-epimerase	MJB24.14	6.36e+07	3.71e+07	6.1e+07	6.14e+07	6.32e+07	4.32e+07	6.52e+07	4.63e+07			13	35.447	0	99.283	0.0362501	0.946981	-0.0251637	0.982709
Q9M2T9	Methionine--tRNA ligase, chloroplastic/mitochondrial	OVA1	5.11e+07	7.77e+07	6.7e+07	4.96e+07	5.43e+07	4.76e+07	6.14e+07	4.66e+07			13	69.273	0	33.239	0.531552	0.423673	-0.208814	0.865248
Q9M2U7	AT3g54400/T12E18_90	T12E18_90	3.86e+08	3.23e+08	3.99e+08	4.43e+08	5.26e+08	3.64e+08	4.21e+08	3.42e+08			13	45.475	0	220.03	0.189397	0.741735	0.0807471	1.05757
Q9M2W2	Glutathione S-transferase L2, chloroplastic	GSTL2	1.28e+08	1.16e+08	1.4e+08	1.35e+08	1.24e+08	1.26e+08	1.38e+08	1.23e+08			13	33.057	0	323.31	0.106982	0.844554	-0.0203915	0.985965
Q9MAP3	Large ribosomal subunit protein uL11c	RPL11	2.49e+08	2.36e+08	2.28e+08	2.5e+08	2.44e+08	3.99e+08	3.06e+08	4.76e+08			13	23.148	0	221.29	1.28959	0.158711	0.520468	1.43442
Q9MBH2	Protein AIG2 B	AIG2B	1.3e+08	1.16e+08	1.14e+08	1.31e+08	1.55e+08	1.51e+08	1.68e+08	1.43e+08	+	WT gl-1 FML_WT gl-1 Dark	13	19.465	0	220.83	2.43297	0.0487207	0.330015	1.25703
Q9S757	Bifunctional L-3-cyanoalanine synthase/cysteine synthase C1, mitochondrial	CYSC1	3.08e+08	3.26e+08	3.6e+08	2.95e+08	3.45e+08	2.46e+08	2.88e+08	2.59e+08			13	39.927	0	88.752	0.741491	0.314699	-0.188059	0.877786
Q9S795	Aminoaldehyde dehydrogenase ALDH10A8, chloroplastic	ALDH10A8	8.5e+07	1.15e+08	8.02e+07	1.04e+08	9.11e+07	8.68e+07	9.38999e+07	7.7e+07			13	54.431	0	186.41	0.412286	0.515325	-0.128003	0.915097
Q9SIU0	NAD-dependent malic enzyme 1, mitochondrial	NAD-ME1	5e+07	2.58e+07	4.36e+07	4.96e+07	5.27e+07	6.37e+07	6.62e+07	7.02e+07			13	69.655	0	87.395	1.36534	0.148391	0.620858	1.53779
Q9SJV2	NAD(P)-linked oxidoreductase superfamily protein	At2g21250	2.21e+08	1.89e+08	2.24e+08	2.21e+08	1.89e+08	1.86e+08	1.91e+08	1.77e+08			13	35.01	0	89.441	1.71185	0.0950617	-0.199742	0.870706
Q9SJZ2	Peroxidase 17	PER17	5.08e+07	3.39e+07	5.35e+07	5e+07	5.06e+07	3.96e+07	4.65e+07	3.28e+07			13	36.67	0	168.09	0.303339	0.611248	-0.148004	0.902498
Q9SKX4	Large ribosomal subunit protein uL3c	RPL3A	1.22e+08	7.95e+07	1.24e+08	1.01e+08	7.15e+07	1.72e+08	7.48e+07	1.69e+08			13	29.363	0	76.355	0.0840232	0.872563	0.0889878	1.06362
Q9SNE0	Anthranilate N-hydroxycinnamoyl/benzoyltransferase-like protein	F11C1_110	1.92e+07	1.53e+07	2.48e+07	2.19e+07	2.82e+07	3.51e+07	2.9e+07	3.45e+07			13	49.805	0	33.137	2.08223	0.0700552	0.658476	1.57841
Q9SS48	Glycerol-3-phosphate dehydrogenase SDP6, mitochondrial	SDP6	4.01e+07	4.52e+07	3.19e+07	4.09e+07	3.64e+07	3.31e+07	3.47e+07	3.5e+07			13	68.45	0	21.074	0.779254	0.301954	-0.173131	0.886916
Q9T074	Phosphoenolpyruvate carboxykinase (ATP) 1	PCK1	5.44e+07	4.9e+07	6.47e+07	5.68e+07	4.25e+07	4.34e+07	4.05e+07	3.88e+07	+	WT gl-1 FML_WT gl-1 Dark	13	73.404	0	60.164	2.54501	0.0512	-0.439227	0.73753
Q9T0P4	Ferredoxin-dependent glutamate synthase 2, chloroplastic	GLU2	3.5e+07	2.33e+07	2.84e+07	4.36e+07	3.01e+07	1.98e+07	2.81e+07	2.39e+07			13	177.75	0	40.004	0.682009	0.338453	-0.333766	0.793463
Q9XEX2	Peroxiredoxin-2B	PRXIIB	2.94e+08	2.21e+08	3.16e+08	2.94e+08	2.37e+08	2.43e+08	2.54e+08	2.34e+08			13	17.428	0	323.31	0.881009	0.265381	-0.204606	0.867776
Q9ZPH2	Monothiol glutaredoxin-S17	GRXS17	3.72e+07	1.76e+07	3.51e+07	4.23e+07	3.41e+07	3.42e+07	3.3e+07	3.53e+07			13	53.115	0	43.875	0.163467	0.776525	0.120723	1.08728
Q9ZR03	Cytochrome b6-f complex iron-sulfur subunit, chloroplastic	petC	2.23e+09	1.81e+09	2.61e+09	2e+09	2.17e+09	2.4e+09	1.99e+09	2.47e+09			13	24.366	0	323.31	0.208935	0.724113	0.0702314	1.04989
Q9ZUT9	Small ribosomal subunit protein uS7z	RPS5A	1.29e+09	1.35e+09	1.25e+09	1.37e+09	1.12e+09	1.27e+09	8.6e+08	1.42e+09			13	22.99	0	124.55	0.577375	0.39518	-0.194952	0.873602
Q9ZVL6	UPF0603 protein At1g54780, chloroplastic	At1g54780	7.29e+08	6.49e+08	7.98e+08	7.39e+08	6.99e+08	7.5e+08	8.36e+08	8.07e+08			13	31.138	0	180.69	0.457515	0.482315	0.0855384	1.06108
F4JL11	Importin subunit alpha-2	IMPA2	8.64e+07	7.63e+07	8.29e+07	7.25e+07	8.24e+07	9.85001e+07	9.32e+07	1.1e+08			14	58.906	0	126.36	1.37773	0.145607	0.267616	1.20382
O04603	Large ribosomal subunit protein uL5c	RPL5	1.31e+08	1.3e+08	1.49e+08	1.24e+08	9.69e+07	1.69e+08	9.31e+07	1.73e+08			14	28.343	0	35.996	0.0921216	0.8648	-0.0636287	0.956854
O22126	Fasciclin-like arabinogalactan protein 8	FLA8	1.39e+09	9.65e+08	1.32e+09	1.4e+09	1.46e+09	1.29e+09	1.43e+09	1.26e+09			14	43.074	0	323.31	0.352821	0.56256	0.113282	1.08169
O22607	WD-40 repeat-containing protein MSI4	MSI4	5.14e+07	5.15e+07	7.58e+07	6.35e+07	4.44e+07	3.57e+07	3.71e+07	3.21e+07			14	55.758	0	96.818	2.21494	0.0616913	-0.688705	0.620411
O22609	Protease Do-like 1, chloroplastic	DEGP1	1.48e+08	1.39e+08	1.14e+08	1.39e+08	1.08e+08	1.81e+08	1.3e+08	1.88e+08			14	46.673	0	201.85	0.272071	0.647548	0.137866	1.10028
O23049	Large ribosomal subunit protein uL6c	RPL6	7.37e+07	7.37e+07	9.55e+07	6.72e+07	5.73e+07	1.08e+08	6.84e+07	1.03e+08			14	24.705	0	72.363	0.120949	0.825566	0.0806932	1.05753
O23553	Beta-amylase 3, chloroplastic	BAM3	1.41e+08	1.45e+08	1.67e+08	1.22e+08	1.73e+08	1.14e+08	1.64e+08	1.22e+08			14	61.352	0	49.747	0.0382313	0.945531	-0.0195236	0.986558
O24521	Non-symbiotic hemoglobin 2	AHB2	1.38e+08	1.53e+08	1.5e+08	1.28e+08	1.78e+08	2e+08	2e+08	2.05e+08	+	WT gl-1 FML_WT gl-1 Dark	14	17.871	0	66.458	3.08285	0.0333043	0.462049	1.3775
O48741	Protochlorophyllide reductase C, chloroplastic	PORC	1.56e+08	2e+08	1.64e+08	1.55e+08	1.58e+08	1.55e+08	1.58e+08	1.51e+08			14	43.882	0	85.583	0.592546	0.385821	-0.11021	0.926453
O49195	Vegetative storage protein 1	VSP1	1.6e+09	7.35e+08	8.33e+08	1.51e+09	5.05e+08	4.06e+08	4.47e+08	3.59e+08			14	30.261	0	323.31	2.37329	0.050176	-1.37263	0.386187
O49299	Probable phosphoglucomutase, cytoplasmic 1	At1g23190	1.8e+08	1.46e+08	1.42e+08	1.56e+08	1.09e+08	1.1e+08	1.32e+08	1.28e+08			14	63.17	0	78.409	1.95789	0.0754439	-0.380722	0.768053
O65423	AT4g21580/F18E5_200	F18E5.200	5.76e+07	4.16e+07	5.25e+07	6.78e+07	4.92e+07	5.92e+07	5.16e+07	5.58e+07			14	34.465	0	58.102	0.0129552	0.982177	-0.00609112	0.995787
O80448	Pyridoxal 5-phosphate synthase subunit PDX1.1	PDX11	1.44e+08	1.51e+08	1.74e+08	1.3e+08	1.43e+08	1.81e+08	1.51e+08	2.05e+08			14	32.862	0	164.18	0.553297	0.408589	0.17599	1.12974
O81148	Proteasome subunit alpha type-4-A	PAC1	1.27e+08	1.75e+08	1.58e+08	1.42e+08	1.42e+08	1e+08	1.25e+08	9.22e+07			14	27.475	0	135.45	1.21467	0.177859	-0.401836	0.756894
O81149	Proteasome subunit alpha type-5-A	PAE1	1.55e+08	1.88e+08	1.65e+08	1.61e+08	1.44e+08	1.28e+08	1.32e+08	1.24e+08			14	25.947	0	205.85	2.36802	0.0505512	-0.339859	0.790118
O82628	V-type proton ATPase subunit G1	VHA-G1	2.86e+08	1.68e+08	2.31e+08	3.36e+08	3.32e+08	3.22e+08	2.67e+08	3.29e+08			14	12.397	0	323.31	0.709387	0.325929	0.333085	1.2597
P0CZ23	Acyl-coenzyme A oxidase 3, peroxisomal	ACX3	2.86e+07	4.2e+07	3.54e+07	2.6e+07	3.17e+07	2.03e+07	2.96e+07	2.39e+07			14	75.675	0	100.99	0.73252	0.31729	-0.320024	0.801057
P10795	Ribulose bisphosphate carboxylase small subunit 1A, chloroplastic	RBCS-1A	1.12e+10	1.91e+10	1.54e+10	1.18e+10	1.33e+10	1.12e+10	1.37e+10	1.13e+10			14	20.216	0	323.31	0.431316	0.501684	-0.188342	0.877614
P16181;O65569	Small ribosomal subunit protein uS17z;Small ribosomal subunit protein uS17y	RPS11A;RPS11B	3.95e+08	3.66e+08	4.06e+08	3.78e+08	3.61e+08	2.98e+08	2.45e+08	2.78e+08			14	17.957	0	33.22	1.78049	0.0870572	-0.399596	0.758071
P25873	Large ribosomal subunit protein uL15c	RPL15	4.89e+07	5.52e+07	5.76e+07	5.48e+07	5.37e+07	1e+08	4.88e+07	1.18e+08			14	29.707	0	76.152	0.700512	0.329921	0.464925	1.38025
P34066	Proteasome subunit alpha type-1-A	PAF1	1.61e+08	1.61e+08	1.59e+08	1.47e+08	1.56e+08	1.3e+08	1.43e+08	1.19e+08			14	30.476	0	246.79	1.18382	0.183364	-0.202983	0.868752
P42761	Glutathione S-transferase F10	GSTF10	2.76e+08	1.98e+08	2.5e+08	2.54e+08	2.78e+08	2.93e+08	2.69e+08	2.93e+08			14	24.23	0	77.745	1.07657	0.203972	0.221892	1.16626
P52032	Phospholipid hydroperoxide glutathione peroxidase 1, chloroplastic	GPX1	3.57e+08	3.5e+08	3.82e+08	3.36e+08	4.1e+08	3.99e+08	4.29e+08	4.14e+08	+	WT gl-1 FML_WT gl-1 Dark	14	26.015	0	193.8	2.54096	0.050087	0.214327	1.16016
P82658	Thylakoid lumenal 19 kDa protein, chloroplastic	At3g63540	2.28e+08	1.27e+08	1.53e+08	2.29e+08	2.2e+08	3.15e+08	2.19e+08	3.18e+08			14	24.979	0	323.31	1.12281	0.193447	0.562518	1.47684
P92963	Ras-related protein RABB1c	RABB1C	8.19e+07	8.37e+07	8.68e+07	7.18e+07	1.01e+08	1e+08	1.04e+08	1.07e+08	+	WT gl-1 FML_WT gl-1 Dark	14	23.164	0	111.38	2.81453	0.0418788	0.348873	1.27357
P93306	NADH dehydrogenase [ubiquinone] iron-sulfur protein 2	NAD7	1.83e+08	1.65e+08	2.03e+08	1.7e+08	1.84e+08	1.5e+08	1.77e+08	1.48e+08			14	45.003	0	109.68	0.594347	0.384702	-0.131828	0.912674
Q1JPL7	Pectinesterase/pectinesterase inhibitor 18	PME18	1.04e+08	7.89e+07	1.05e+08	1.15e+08	1.64e+08	9.1e+07	1.01e+08	7.51e+07			14	61.687	0	115.18	0.0638875	0.903353	0.0480423	1.03386
Q39242	Thioredoxin reductase 2	NTR2	1.27e+08	1.27e+08	1.55e+08	1.14e+08	1.37e+08	1.3e+08	1.39e+08	1.42e+08			14	40.635	0	126.58	0.335288	0.576895	0.075676	1.05385
Q41932	Oxygen-evolving enhancer protein 3-2, chloroplastic	PSBQ2	3.65e+09	3.37e+09	3.02e+09	3.83e+09	2.83e+09	5.65e+09	2.89e+09	6.27e+09			14	24.643	0	323.31	0.348967	0.567326	0.256513	1.19459
Q42112	Large ribosomal subunit protein uL10y	RPP0B	3.1e+08	3.31e+08	2.52e+08	2.9e+08	2.62e+08	3.46e+08	2.94e+08	3.77e+08			14	34.133	0	323.31	0.307255	0.605661	0.105537	1.07589
Q42403	Thioredoxin H3	TRX3	1.5e+09	1.36e+09	2.09e+09	1.44e+09	1.72e+09	1.49e+09	1.27e+09	1.25e+09			14	13.109	0	323.31	0.36368	0.555169	-0.148416	0.902241
Q43348	Acid beta-fructofuranosidase 3, vacuolar	BFRUCT3	1.04e+08	8.74e+07	1.53e+08	1.16e+08	1.1e+08	1.16e+08	8.36e+07	9.58001e+07			14	72.227	0	161.31	0.355044	0.561615	-0.164661	0.892138
Q8GUK4	Subtilisin-like protease SBT3.13	SBT3.13	2.05e+08	6.64e+07	8.19e+07	2.14e+08	7.62e+07	8.6e+07	7.77e+07	8.17e+07			14	81.479	0	216.02	0.692234	0.333824	-0.629939	0.646204
Q8H0W0	Protein LPA3	LPA3	2e+08	2.9e+08	2.46e+08	2.15e+08	2.55e+08	2.5e+08	2.84e+08	2.8e+08			14	40.029	0	323.31	0.692356	0.334445	0.181174	1.13381
Q8H124	Uncharacterized protein At2g34460, chloroplastic	At2g34460	1.12e+08	1.01e+08	1.08e+08	1.26e+08	8.76e+07	1.59e+08	1.16e+08	1.93e+08			14	30.471	0	254.15	0.437665	0.498361	0.254611	1.19301
Q8L7B5	Chaperonin CPN60-like 1, mitochondrial	At2g33210	7.86e+07	6.03e+07	1.05e+08	8.17e+07	8.84e+07	9.18e+07	8.54e+07	9.91e+07			14	61.978	0	110.4	0.510216	0.442071	0.18908	1.14004
Q8RU07	S-malonyltransferase	EMB3147	1.51e+08	1.72e+08	1.14e+08	1.42e+08	1.2e+08	1.26e+08	1.32e+08	1.18e+08			14	41.522	0	56.65	0.804961	0.292952	-0.209025	0.865122
Q8VY70	Dimethylallyl, adenosine tRNA methylthiotransferase	At1g62780	2.8e+08	3.49e+08	3.5e+08	2.58e+08	3.52e+08	3.73e+08	3.16e+08	3.4e+08			14	27.219	0	302.1	0.663665	0.346744	0.169207	1.12444
Q8VYI4	aspartate-semialdehyde dehydrogenase	At1g14810	1.14e+08	1.16e+08	1.06e+08	1.26e+08	1.05e+08	1.17e+08	1.06e+08	1.18e+08			14	40.745	0	133.37	0.310578	0.602702	-0.0502238	0.965786
Q8W4D6	Protein HIGH CHLOROPHYLL FLUORESCENCE PHENOTYPE 173, chloroplastic	HCF173	7.31e+07	6.8e+07	8.21e+07	7.85e+07	6.42e+07	5.14e+07	6.55e+07	5.76e+07			14	65.708	0	37.988	1.8389	0.0815072	-0.340893	0.789552
Q93ZB6	Uroporphyrinogen decarboxylase 1, chloroplastic	HEME1	1.37e+08	1.79e+08	1.84e+08	1.54e+08	1.57e+08	1.79e+08	1.48e+08	1.55e+08			14	46.254	0	142.04	0.0848641	0.872378	-0.0270452	0.981428
Q94AT1	Probable protein phosphatase 2C 76	At5g53140	7.76e+07	5.83e+07	6.95e+07	7.41e+07	7.23e+07	6.9e+07	5.46e+07	5.71e+07			14	45.786	0	29.716	0.494203	0.452769	-0.145764	0.9039
Q95748	NADH dehydrogenase [ubiquinone] iron-sulfur protein 3	NAD9	1.22e+08	1.14e+08	1.08e+08	1.27e+08	1.17e+08	1.1e+08	1.14e+08	1.14e+08			14	22.881	0	66.822	0.375478	0.544097	-0.0474243	0.967662
Q96250	ATP synthase subunit gamma, mitochondrial	ATPC	1.72e+08	2.25e+08	1.41e+08	1.59e+08	1.06e+08	1.18e+08	1.26e+08	1.26e+08			14	35.448	0	245.9	1.86037	0.0811086	-0.53184	0.691672
Q96251	ATP synthase subunit O, mitochondrial	At5g13450	5.05e+08	5.4e+08	4e+08	5.29e+08	4.38e+08	5.65e+08	4.79e+08	5.14e+08			14	26.321	0	153.12	0.0545898	0.917818	0.0196161	1.01369
Q9C5Z3	Eukaryotic translation initiation factor 3 subunit E	TIF3E1	6.17e+07	6.25e+07	7.19e+07	5.49e+07	7.05e+07	5.13e+07	7e+07	4.99e+07			14	51.749	0	82.924	0.16362	0.776522	-0.0672369	0.954464
Q9C9C6;Q9C9C5	Large ribosomal subunit protein eL6y;Large ribosomal subunit protein eL6x	RPL6B;RPL6C	2.9e+08	1.97e+08	3.03e+08	2.72e+08	2.09e+08	2.02e+08	1.46e+08	2.15e+08			14	26.008	0	60.22	1.26553	0.163234	-0.457252	0.728372
Q9CAP8	Long chain acyl-CoA synthetase 9, chloroplastic	LACS9	3.96e+07	3.65e+07	4.35e+07	3.83e+07	4.26e+07	3.74e+07	4.56e+07	3.55e+07			14	76.175	0	26.549	0.0911405	0.865223	0.0247469	1.0173
Q9FEB5	Phosphoglucan phosphatase DSP4, chloroplastic	DSP4	1.18e+08	9.37999e+07	1.28e+08	1.07e+08	6.27e+07	4.9e+07	6.55e+07	4.25e+07	+	WT gl-1 FML_WT gl-1 Dark	14	42.625	0	42.644	2.96463	0.033931	-1.03693	0.487365
Q9FJZ7	AT5G66420 protein	At5g66420	8.69e+07	4.27e+07	5.36e+07	5.67e+07	3.85e+07	1.38e+07	2.82e+07	1.59e+07			14	80.718	0	34.604	1.84219	0.0821022	-1.39123	0.381239
Q9FMD5	Protein TIC 40, chloroplastic	TIC40	8.55e+07	7.5e+07	1e+08	9.94e+07	1.04e+08	1.17e+08	1.19e+08	1.13e+08			14	48.903	0	323.31	1.7001	0.096693	0.340025	1.26578
Q9FN08	Beta-galactosidase 10	BGAL10	2.26e+07	1.04e+07	1.57e+07	2.15e+07	2.42e+07	2.07e+07	1.17e+07	2.36e+07			14	83.101	0	56.759	0.226451	0.702293	0.200481	1.14908
Q9FNJ9	Probable 2-carboxy-D-arabinitol-1-phosphatase	At5g22620	3.13e+07	4.04e+07	3.44e+07	3.07e+07	3.64e+07	3.33e+07	3.46e+07	3.42e+07			14	53.114	0	43.664	0.100208	0.851389	0.0257659	1.01802
Q9FR37	Amidase 1	AMI1	6.9e+07	7e+07	8.72e+07	8.01e+07	8.56e+07	8.43e+07	8.91e+07	8.21e+07			14	45.056	0	175.59	0.979528	0.23227	0.161467	1.11842
Q9FVT2	Probable elongation factor 1-gamma 2	At1g57720	2.89e+08	2.97e+08	3.75e+08	3.04e+08	3.08e+08	2.61e+08	2.78e+08	2.66e+08			14	46.4	0	226.24	0.900268	0.257281	-0.179751	0.882855
Q9LFM4	At5g11330	At5g11330	3.39e+07	1.76e+07	4.1e+07	2.85e+07	3.65e+07	3.33e+07	4.16e+07	3.28e+07			14	45.764	0	80.078	0.528904	0.427155	0.312563	1.24191
Q9LJG3	GDSL esterase/lipase ESM1	ESM1	9.68e+08	4.49e+08	5.34e+08	1.02e+09	1.55e+09	6.95e+08	1.73e+09	5.85e+08			14	44.06	0	323.31	0.507621	0.444302	0.550822	1.46492
Q9LJR2	Lectin-like protein LEC	LEC	4.8e+07	6.09e+07	8.44999e+07	5.8e+07	1.66e+08	1.69e+08	1.56e+08	1.36e+08	+	WT gl-1 FML_WT gl-1 Dark	14	29.749	0	222.89	3.47542	0.0318	1.34415	2.5388
Q9LP45	26S proteasome non-ATPase regulatory subunit 11 homolog	RPN6	9.63e+07	9.02e+07	8.37e+07	8.64e+07	1.04e+08	8e+07	8.42e+07	7.18e+07			14	46.749	0	121.74	0.275316	0.644546	-0.080152	0.945958
Q9LRS0	Glycolate oxidase 2	GLO2	9.24e+08	1.24e+09	7.99e+08	8.53e+08	7.6e+08	9.76e+08	7.88e+08	8.99e+08			14	40.306	0	294.01	0.38226	0.53937	-0.142876	0.905712
Q9LS02	Allene oxide cyclase 2, chloroplastic	AOC2	4.48e+08	3.2e+08	4.11e+08	3.97e+08	3.28e+08	3.57e+08	3.23e+08	3.08e+08			14	27.635	0	167.77	1.17716	0.184779	-0.251441	0.840057
Q9LTR2	Protein TRIGALACTOSYLDIACYLGLYCEROL 2, chloroplastic	TGD2	9.53001e+07	1.11e+08	1.2e+08	1.05e+08	1.3e+08	1.09e+08	1.08e+08	1.22e+08			14	41.63	0	122.47	0.602599	0.379498	0.121555	1.08791
Q9LU85	Probable plastid-lipid-associated protein 4, chloroplastic	PAP4	2.7e+08	2.61e+08	3.08e+08	2.8e+08	2.79e+08	2.32e+08	2.69e+08	2.32e+08			14	27.163	0	160.15	0.850038	0.276286	-0.147312	0.902931
Q9LV35	Actin-interacting protein 1-2	AIP1-2	7e+07	4.95e+07	6.93e+07	6.8e+07	6.73e+07	4e+07	6.69e+07	4.06e+07			14	66.041	0	66.678	0.552364	0.408388	-0.289771	0.818032
Q9LV66	Uncharacterized protein At5g48480	At5g48480	2.04e+08	2.55e+08	2.27e+08	2.17e+08	1.59e+08	1.32e+08	1.7e+08	1.08e+08			14	17.557	0	87.92	2.25361	0.0587143	-0.683331	0.622726
Q9LVW7	Carbamoyl-phosphate synthase small chain, chloroplastic	CARA	1.06e+08	9.88e+07	1.19e+08	1.01e+08	1.07e+08	9.02e+07	1.02e+08	9.8e+07			14	47.058	0	35.427	0.564676	0.404292	-0.095933	0.935667
Q9LZH9	Large ribosomal subunit protein eL8y	RPL7AB	2.6e+08	2.52e+08	2.44e+08	2.43e+08	2.39e+08	2.23e+08	1.96e+08	2.2e+08			14	29.034	0	221.75	1.60795	0.112549	-0.18934	0.877007
Q9M1X2	Fatty-acid-binding protein 1	FAP1	1e+08	7.34e+07	9.25999e+07	9.07e+07	8.93e+07	7.68e+07	8.87e+07	7.12e+07			14	30.394	0	165.32	0.459655	0.480977	-0.12731	0.915537
Q9M8T0	Probable inactive receptor kinase At3g02880	At3g02880	5.87e+07	5.29e+07	6.76e+07	6.38e+07	6.58e+07	6.59e+07	6.71e+07	6.51e+07			14	67.752	0	52.516	0.803139	0.292649	0.125032	1.09053
Q9SAR5	Ankyrin repeat domain-containing protein 2A	AKR2A	1.66e+08	1.48e+08	1.71e+08	1.72e+08	1.72e+08	2.32e+08	1.66e+08	2.57e+08			14	36.984	0	323.31	0.960922	0.237906	0.309075	1.23891
Q9SMU8	Peroxidase 34	PER34	5.43e+08	3.71e+08	4.69e+08	5.86e+08	6.11e+08	4.17e+08	5.12e+08	3.75e+08			14	38.832	0	289.17	0.0750509	0.885926	-0.0446515	0.969524
Q9SMX3	Mitochondrial outer membrane protein porin 3	VDAC3	1.47e+08	1.72e+08	1.08e+08	1.38e+08	1.22e+08	1.62e+08	1.81e+08	2.41e+08			14	29.21	0	291.39	0.56653	0.402806	0.298493	1.22986
Q9SR19	Rubisco accumulation factor 1.2, chloroplastic	RAF1.2	9.47e+07	9.49e+07	1.25e+08	8.82e+07	8.85e+07	8.95e+07	9.28e+07	9.09e+07			14	50.199	0	70.595	0.598505	0.382777	-0.142109	0.906193
Q9STX2	3-oxo-Delta(4,5)-steroid 5-beta-reductase	VEP1	7.66e+07	8.54e+07	6.48e+07	6.74e+07	7.41e+07	6.04e+07	7.26e+07	6.03e+07			14	44.23	0	65.645	0.512478	0.439834	-0.136043	0.910012
Q9SU13	Fasciclin-like arabinogalactan protein 2	FLA2	1.8e+08	1.8e+08	2.46e+08	1.87e+08	3.13e+08	2.56e+08	2.52e+08	2.28e+08			14	43.448	0	323.31	1.50958	0.123232	0.406768	1.32571
Q9SVN5	Methionine--tRNA ligase, cytoplasmic	At4g13780	3.21e+07	1.94e+07	4.17e+07	3.8e+07	3.99e+07	3.06e+07	3.3e+07	3.68e+07			14	89.853	0	44.266	0.226986	0.701526	0.146854	1.10715
Q9SZE1	Probable 3-hydroxyisobutyrate dehydrogenase-like 1, mitochondrial	At4g29120	5.94e+07	6.03e+07	6.7e+07	5.3e+07	5.4e+07	5.24e+07	6.06e+07	5.04e+07			14	35.371	0	176.15	0.765349	0.305538	-0.139377	0.907911
Q9T0K7	3-hydroxyisobutyryl-CoA hydrolase-like protein 3, mitochondrial	At4g13360	6.13e+07	6.6e+07	6.91e+07	6.62e+07	6.26e+07	6.15e+07	5.36e+07	5.83e+07			14	46.25	0	57.231	1.34128	0.151976	-0.155348	0.897916
Q9XEE2	Annexin D2	ANN2	6.21e+07	4.29e+07	5.17e+07	6.17e+07	4.53e+07	4.92e+07	4.63e+07	5.07e+07			14	36.266	0	57.798	0.632577	0.362426	-0.17496	0.885792
Q9ZPI5	Peroxisomal fatty acid beta-oxidation multifunctional protein MFP2	MFP2	6.42e+07	3.75e+07	4.6e+07	5.54e+07	3.18e+07	3.59e+07	3.94e+07	3.7e+07			14	78.839	0	37.133	1.39867	0.144535	-0.470563	0.721683
Q9ZPS7	Transmembrane 9 superfamily member 3	TMN3	5.91e+07	5.32e+07	5.68e+07	5.71e+07	7.13e+07	5.3e+07	5.32e+07	5.22e+07			14	68.048	0	55.073	0.0315068	0.954823	0.0103512	1.0072
Q9ZVS5	Eukaryotic aspartyl protease family protein	SAP1	6.49e+07	3.18e+07	3.44e+07	7.03e+07	6.49e+07	3.98e+07	6.12e+07	3.89e+07			14	46.148	0	193.66	0.0754461	0.886124	0.0752778	1.05356
A0A1P8B8B4	TolB protein-like protein	At4g01870	3.91e+06	8.71e+06	7.72e+06	6.7e+06	2.07e+07	1.98e+07	1.65e+07	1.66e+07	+	WT gl-1 FML_WT gl-1 Dark	15	78.419	0	48.988	2.85106	0.0385	1.49847	2.82543
A0A219HZL6	Acclimation of photosynthesis to environment	APE1	1.61e+08	1.65e+08	1.99e+08	1.63e+08	1.95e+08	1.57e+08	1.76e+08	1.47e+08			15	48.207	0	86.436	0.0961692	0.859205	-0.0303845	0.979159
A7WM73	Beta-hexosaminidase 1	HEXO1	1.21e+08	1.11e+08	1.26e+08	1.25e+08	1.31e+08	1.1e+08	1.32e+08	1e+08			15	61.229	0	235.38	0.13543	0.808833	-0.0383267	0.973784
F4IAX0	Amine oxidase [copper-containing] alpha 2, peroxisomal	CuAOalpha2	7.96e+07	5.76e+07	7.41e+07	8.03e+07	6.79e+07	6.41e+07	5.95e+07	5.66e+07			15	76.673	0	40.153	0.898701	0.258463	-0.224071	0.856146
O23016	Probable voltage-gated potassium channel subunit beta	KAB1	3.78e+08	3.76e+08	3.17e+08	4.44e+08	3.34e+08	3.78e+08	3.08e+08	3.34e+08			15	36.538	0	156.84	0.639146	0.359202	-0.155787	0.897642
O24457	Pyruvate dehydrogenase E1 component subunit alpha-3, chloroplastic	PDH-E1	1.07e+08	1.09e+08	9.13e+07	1.11e+08	1.14e+08	1.15e+08	1.14e+08	1.17e+08			15	47.173	0	156.71	1.13069	0.191733	0.141256	1.10287
O49160	Eukaryotic translation initiation factor 3 subunit C	TIF3C1	1.12e+08	1.24e+08	1.31e+08	1.09e+08	1.08e+08	8.04e+07	1.06e+08	9.13e+07			15	102.95	0	89.434	1.40855	0.142176	-0.309671	0.806826
O65282	20 kDa chaperonin, chloroplastic	CPN20	1.77e+09	9.53001e+08	7.84e+08	2.38e+09	9.85001e+08	4.42001e+09	1.18e+09	6.65999e+09			15	26.802	0	323.31	0.504341	0.446247	0.860592	1.81578
O81742	Beta-adaptin-like protein C	BETAC-AD	4.29e+07	4.18e+07	3.13e+07	4e+07	4.12e+07	2.73e+07	3.46e+07	2.8e+07			15	99.096	0	44.358	0.731601	0.316967	-0.260725	0.834669
O82089	Copper transport protein CCH	CCH	2.29e+08	1.43e+08	2.09e+08	2.43e+08	1.82e+08	1.76e+08	1.26e+08	1.66e+08			15	12.971	0	323.31	0.770867	0.304008	-0.327925	0.796681
P25853	Beta-amylase 5	BAM5	3.71e+07	4.77e+07	6.33e+07	4.07e+07	6.41e+07	2.47e+07	6.24e+07	2.55e+07			15	56.062	0	186.83	0.201295	0.732055	-0.213942	0.862178
P31168	Dehydrin COR47	COR47	1.54e+08	1.44e+08	1.64e+08	1.37e+08	1.7e+08	1.89e+08	1.71e+08	2.54e+08			15	29.896	0	323.31	1.34517	0.15162	0.371469	1.29367
P41127	Large ribosomal subunit protein eL13z	RPL13B	2.01e+08	1.85e+08	2.06e+08	1.95e+08	1.39e+08	2.32e+08	1.28e+08	2.68e+08			15	23.767	0	135.75	0.155356	0.785375	-0.108313	0.927672
P42732	Small ribosomal subunit protein uS13c	RPS13	1.08e+08	1.78e+08	1.65e+08	9.58001e+07	1.04e+08	1.07e+08	7.83e+07	1.09e+08			15	19.096	0	48.705	0.848141	0.276742	-0.419467	0.747701
P42734	Probable cinnamyl alcohol dehydrogenase 9	CAD9	2.52e+08	2.12e+08	2.6e+08	2.56e+08	2.19e+08	2.24e+08	2.53e+08	2.32e+08			15	38.933	0	172.31	0.407196	0.519369	-0.0761123	0.94861
P48006	Elongation factor 1-delta 1	At1g30230	6.44e+08	6.29e+08	7.81e+08	5.74e+08	6.81e+08	5.93e+08	6.3e+08	5.79e+08			15	25.132	0	323.31	0.295025	0.620471	-0.0754733	0.949031
P49040	Sucrose synthase 1	SUS1	1.7e+08	2.72e+08	2.71e+08	1.28e+08	1.15e+08	7.36e+07	9.54e+07	7.21e+07			15	92.996	0	20.617	2.06294	0.071615	-1.19601	0.436481
P49077	Aspartate carbamoyltransferase, chloroplastic	PYRB	9.5e+07	6.94e+07	7.64e+07	9.28e+07	8.56e+07	1.09e+08	8.29e+07	1.12e+08			15	43.166	0	19.153	0.680377	0.338616	0.222527	1.16678
P49209	Large ribosomal subunit protein uL6z/uL6y	RPL9C	3.49e+08	2.89e+08	3.93e+08	3.29e+08	2.67e+08	2.69e+08	2.35e+08	2.68e+08			15	22.017	0	315.47	1.98741	0.0739531	-0.381894	0.76743
P49572	Indole-3-glycerol phosphate synthase, chloroplastic	IGPS	7.05e+07	5.35e+07	8.27e+07	8.26e+07	8.84e+07	8.74e+07	9.79e+07	9.84e+07			15	44.577	0	45.796	1.31379	0.154187	0.382614	1.3037
P52901	Pyruvate dehydrogenase E1 component subunit alpha-1, mitochondrial	E1	1.96e+08	1.9e+08	2.19e+08	1.82e+08	1.86e+08	1.7e+08	1.71e+08	1.69e+08			15	43.059	0	144.46	1.42706	0.138661	-0.174967	0.885788
P56761	Photosystem II D2 protein	psbD	4.09e+09	2.94e+09	3.86e+09	3.83e+09	4.59e+09	5.5e+09	5.9e+09	7.26001e+09			15	39.547	0	323.31	2.02685	0.0737846	0.651188	1.57046
P56765	Acetyl-coenzyme A carboxylase carboxyl transferase subunit beta, chloroplastic	accD	1.06e+08	9.50999e+07	1.18e+08	9.17e+07	9.38999e+07	7.56e+07	1.08e+08	8.47e+07			15	55.635	0	52.443	0.656072	0.349478	-0.18706	0.878394
Q06738	Low-temperature-induced 78 kDa protein	RD29A	7.24e+07	3.28e+07	6.64e+07	7.75e+07	4.18e+07	7.64e+07	4.1e+07	6.53e+07			15	77.855	0	76.502	0.132544	0.810234	-0.128821	0.914579
Q1KPV0	Probable transmembrane GTPase FZO-like, chloroplastic	FZL	1.48e+08	1.51e+08	1.37e+08	1.42e+08	1.35e+08	1.4e+08	1.65e+08	1.13e+08			15	100.73	0	27.524	0.268415	0.652052	-0.0757589	0.948843
Q38845	Serine/threonine-protein phosphatase 2A 65 kDa regulatory subunit A alpha isoform	PP2AA1	7.2e+07	1.08e+08	6.7e+07	7.16e+07	6.82e+07	4.93e+07	5.96e+07	4.52e+07			15	65.493	0	53.396	1.3158	0.154567	-0.510521	0.701969
Q42029	Oxygen-evolving enhancer protein 2-1, chloroplastic	PSBP1	1.02e+10	9.04001e+09	1.04e+10	1.03e+10	1.13e+10	1.58e+10	1.38e+10	1.62e+10			15	28.095	0	323.31	2.11353	0.0665	0.503679	1.41782
Q42139	AT4g32260/F10M6_100	PDE334	1.26e+09	1.19e+09	1.16e+09	1.25e+09	1.25e+09	1.8e+09	1.29e+09	2.17e+09			15	23.917	0	323.31	1.01693	0.2232	0.383639	1.30463
Q43727	Glucose-6-phosphate 1-dehydrogenase 1, chloroplastic	G6PD1	6.74e+07	6.2e+07	6.98e+07	6.54e+07	4.31e+07	5.18e+07	4.33e+07	4.9e+07	+	WT gl-1 FML_WT gl-1 Dark	15	65.427	0	34.145	3.25835	0.0339355	-0.502436	0.705914
Q501F7	At1g21440	At1g21440	1.98e+08	1.72e+08	1.73e+08	1.97e+08	1.33e+08	1.42e+08	1.28e+08	1.57e+08	+	WT gl-1 FML_WT gl-1 Dark	15	36.306	0	297.08	2.48095	0.0503762	-0.403163	0.756198
Q6NMA9	At5g45170	At5g45170	8.40001e+07	6.48e+07	7.14e+07	7.83e+07	7.98e+07	1e+08	7.76e+07	1.03e+08			15	40.741	0	79.955	1.02853	0.217941	0.266906	1.20322
Q8GUM2	Heat shock 70 kDa protein 9, mitochondrial	HSP70-9	1.78e+08	1.83e+08	2.22e+08	2.01e+08	2.16e+08	1.77e+08	1.81e+08	1.55e+08			15	73.074	0	323.31	0.393901	0.529693	-0.10961	0.926839
Q8LAH7;Q8GYB8	12-oxophytodienoate reductase 1;12-oxophytodienoate reductase 2	OPR1;OPR2	9.81001e+06	6.47e+06	5.15e+06	1.47e+07	4.09e+07	3.95e+07	3.94e+07	3.85e+07	+	WT gl-1 FML_WT gl-1 Dark	15	41.167	0	39.173	3.27596	0.0310345	2.2486	4.7522
Q8LBI1	Large ribosomal subunit protein uL18z	RPL5A	7.05e+08	9.68e+08	9.40001e+08	7.48e+08	6.59e+08	7.29e+08	6.83e+08	7.12e+08			15	34.358	0	279.39	1.13577	0.191461	-0.259592	0.835324
Q8VYV7	3-dehydroquinate synthase, chloroplastic	DHQS	5.73e+07	6.06e+07	5.7e+07	5.74e+07	6.12e+07	6.42e+07	6.46e+07	6.51e+07	+	WT gl-1 FML_WT gl-1 Dark	15	48.064	0	35.793	2.46851	0.048	0.135108	1.09818
Q93VT6	Ribosomal RNA small subunit methyltransferase J	MAH20.10	7.65e+07	7.78e+07	7.49e+07	8.59e+07	8.64e+07	1.05e+08	8.77e+07	9.96e+07			15	38.655	0	70.013	1.73571	0.0931519	0.262305	1.19939
Q93Y35	26S proteasome non-ATPase regulatory subunit 6 homolog	RPN7	1.18e+08	1.06e+08	1.21e+08	1.05e+08	1.29e+08	1.04e+08	1.21e+08	9.57e+07			15	44.282	0	103.05	0.0249947	0.965173	-0.00817347	0.994351
Q93YZ7	Acetolactate synthase small subunit 1, chloroplastic	AHASS1	2.75e+07	4.17e+07	3.17e+07	2.52e+07	3.78e+07	3.99e+07	3.56e+07	4.26e+07			15	53.872	0	40.512	1.01093	0.224445	0.33003	1.25704
Q93Z70	Probable N-acetyl-gamma-glutamyl-phosphate reductase, chloroplastic	At2g19940	2.39e+08	2.42e+08	2.65e+08	2.37e+08	2.01e+08	2.2e+08	2.12e+08	2.35e+08			15	44.135	0	42.475	1.61532	0.111433	-0.180368	0.882478
Q949P2	Probable cytosolic oligopeptidase A	CYOP	1.32e+08	1.16e+08	1.3e+08	1.2e+08	1.2e+08	7.28e+07	1.12e+08	8.61e+07			15	79.043	0	117.21	1.13425	0.191542	-0.375895	0.770627
Q94AZ4	Probable calcium-binding protein CML13	CML13	2.27e+08	1.65e+08	2.43e+08	2.13e+08	2.7e+08	2.5e+08	2.25e+08	2.2e+08			15	16.517	0	135.78	0.677114	0.339972	0.196337	1.14579
Q94EG6	Uncharacterized protein At5g02240	At5g02240	4e+08	3.35e+08	4.16e+08	4e+08	3.99e+08	3.52e+08	3.6e+08	3.21e+08			15	27.103	0	323.31	0.562589	0.404709	-0.114552	0.923669
Q9C7N5	GDSL esterase/lipase At1g29660	At1g29660	3.56e+08	3.85e+08	4.15e+08	4.24e+08	4.94e+08	5.04e+08	5e+08	4.72e+08	+	WT gl-1 FML_WT gl-1 Dark	15	40.141	0	323.31	2.72183	0.0492754	0.321184	1.24936
Q9C9I7	Rieske (2Fe-2S) domain-containing protein	PSB33	1.97e+08	1.78e+08	1.78e+08	2.07e+08	1.76e+08	2.4e+08	2.12e+08	2.54e+08			15	31.727	0	260.59	0.780927	0.301349	0.20398	1.15187
Q9CAV0	Small ribosomal subunit protein eS1z	RPS3AA	2.73e+08	3.05e+08	3.46e+08	2.49e+08	2.81e+08	2.57e+08	2.61e+08	2.5e+08			15	29.85	0	184.43	0.672921	0.342144	-0.151579	0.900265
Q9FJ62	Glycerophosphodiester phosphodiesterase GDPDL4	GDPDL4	1.96e+08	1.73e+08	1.8e+08	2.02e+08	2.04e+08	1.63e+08	1.97e+08	1.55e+08			15	84.164	0	294.42	0.257752	0.664579	-0.0700183	0.952626
Q9FJX3	Mitochondrial outer membrane protein porin 2	VDAC2	7.06e+07	7.35e+07	4.21e+07	7.34e+07	7.34e+07	6.39e+07	6.89e+07	8.31e+07			15	29.594	0	40.687	0.382505	0.539858	0.185984	1.13759
Q9FJY6	glucose-6-phosphate 1-epimerase	At5g66530	2.84e+08	2.7e+08	3.28e+08	2.44e+08	2.88e+08	2.87e+08	2.81e+08	2.67e+08			15	33.692	0	140.41	0.0138045	0.981305	0.00377512	1.00262
Q9FN41	Probable bifunctional methylthioribulose-1-phosphate dehydratase/enolase-phosphatase E1	At5g53850	7.44e+07	7.43e+07	9.13e+07	7.02e+07	8.76e+07	8.2e+07	7.9e+07	7.69e+07			15	56.52	0	64.435	0.348193	0.568134	0.07516	1.05348
Q9FUP0	12-oxophytodienoate reductase 3	OPR3	6.36e+07	6.31e+07	6.57e+07	6.21e+07	8.34e+07	6.8e+07	6.65e+07	6.41e+07			15	42.691	0	103.57	0.803704	0.292515	0.140526	1.10231
Q9FXA2	Polyadenylate-binding protein 8	PAB8	5.67e+07	4.79e+07	6.15e+07	5.35e+07	5.29e+07	6.34e+07	5.14e+07	7.08e+07			15	72.779	0	153.09	0.365218	0.554813	0.112442	1.08106
Q9LHA4	V-type proton ATPase subunit d2	VHA-d2	1.33e+08	1.67e+08	1.2e+08	1.35e+08	1.45e+08	1.05e+08	1.43e+08	1.18e+08			15	40.787	0	194.84	0.345959	0.569388	-0.121506	0.919227
Q9LHT0	Tropinone reductase homolog At5g06060	At5g06060	1.22e+08	1.09e+08	1.1e+08	1.41e+08	1.24e+08	1.09e+08	1.21e+08	1.1e+08			15	28.292	0	81.515	0.197445	0.734819	-0.0493073	0.9664
Q9LTX9	Heat shock 70 kDa protein 7, chloroplastic	HSP70-7	2.67e+08	2.79e+08	3.34e+08	2.7e+08	3.08e+08	3.4e+08	3.21e+08	3.89e+08			15	76.996	0	323.31	1.20412	0.178826	0.240223	1.18118
Q9LV21	T-complex protein 1 subunit delta	CCT4	1.19e+08	1.57e+08	1.53e+08	1.13e+08	1.18e+08	1.17e+08	1.17e+08	1.19e+08			15	57.775	0	63.343	0.753849	0.309849	-0.187204	0.878306
Q9LW57	Plastid-lipid-associated protein 6, chloroplastic	PAP6	9.59e+08	9.79e+08	1.17e+09	9.77e+08	1.16e+09	9.84e+08	1.12e+09	9.73e+08			15	30.454	0	323.31	0.230068	0.698728	0.0532355	1.03759
Q9M0A7	Gamma-glutamyl peptidase 1	GGP1	1.47e+08	1.96e+08	1.36e+08	1.34e+08	1.63e+08	1.15e+08	1.49e+08	1.24e+08			15	28.385	0	84.781	0.378942	0.541441	-0.150087	0.901196
Q9M0Y8	Vesicle-fusing ATPase	NSF	2.85e+07	3.68e+07	3.45e+07	2.88e+07	2.92e+07	2.12e+07	3.14e+07	2.34e+07			15	81.486	0	31.819	0.940487	0.245781	-0.299006	0.812812
Q9M2D8	Uncharacterized protein At3g61260	At3g61260	1.36e+08	1.41e+08	1.46e+08	1.44e+08	2.32e+08	1.97e+08	1.94e+08	2.17e+08	+	WT gl-1 FML_WT gl-1 Dark	15	23.144	0	235.71	3.89502	0.0378182	0.563683	1.47804
Q9M2E2	dehydrogenase	SDR1	7.79e+07	6.15e+07	5.24e+07	7.92e+07	6.58e+07	5.21e+07	6.06e+07	4.98e+07			15	32.803	0	123.92	0.661725	0.34708	-0.23561	0.849326
Q9M8S8	Inositol-phosphate phosphatase	VTC4	1.44e+08	1.94e+08	1.65e+08	1.58e+08	1.32e+08	1.37e+08	1.29e+08	1.29e+08			15	29.121	0	323.31	1.87008	0.081977	-0.318765	0.801756
Q9S713	Serine/threonine-protein kinase STN7, chloroplastic	STN7	4.08e+07	3.18e+07	4.01e+07	3.51e+07	2.79e+07	2.41e+07	3.37e+07	2.76e+07			15	63.251	0	21.324	1.59495	0.113041	-0.386489	0.764989
Q9SCV3	Beta-galactosidase 9	BGAL9	4.98e+07	2.92e+07	6.57e+07	5.73e+07	5.08e+07	4.42e+07	3.78e+07	3.71e+07			15	99.197	0	49.34	0.301918	0.612461	-0.199466	0.870873
Q9SGW3	26S proteasome non-ATPase regulatory subunit 8 homolog A	RPN12A	7.4e+07	9.02e+07	6.66e+07	7.47e+07	7.06e+07	5.6e+07	7.82e+07	5.51e+07			15	30.706	0	81.509	0.768594	0.304496	-0.240742	0.84631
Q9SID0	Probable fructokinase-1	At2g31390	6.8e+07	7.48e+07	6.93e+07	6.36e+07	6.63e+07	5.07e+07	7.45e+07	5.4e+07			15	35.275	0	92.819	0.631779	0.363096	-0.182315	0.881288
Q9SIN5	Protein COLD-REGULATED 15B, chloroplastic	COR15B	4.85e+08	3.61e+08	3.71e+08	5.24e+08	3.09e+08	2.48e+08	2.34e+08	2.07e+08			15	14.961	0	222.1	2.34009	0.0523692	-0.799221	0.574659
Q9SJ66	Probable sucrose-phosphatase 2	SPP2	5.71e+07	5.6e+07	7.15e+07	5.35e+07	4.72e+07	2.91e+07	4.19e+07	2.3e+07			15	47.855	0	42.431	1.69203	0.098997	-0.802003	0.573552
Q9SJQ9	Fructose-bisphosphate aldolase 6, cytosolic	FBA6	3.19e+08	2.64e+08	2.63e+08	3.36e+08	2.62e+08	3.36e+08	2.81e+08	3.67e+08			15	38.386	0	229.96	0.194665	0.73742	0.0716896	1.05095
Q9SK66	NADH dehydrogenase [ubiquinone] 1 alpha subcomplex subunit 9, mitochondrial	At2g20360	1.8e+08	1.75e+08	1.71e+08	1.47e+08	1.61e+08	1.63e+08	1.93e+08	1.74e+08			15	43.935	0	79.966	0.16874	0.770487	0.0386138	1.02713
Q9SR15	Tryptophan--tRNA ligase, cytoplasmic	At3g04600	4.76e+07	4.71e+07	4.62e+07	3.67e+07	3.83e+07	3.56e+07	4.52e+07	3.77e+07			15	45.754	0	20.266	0.752478	0.310207	-0.177563	0.884195
Q9SSK5	MLP-like protein 43	MLP43	3.23e+08	1.45e+08	1.48e+08	3e+08	2.7e+08	1.84e+08	2.47e+08	1.75e+08			15	17.889	0	309.15	0.0111341	0.984814	0.0115967	1.00807
Q9SU56	L-galactono-1,4-lactone dehydrogenase, mitochondrial	GLDH	4.94e+07	5.85e+07	7.1e+07	5.87e+07	4.95e+07	5.01e+07	5.31e+07	4.46e+07			15	68.554	0	145.29	1.13973	0.191265	-0.259034	0.835647
Q9SZ30	Imidazole glycerol phosphate synthase hisHF, chloroplastic	HISN4	4.19e+07	4.68e+07	4.44e+07	4.07e+07	3.59e+07	2.79e+07	4.1e+07	2.82e+07			15	64.192	0	30.59	1.5139	0.120968	-0.40337	0.75609
Q9XEA0	Leucine--tRNA ligase, chloroplastic/mitochondrial	EMB2369	2.32e+07	3.42e+07	3.71e+07	1.93e+07	3.07e+07	3.21e+07	2.31e+07	2.9e+07			15	111.03	0	38.796	0.0785163	0.880881	0.0541539	1.03825
Q9ZU25	Probable mitochondrial-processing peptidase subunit alpha-1, mitochondrial	MPPalpha1	1.73e+08	1.53e+08	1.36e+08	1.55e+08	1.59e+08	1.55e+08	1.47e+08	1.76e+08			15	54.401	0	118.71	0.214604	0.71736	0.0481267	1.03392
Q9ZUU4	RNA-binding protein CP29B, chloroplastic	CP29B	6.7e+08	6.03e+08	5.78e+08	7.31e+08	6.08e+08	9.94e+08	5.13e+08	1.01e+09			15	30.718	0	323.31	0.364219	0.555007	0.218825	1.16379
Q9ZUX0	At2g27680/F15K20.22	At2g27680	1.2e+08	1.39e+08	1.23e+08	1.32e+08	1.15e+08	1.29e+08	1.24e+08	1.29e+08			15	43.154	0	166.05	0.325675	0.588076	-0.0476494	0.967511
A0A1P8AVY3	Triacylglycerol lipase-like 1	TLL1	2.32e+08	1.64e+08	1.82e+08	2.28e+08	2.33e+08	1.53e+08	2.38e+08	1.71e+08			16	57.715	0	185.95	0.0531166	0.92081	-0.0304928	0.979086
F4JRN8	NAD(P)-binding Rossmann-fold superfamily protein	At4g18810	1.6e+08	1.42e+08	1.74e+08	1.52e+08	1.56e+08	1.74e+08	1.66e+08	1.61e+08			16	69.137	0	106.74	0.430204	0.502543	0.0679388	1.04822
O23247	Arginine--tRNA ligase, chloroplastic/mitochondrial	EMB1027	1.35e+08	1.4e+08	1.3e+08	1.35e+08	1.28e+08	1.16e+08	1.29e+08	1.25e+08			16	72.386	0	26.37	1.53673	0.117467	-0.117573	0.921737
O80796	Membrane-associated protein VIPP1, chloroplastic	VIPP1	1.08e+08	9.81e+07	9.88e+07	1.23e+08	1.06e+08	1.59e+08	1.05e+08	1.79e+08			16	36.392	0	323.31	0.750406	0.311449	0.32471	1.25241
O81146	Proteasome subunit alpha type-6-A	PAA1	1.31e+08	1.24e+08	1.57e+08	1.28e+08	1.2e+08	9.91e+07	1.08e+08	8.84e+07			16	27.294	0	110.19	1.70517	0.095841	-0.380919	0.767949
O81235	Superoxide dismutase [Mn] 1, mitochondrial	MSD1	4.88e+08	4.6e+08	5.46e+08	5.15e+08	4.03e+08	3.49e+08	3.58e+08	3.03e+08	+	WT gl-1 FML_WT gl-1 Dark	16	25.444	0	323.31	2.67005	0.047	-0.512177	0.701164
P0DKL6;P0DKL4	Spliceosome-associated protein 130 B;Spliceosome-associated protein 130 A	SAP130B;SAP130A	3.68e+07	3.32e+07	4.19e+07	3.17e+07	3.38e+07	3.65e+07	3.06e+07	2.88e+07			16	134.97	0	94.839	0.579321	0.394204	-0.14445	0.904724
P14671	Tryptophan synthase beta chain 1, chloroplastic	TSB1	1.12e+08	9.63e+07	9.76001e+07	1.11e+08	9.56e+07	5.44e+07	8.69e+07	6.07e+07			16	50.925	0	33.615	1.35904	0.149641	-0.522666	0.696085
P30186	Proteasome subunit alpha type-7-A	PAD1	2.88e+08	3.15e+08	2.87e+08	2.74e+08	2.56e+08	1.95e+08	2.38e+08	1.84e+08			16	27.337	0	323.31	1.90291	0.078871	-0.426591	0.744018
P32961	Nitrilase 1	NIT1	5.39e+08	4.04e+08	4.13e+08	5.76e+08	5.3e+08	4.91e+08	5.03e+08	4.77e+08			16	38.152	0	267.26	0.197084	0.735223	0.0673523	1.04779
P34791	Peptidyl-prolyl cis-trans isomerase CYP20-3, chloroplastic	CYP20-3	2.9e+09	3.52e+09	3.53e+09	2.72e+09	3.38e+09	3.14e+09	2.89e+09	2.96e+09			16	28.208	0	290.78	0.0924734	0.865282	-0.0276117	0.981043
P42737	Beta carbonic anhydrase 2, chloroplastic	BCA2	4.6e+09	5.16e+09	4.32e+09	4.4e+09	4.21e+09	6.47e+09	4.22e+09	7.75001e+09			16	36.615	0	323.31	0.485783	0.459822	0.245371	1.1854
P48349	14-3-3-like protein G-BOX factor 14 lambda	GRF6	8.31e+08	8.77e+08	7.01e+08	8.19999e+08	1.07e+09	9.78e+08	9.69e+08	9.59e+08			16	27.975	0	323.31	2.08457	0.0696	0.303734	1.23434
P49688	Small ribosomal subunit protein uS5x	RPS2C	2.23e+08	2.19e+08	2.45e+08	2.13e+08	1.95e+08	2.02e+08	1.55e+08	2.26e+08			16	30.878	0	145.03	0.919559	0.251891	-0.221297	0.857794
P53492	Actin-7	ACT7	5.48e+08	4.87e+08	4.49e+08	4.97e+08	4.7e+08	4.82e+08	5.47e+08	4.88e+08			16	41.735	0	323.31	0.0246475	0.965729	0.0055151	1.00383
P55217	Cystathionine gamma-synthase 1, chloroplastic	CGS1	6.69e+07	5.04e+07	5.14e+07	6.06e+07	4.72e+07	4.79e+07	5.37e+07	4.22e+07			16	59.918	0	67.981	1.11831	0.19426	-0.258884	0.835734
P92994	Trans-cinnamate 4-monooxygenase	CYP73A5	1.51e+08	1.53e+08	1.45e+08	1.32e+08	1.53e+08	1.16e+08	1.6e+08	1.24e+08			16	57.792	0	67.169	0.276441	0.643342	-0.0821509	0.944648
Q00218	Phospho-2-dehydro-3-deoxyheptonate aldolase 2, chloroplastic	DHS2	1.19e+08	1.13e+08	1.15e+08	1.13e+08	1.19e+08	1.22e+08	1.05e+08	1.2e+08			16	56.148	0	103.75	0.116434	0.831347	0.0165067	1.01151
Q08682	Small ribosomal subunit protein uS2z	RPSaA	5.84e+08	6.01e+08	5.71e+08	5.27e+08	4.88e+08	5.67e+08	5.27e+08	5.86e+08			16	32.291	0	323.31	0.486687	0.458685	-0.0764232	0.948406
Q38858	Calreticulin-2	CRT2	1.96e+08	1.27e+08	1.91e+08	1.95e+08	2.29e+08	1.87e+08	2.03e+08	1.78e+08			16	48.156	0	323.31	0.488065	0.457677	0.184754	1.13662
Q42586	Uridine 5-monophosphate synthase	PYRE-F	6.35e+07	6.7e+07	7.45e+07	7.04e+07	6.72e+07	6.39e+07	6.78e+07	6.53e+07			16	51.85	0	108.91	0.49821	0.449442	-0.0577726	0.960746
Q43307	Glycerol-3-phosphate acyltransferase, chloroplastic	ATS1	5.5e+07	6.55e+07	6.13e+07	5.4e+07	5.84e+07	7.91e+07	6.82e+07	8.99e+07			16	50.421	0	80.407	1.08425	0.202083	0.311991	1.24142
Q8H0U4	Transportin-1	TRN1	6.81e+07	9.5e+07	5.41e+07	5.93e+07	4.82e+07	3.02e+07	5.76e+07	4.8e+07			16	99.108	0	134.25	1.16312	0.186783	-0.59164	0.663588
Q8L493	D-amino-acid transaminase, chloroplastic	DAAT	8.26e+07	7.85e+07	8.22e+07	8.18e+07	8.92e+07	8.27e+07	9.84e+07	8.15e+07			16	41.064	0	138.39	0.857444	0.273823	0.110079	1.07929
Q8LPJ5	Isocitrate dehydrogenase [NADP], chloroplastic/mitochondrial	At5g14590	5.83e+07	6.53e+07	5.63e+07	5.46e+07	5.22e+07	4.4e+07	5.8e+07	4.71e+07			16	54.195	0	67.757	1.13381	0.19125	-0.224821	0.855701
Q8RUF8	Omega-amidase, chloroplastic	NLP3	1.45e+08	1.02e+08	1.67e+08	1.56e+08	1.27e+08	1.12e+08	1.32e+08	1.2e+08			16	40.33	0	232.28	0.539107	0.418034	-0.193529	0.874464
Q8VZG7	Ribonuclease TUDOR 1	TSN1	5.24e+07	4.23e+07	5.01e+07	4.63e+07	4.81e+07	3.93e+07	4.97e+07	4.48e+07			16	108.23	0	50.764	0.298884	0.616669	-0.0721841	0.951197
Q8VZM1	N-terminal acetyltransferase A complex auxiliary subunit NAA15	NAA15	3.71e+07	3.22e+07	4.03e+07	3.24e+07	3.3e+07	2.68e+07	2.69e+07	2.5e+07			16	102.15	0	30.827	1.60424	0.113044	-0.347755	0.785806
Q8W593	Probable lactoylglutathione lyase, chloroplastic	At1g67280	6.87e+08	5.9e+08	8.5e+08	7.17e+08	7.79e+08	7.56e+08	6.35e+08	7.29e+08			16	39.167	0	240.38	0.10351	0.848774	0.0355558	1.02495
Q93XM7	Mitochondrial carnitine/acylcarnitine carrier-like protein	BOU	9.11e+07	9.37e+07	1e+08	8.40999e+07	8.73e+07	9.02e+07	8.5e+07	9.96e+07			16	31.022	0	118.08	0.140676	0.801623	-0.0267038	0.981661
Q949W8	Xylulose kinase 2	XK2	5.97e+07	4.05e+07	4.42e+07	5.06e+07	4.16e+07	3.16e+07	4.19e+07	3.11e+07			16	61.294	0	84.369	1.2896	0.159004	-0.414617	0.750219
Q94AI7	Protein TOPLESS	TPL	4.94e+07	5.12e+07	6.91e+07	5.08e+07	5.93e+07	3.31e+07	5.83e+07	3.16e+07			16	124.3	0	27.383	0.549684	0.410169	-0.323971	0.798868
Q94AR8	3-isopropylmalate dehydratase large subunit, chloroplastic	IIL1	1.68e+08	1.5e+08	1.9e+08	1.64e+08	1.38e+08	1.22e+08	1.2e+08	1.34e+08			16	55.013	0	231.97	2.36899	0.0505397	-0.384076	0.76627
Q94CE4	Beta carbonic anhydrase 4	BCA4	1.47e+08	1.76e+08	1.58e+08	1.44e+08	1.66e+08	1.79e+08	1.8e+08	1.99e+08			16	30.836	0	224.94	1.3473	0.151546	0.213631	1.1596
Q94CE5	Gamma-aminobutyrate transaminase POP2, mitochondrial	POP2	1.67e+08	2.28e+08	1.99e+08	1.78e+08	1.59e+08	1.31e+08	1.71e+08	1.22e+08			16	55.187	0	230.04	1.45019	0.132573	-0.408514	0.753399
Q94FY7	Tocopherol cyclase, chloroplastic	VTE1	3.77e+07	2.93e+07	4.07e+07	3.57e+07	3.12e+07	3.17e+07	3.06e+07	3.47e+07			16	54.72	0	59.304	0.678033	0.339839	-0.15298	0.899391
Q94JQ3	Serine hydroxymethyltransferase 3, chloroplastic	SHM3	7.66e+07	7.48e+07	9.13e+07	6.69e+07	8.44999e+07	7.04e+07	8.82e+07	8.03e+07			16	57.982	0	61.279	0.231585	0.696601	0.0669255	1.04748
Q96299	14-3-3-like protein GF14 mu	GRF9	4.81e+08	5.16e+08	4.88e+08	4.5e+08	5.1e+08	5.41e+08	5.03e+08	5.9e+08			16	29.52	0	323.31	1.16402	0.186844	0.146796	1.10711
Q9FJ95	Sorbitol dehydrogenase	SDH	1.5e+08	1.97e+08	1.47e+08	1.46e+08	1.52e+08	1.36e+08	1.52e+08	1.41e+08			16	39.255	0	182.27	0.535809	0.420633	-0.129375	0.914228
Q9FJD4	Importin subunit beta-1	KPNB1	2.07e+08	2.55e+08	2.33e+08	2.24e+08	2.37e+08	1.7e+08	2.29e+08	1.95e+08			16	96.258	0	323.31	0.564624	0.404109	-0.153678	0.898955
Q9FK25	Flavone 3-O-methyltransferase 1	OMT1	7.25e+07	5.58e+07	8.2e+07	6.13e+07	7.75e+07	2.74e+07	8.25e+07	4.4e+07			16	39.618	0	66.952	0.387693	0.536223	-0.349871	0.784654
Q9FKA5	Uncharacterized protein At5g39570	At5g39570	7.87999e+07	5.38e+07	7.62e+07	8.66999e+07	5.46e+07	1.14e+08	5.61e+07	1.18e+08			16	43.526	0	96.26	0.155554	0.785381	0.139238	1.10132
Q9FLW9	Plastidial pyruvate kinase 2	PKP2	6.54e+07	6.19e+07	6.32e+07	8.43e+07	6.13e+07	7.77e+07	8.22e+07	8.75e+07			16	63.521	0	55.696	0.49991	0.448528	0.166883	1.12263
Q9FNB0	Magnesium-chelatase subunit ChlH, chloroplastic	CHLH	4.36e+08	5.68e+08	4.81e+08	4.26e+08	4.85e+08	4.23e+08	5.4e+08	5.2e+08			16	153.57	0	78.055	0.142144	0.799769	0.0457506	1.03222
Q9FNN5	NADH dehydrogenase [ubiquinone] flavoprotein 1, mitochondrial	At5g08530	1.42e+08	1.34e+08	1.45e+08	1.47e+08	1.53e+08	1.23e+08	1.4e+08	1.32e+08			16	53.449	0	58.407	0.322815	0.591218	-0.055459	0.962288
Q9FW48	Leucine-rich repeat (LRR) family protein	At1g33600	4.65e+07	4.9e+07	5.36e+07	5.5e+07	5.75e+07	5.09e+07	6.68e+07	5.43e+07			16	52.47	0	75.542	0.815502	0.288998	0.165088	1.12123
Q9FWA3	6-phosphogluconate dehydrogenase, decarboxylating 2	PGD2	1.12e+08	9.98e+07	1.12e+08	1.05e+08	9.71e+07	7.97e+07	8.49e+07	7.84e+07			16	53.577	0	64.308	2.2341	0.0625634	-0.337886	0.7912
Q9LFN6;Q56XG6	DEAD-box ATP-dependent RNA helicase 56;DEAD-box ATP-dependent RNA helicase 15	RH56;RH15	2.01e+08	2.17e+08	2.5e+08	1.96e+08	2.18e+08	1.59e+08	2.3e+08	1.52e+08			16	48.337	0	137	0.552423	0.408588	-0.204652	0.867748
Q9LH52	Leucine-rich repeat protein FLOR 1	FLR1	1.4e+08	1.64e+08	2.07e+08	1.64e+08	1.52e+08	7.23e+07	1.23e+08	5.62e+07			16	35.808	0	265.06	1.26477	0.163314	-0.839752	0.55874
Q9LU86	Peroxiredoxin Q, chloroplastic	PRXQ	6.38e+08	4.68e+08	6.61e+08	7.25e+08	3.45e+08	8.38001e+08	3.06e+08	8.87e+08			16	23.678	0	323.31	0.198716	0.734263	-0.216671	0.860549
Q9LUB2	indole-3-glycerol-phosphate synthase	MIF21.11	3.98e+07	4.75e+07	4.94e+07	4.28e+07	4.27e+07	5e+07	4.42e+07	4.25e+07			16	41.968	0	43.428	0.00452164	0.99223	0.00121355	1.00084
Q9M158	Rhodanese-like domain-containing protein 4, chloroplastic	STR4	7.55e+08	5.9e+08	7.02e+08	7.58e+08	8.45001e+08	8.9e+08	7.08e+08	8.91999e+08			16	49.387	0	265.81	1.13654	0.191742	0.250672	1.18976
Q9M5J8	Polygalacturonase inhibitor 2	PGIP2	8.96e+07	6.2e+07	8.77e+07	9.31e+07	1.07e+08	9.09e+07	9.17e+07	7.85e+07			16	37.067	0	60.836	0.424795	0.506611	0.156576	1.11464
Q9SFH9	Delta-aminolevulinic acid dehydratase 1, chloroplastic	HEMB1	1.86e+08	2.22e+08	2.2e+08	1.82e+08	2.06e+08	2.54e+08	2.21e+08	2.56e+08			16	46.69	0	317.64	0.993598	0.228783	0.210089	1.15676
Q9SGR6	AT1G76160 protein	SKS5	3.4e+08	3.08e+08	3.71e+08	3.3e+08	4.37e+08	4.05e+08	4.12e+08	3.89e+08			16	60.04	0	268.22	2.32266	0.0529552	0.286405	1.2196
Q9SIP1	Stress-response A/B barrel domain-containing protein UP3	UP3	3.47e+08	2.8e+08	3.95e+08	3.64e+08	3.77e+08	3.05e+08	3.01e+08	2.69e+08			16	28.865	0	323.31	0.446913	0.489497	-0.146353	0.903532
Q9SSL0	phosphoglucomutase (alpha-D-glucose-1,6-bisphosphate-dependent)	At1g70820	9.22e+07	7.56e+07	6.89e+07	8.93999e+07	8.65e+07	9.69e+07	9e+07	9.47e+07			16	67.312	0	63.721	0.869427	0.26883	0.183639	1.13575
Q9SWG0	Isovaleryl-CoA dehydrogenase, mitochondrial	IVD	2.83e+07	2.23e+07	3.11e+07	3.2e+07	3.28e+07	2.93e+07	3.22e+07	3.2e+07			16	44.773	0	57.954	0.633232	0.362097	0.164224	1.12056
Q9SYG7	Aldehyde dehydrogenase family 7 member B4	ALDH7B4	8.52e+07	7.92e+07	9.11999e+07	7.87e+07	8.16e+07	7.24e+07	7.83e+07	6.84e+07			16	54.208	0	143.11	1.04863	0.212732	-0.153546	0.899038
Q9T076	Early nodulin-like protein 2	ENODL2	1.81e+09	1.25e+09	2.12e+09	1.88e+09	1.52e+09	1.46e+09	1.42e+09	1.38e+09			16	35.064	0	323.31	0.778526	0.302103	-0.263029	0.833337
Q9ZU23	Jacalin-related lectin 5	JAL5	9.11999e+07	9.50999e+07	1.25e+08	9.33e+07	7.98e+07	1.01e+08	9.77e+07	8.25e+07			16	73.938	0	109.93	0.542403	0.415634	-0.159696	0.895214
Q9ZUF6	Subtilisin-like protease SBT1.8	SBT1.8	7.42e+07	7.81e+07	9.59e+07	7.75e+07	7.11e+07	6.7e+07	7.47e+07	6.39e+07			16	80.014	0	124.02	1.26915	0.162312	-0.230384	0.852408
B9DFI7	Probable methyltransferase PMT2	At1g26850	4.94e+07	4.37e+07	4.08e+07	4.23e+07	4.93e+07	3.49e+07	4.47e+07	3.99e+07			17	69.622	0	84.205	0.229238	0.69916	-0.0699735	0.952656
O04499	2,3-bisphosphoglycerate-independent phosphoglycerate mutase 1	PGM1	1.5e+08	1.53e+08	1.66e+08	1.41e+08	1.24e+08	1.02e+08	1.08e+08	9.38999e+07	+	WT gl-1 FML_WT gl-1 Dark	17	60.579	0	78.636	2.7395	0.0492353	-0.516559	0.699037
O23715	Proteasome subunit alpha type-3	PAG1	1.83e+08	1.74e+08	1.95e+08	1.71e+08	1.83e+08	1.36e+08	1.53e+08	1.24e+08			17	27.377	0	72.329	1.2003	0.179299	-0.292269	0.816617
O48593	Asparagine--tRNA ligase, chloroplastic/mitochondrial	SYNO	1.22e+08	1.15e+08	1.2e+08	1.13e+08	1.18e+08	1.29e+08	1.19e+08	1.32e+08			17	63.698	0	158.21	0.858463	0.273383	0.0824461	1.05881
O48844	26S proteasome non-ATPase regulatory subunit 1 homolog A	RPN2A	9.77e+07	1.01e+08	9.98e+07	8.78e+07	1.12e+08	7.21e+07	1.06e+08	6.99e+07			17	108.98	0	100.82	0.300718	0.613874	-0.132798	0.912061
O49629	Probable plastid-lipid-associated protein 2, chloroplastic	PAP2	2.12e+08	2.24e+08	2.06e+08	2.58e+08	2.36e+08	2.72e+08	2.68e+08	2.71e+08			17	33.655	0	323.31	1.35254	0.151123	0.221335	1.16581
O49675	Probable carotenoid cleavage dioxygenase 4, chloroplastic	CCD4	1.37e+08	1.29e+08	1.2e+08	1.22e+08	9.67e+07	7.89e+07	1.11e+08	7.55e+07			17	65.601	0	108.15	1.98802	0.0743019	-0.504168	0.705067
O80585	Methylenetetrahydrofolate reductase (NADH) 2	MTHFR2	1.12e+08	8.51e+07	9.62e+07	9.92e+07	1.03e+08	9.23e+07	8.95e+07	8.98e+07			17	66.801	0	153.28	0.275905	0.644179	-0.0628643	0.957362
O82663	Succinate dehydrogenase [ubiquinone] flavoprotein subunit 1, mitochondrial	SDH1-1	1.53e+08	1.71e+08	1.5e+08	1.54e+08	1.43e+08	1.15e+08	1.37e+08	1.14e+08			17	69.656	0	260.26	1.76279	0.0889574	-0.30864	0.807402
P0DI79;P0DI78	UPF0496 protein At3g28300;UPF0496 protein At3g28290	At3g28300;At3g28290	1.76e+08	3.93e+07	4.42e+07	1.66e+08	4.22e+07	9.99001e+07	4.55e+07	9.9e+07			17	42.954	0	220.36	0.206666	0.726525	-0.354542	0.782118
[truncated: 512 more rows]

## Sheet: Table S2 EPs phot1phot2
Table S2. List of expressed proteins in phot1phot2dm plants in Dark and FML using perseus
Majority protein IDs	Protein names	Gene names	phot1phot2dm Dark	phot1phot2dm Dark	phot1phot2dm Dark	phot1phot2dm Dark	phot1phot2dm FML	phot1phot2dm FML	phot1phot2dm FML	phot1phot2dm FML	Student's T-test Significant phot1phot2dm FML_phot1phot2dm Dark	Student's T-test significant	Razor + unique peptides	Mol. weight [kDa]	Q-value	Score	p-value phot1phot2dm FML_phot1phot2dm Dark	q-value phot1phot2dm FML_phot1phot2dm Dark	Log FC	FC
A0A1I9LP52	ATP synthase E chain	At3g01130	1.24386e+07	1.21e+07	1.2e+07	6.25264e+06	1.2e+07	2.07e+07	1.45e+07	1.62e+07			2	6.6829	0.00083893	2.8385	1.05387	0.392164	0.592326	1.50768
A0JQ12	At1g76020	At1g76020	1.16e+07	3.2e+07	3.14e+07	1.97e+07	1.67e+07	3.74e+07	2.84e+07	3.38e+07			2	25.255	0	11.4	0.343584	0.667429	0.346161	1.27117
A8MQX9;A8MQX6	Bifunctional inhibitor/lipid-transfer protein/seed storage 2S albumin superfamily protein	At4g22517	3.1e+07	4.81e+07	3.79e+07	3.72e+07	3.3e+07	6.45e+07	5.73e+07	5.95e+07			2	12.223	0	4.7075	0.880558	0.449671	0.446846	1.36306
A8MR59	DUF2996 family protein	NDHV	9.34999e+07	6.17e+07	9.96e+07	4.28e+07	8.59e+07	4.1e+07	5e+07	6.62e+07			2	22.439	0	37.153	0.308282	0.693386	-0.269238	0.829758
A8MRP2	AIG2-like protein D	AIG2LD	2.09e+07	2.77e+07	3.33e+07	1.79e+07	2.63e+07	3.47e+07	2.97e+07	3.88e+07			2	17.484	0	3.6976	0.85687	0.460452	0.401911	1.32126
A8MS68	Dihydrolipoyl dehydrogenase 1, chloroplastic	LPD1	3.2e+07	2.54e+07	2.07e+07	3.28e+07	3e+07	2.77e+07	2.98e+07	3.79e+07			2	66.66	0	57.164	0.469403	0.589431	0.191534	1.14198
C0Z2J1	AT1G11360 protein	At1g11360	2.64e+07	2.93e+07	3.54e+07	3.65e+07	2.41e+07	4.43e+07	3.89e+07	2.97e+07			2	26.508	0.00082759	2.7155	0.125681	0.845641	0.0758719	1.054
C0Z361	Chaperonin 60 subunit beta 3, chloroplastic	CPN60B3	4.01e+07	6.9e+07	8.07e+07	7.51e+07	7.77e+07	9.14e+07	7.23e+07	1.03e+08			2	63.324	0	4.2967	0.802178	0.481066	0.414274	1.33263
F4IA25	Hypoxanthine phosphoribosyltransferase	HGPT	7.66153e+06	1.07e+07	1.57e+07	6.02e+06	9.79e+06	6.88e+06	6.88e+06	1.36e+07			2	22.074	0.00029163	3.2864	0.0696321	0.909592	-0.074491	0.949677
F4J7G5	MD-2-related lipid recognition domain-containing protein / ML domain-containing protein	At3g11780	1.54e+08	2.05e+08	2e+08	1.6e+08	1.7e+08	1.77e+08	1.91e+08	1.77e+08			2	19.032	0	57.936	0.00743664	0.991246	0.00249529	1.00173
F4JB05	Ribosomal protein S5/Elongation factor G/III/V family protein	MGH6.2	2.53e+07	2.39e+07	2.42e+07	2.06e+07	2.53e+07	2.9e+07	3.14e+07	2.59e+07			2	90.994	0	3.4893	1.35287	0.301495	0.246277	1.18614
F4K6X0	Protein CHLORORESPIRATORY REDUCTION 42, chloroplastic	CRR42	1.04e+07	1.43e+07	1.26e+07	1.36e+07	6.37e+06	1.27e+07	8.24e+06	5.70676e+06			2	13.273	0.00028305	2.9688	1.32614	0.308956	-0.685994	0.621578
F4KEV7	Bifunctional bis(5-adenosyl)-triphosphatase/adenylylsulfatase FHIT	FHIT	2.02e+07	1.82e+07	1.78e+07	1.45e+07	1.62e+07	1.19e+07	1.52e+07	1.8e+07			2	20.4	0	4.5514	0.624351	0.54181	-0.211801	0.863459
F4KGQ0	Fructose-bisphosphate aldolase 4, cytosolic	FBA4	1.96e+08	1.89e+08	1.81e+08	1.89e+08	2.18e+08	2.11e+08	2.16e+08	2.18e+08			2	42.906	0	5.193	3.51744	0.0643333	0.193329	1.1434
O04090	Ferredoxin-1, chloroplastic	FD1	1.9e+08	3.83e+08	8.99e+08	4.2e+08	4.75e+08	1.24e+09	4.91e+08	5.09e+08			2	15.897	0	44.602	0.485146	0.587615	0.605382	1.52138
O04157	Ras-related protein RABG3b	RABG3B	1.79e+07	9.14505e+06	2.57e+07	1.69e+07	1.72e+07	3.07e+06	3.38e+07	2.76e+07			2	22.945	0	4.8867	0.0551722	0.930176	-0.132351	0.912344
O04308	Probable mitochondrial-processing peptidase subunit alpha-2, chloroplastic/mitochondrial	MPPalpha2	7.31765e+06	7.43e+06	3.61e+06	1.10674e+07	5.92941e+06	5.85256e+06	7.36e+06	6.25409e+06			2	54.053	0	3.692	0.120015	0.850245	-0.110879	0.926023
O04313	PYK10-binding protein 2	PBP2	8.16e+06	9.68e+06	1.3e+07	5.56965e+06	1.98e+07	9.68e+06	1.03e+07	1.05e+07			2	32.233	0.0068615	1.8971	0.62896	0.540066	0.464431	1.37977
O22633	Protein NOI4	NOI4	3.53e+07	1.08e+07	3.57e+07	2.13e+07	2.88e+07	2.47e+07	2.29e+07	1.9e+07			2	8.3433	0.0010661	2.3901	0.0188434	0.97045	0.023613	1.0165
O22867	Defensin-like protein 194	ATTI3	6.54e+07	3.03e+08	2.78e+08	4.68e+07	1.59e+08	2.03e+08	1.65e+08	1.71e+08			2	9.4081	0	4.6309	0.266965	0.721549	0.455156	1.37093
O23299	Enoyl-CoA delta isomerase 2, peroxisomal	ECI2	9.64e+07	4.87e+07	4.9e+07	5.29e+07	6.43e+07	7.74e+07	4.82e+07	1.05e+08			2	25.773	0	54.799	0.334891	0.67206	0.262375	1.19945
O23310	Nuclear transcription factor Y subunit B-3	NFYB3	6.89e+06	1.17e+07	1.31e+07	2.19e+07	3.3e+06	1.99e+07	1.63e+07	3.83e+06			2	17.186	0	38.502	0.353036	0.660492	-0.623997	0.648871
O23342	Preprotein translocase subunit SECE1	SECE1	2.95e+07	6.52881e+06	1.86e+07	2.86e+07	4e+07	3.47e+07	2.91e+07	2.05e+07			2	19.12	0	38.136	0.659744	0.524507	0.753663	1.68607
O23712	Proteasome subunit alpha type-1-B	PAF2	2.71e+07	2.73e+07	2.82e+07	2.24e+07	2.32e+07	1.88e+07	2e+07	2.81e+07			2	30.41	0	5.7332	0.768531	0.492467	-0.232741	0.851017
O23714	Proteasome subunit beta type-2-A	PBD1	4.78e+07	8.23e+07	7.69e+07	6.16e+07	4.37e+07	8.32e+07	5.51e+07	7.05e+07			2	22.54	0.0028609	2.0839	0.140462	0.828344	-0.0999813	0.933045
O48549	Small ribosomal subunit protein eS6z	RPS6A	1.07e+08	5.64e+07	7.49e+07	4.15e+07	6.86e+07	3.75e+07	4.1e+07	5e+07			2	28.367	0	18.207	0.622865	0.540703	-0.457665	0.728164
O80800	Acyl carrier protein 2, mitochondrial	MTACP2	2.5e+08	2.34e+08	3.09e+08	1.86e+08	2.95e+08	1.94e+08	2.44e+08	2.85e+08			2	14.167	0	17.045	0.11019	0.860052	0.0608168	1.04306
O80932	Expansin-A3	EXPA3	1.28e+07	2.02e+07	1.91e+07	1.07e+07	1.41e+07	2.17e+07	1.92e+07	1.33e+07			2	28.266	0	54.26	0.198451	0.768884	0.14106	1.10271
O80977	Vacuolar-sorting receptor 3	VSR3	1.6e+07	3.41e+07	3.3e+07	2.31e+07	2.8e+07	3.34e+07	2.4e+07	3.48e+07			2	69.743	0	7.1508	0.34264	0.667079	0.227299	1.17064
O81208	Light-harvesting complex-like protein OHP1, chloroplastic	OHP1	5.67e+07	3.51e+07	3.22e+07	5.85e+07	2.3e+07	5.68e+07	4.43e+07	7.6e+07			2	12.01	0	55.441	0.0466898	0.939414	0.0576282	1.04075
O81297	T14P8.17	At4g02360	8.82e+06	4.65e+07	3.34e+07	1.16e+07	1.87e+07	2.35e+07	2.5e+07	2.2e+07			2	16.7	0.0077268	1.78	0.0940144	0.880291	0.151269	1.11055
O81304	Probable plastid-lipid-associated protein 11, chloroplastic	PAP11	1.97e+07	2.51e+07	2.45e+07	2.31e+07	1.67e+07	2.83e+07	2.84e+07	2.77e+07			2	24.068	0	10.345	0.19834	0.768583	0.102468	1.07361
O81488	PHD finger protein ALFIN-LIKE 4	AL4	3.16e+07	2.08e+07	1.76e+07	3.12e+07	2.31e+07	2.67e+07	2.55e+07	3.87e+07			2	28.779	0	35.983	0.294764	0.702851	0.188483	1.13957
P0CAN7	V-type proton ATPase subunit E3	VHA-E3	4.6e+07	3.24e+07	4.74e+07	2.97e+07	5.14e+07	3.26e+07	3.51e+07	3.28e+07			2	27.085	0	3.7022	0.045393	0.940015	-0.0302925	0.979222
P0DH94;P0DH93;P0DH92;P59228;P59229	V-type proton ATPase subunit c5;V-type proton ATPase subunit c3	VHA-c5;VHA-c3	2.28e+08	1.83e+08	2.52e+08	1.8e+08	1.76e+08	1.31e+08	1.67e+08	2.5e+08			2	16.571	0	30.36	0.490871	0.588552	-0.243844	0.844492
P11490	Plastocyanin minor isoform, chloroplastic	PETE	8.02e+08	1.13e+09	8.22e+08	9.1e+08	9.8e+08	9.89e+08	8.25e+08	9.43e+08			2	17.589	0	273.6	0.111211	0.859288	0.0383868	1.02696
P25818	Aquaporin TIP1-1	TIP1-1	2.38e+08	4.93e+08	6.22e+08	2.65e+08	3.75e+08	2.58e+08	4.24e+08	4.91e+08			2	25.619	0	38.119	0.0126034	0.982898	0.0146484	1.01021
P29516	Tubulin beta-8 chain	TUBB8	5.29e+07	2.71e+07	3.13e+07	4.25e+07	2.84e+07	2.48e+07	2.58e+07	2.31e+07			2	50.606	0	5.6638	1.28333	0.320076	-0.545923	0.684953
P30302	Aquaporin PIP2-3	PIP2-3	1.29e+07	2.08e+07	1.52e+07	1.43e+07	1.3e+07	1.61e+07	2.16e+07	1.63e+07			2	30.429	0.00083659	2.815	0.152785	0.814361	0.0843582	1.06022
P33487	Auxin-binding protein 1	ERABP1	1.62e+07	2.67e+07	2.67e+07	2.37e+07	2.21e+07	3.53e+07	1.24e+07	2.23e+07			2	22.044	0	4.8574	0.08832	0.885592	-0.0858655	0.942219
P42699	Plastocyanin major isoform, chloroplastic	DRT112	8.09001e+09	8.37001e+09	6.67999e+09	8.61999e+09	8.24999e+09	7.88e+09	6.01e+09	8.24999e+09			2	16.984	0	294.09	0.196708	0.770394	-0.0686388	0.953537
P42825	Chaperone protein dnaJ 2	ATJ2	1.74e+07	9.09e+06	1.32e+07	9.23e+06	1.75e+07	5.42e+06	8.47e+06	1.32292e+07			2	46.438	0.001071	2.4432	0.194916	0.771721	-0.214624	0.861771
P46010	Nitrilase 3	NIT3	4.85e+08	8.63e+08	6.74e+08	5.48e+08	7.36e+08	7.31e+08	5.94e+08	5.24e+08			2	38.022	0	212.37	0.046182	0.939444	0.0288343	1.02019
P48529;P48528	Serine/threonine-protein phosphatase PP-X isozyme 1;Serine/threonine-protein phosphatase PP-X isozyme 2	PPX1;PPX2	8.19e+06	5.67e+06	8.34e+06	7.31e+06	1.47e+07	9.97e+06	1.74e+07	1.13e+07			2	34.737	0	4.332	2.02915	0.1599	0.836869	1.78617
P56760	ATP synthase subunit c, chloroplastic	atpH	6.05e+07	6.17e+07	8.37e+07	1.15e+08	4.38e+07	1.91e+08	1.18e+08	1.08e+08			2	7.9763	0	104.69	0.33963	0.667085	0.392278	1.31246
P56780	Photosystem II reaction center protein H	psbH	9.98e+08	3.87e+08	2.27e+08	1.01e+09	7.5e+08	5.67e+08	5.82e+08	4.84e+08			2	7.7018	0	9.7073	0.0711692	0.909544	0.108979	1.07846
P56796	Large ribosomal subunit protein bL33c	rpl33	4.19e+07	8.96927e+06	1.1e+07	1.14e+07	1.04e+07	6.43e+06	6.88e+06	1.33e+07			2	7.692	0.00083729	2.8222	0.617871	0.543354	-0.736292	0.60028
P57691	Large ribosomal subunit protein uL10x	RPP0C	1.79e+07	2.54e+07	1.6e+07	2.89e+07	1.47e+07	3.22e+07	2.53e+07	2.45e+07			2	34.39	0	18.205	0.146585	0.82146	0.120216	1.0869
P61837	Aquaporin PIP1-1	PIP1-1	6.21e+07	4.09e+07	4.89e+07	4.56e+07	5.79e+07	3.24e+07	4.02e+07	3.65e+07			2	30.688	0	24.587	0.54665	0.565905	-0.260228	0.834956
P62095	Cytochrome b559 subunit beta	psbF	6.56e+08	1.42e+09	1.14e+09	8.84e+08	8.04e+08	1.25e+09	1.08e+09	1.24e+09			2	4.4242	0	6.3602	0.17943	0.785886	0.12994	1.09425
P82805	Mitochondrial import receptor subunit TOM20-4	TOM20-4	1.08e+07	1.39e+07	1.27e+07	1.1e+07	7.79e+06	1.67e+07	1.05e+07	9.95e+06			2	20.972	0	12.349	0.261518	0.723479	-0.156437	0.897238
Q0WPA5	Protein MANNAN SYNTHESIS-RELATED 2	MSR2	9.93e+07	7.99e+07	8.62e+07	1.04e+08	9.37999e+07	1.26e+08	1.46e+08	1.21e+08			2	47.142	0.00029036	3.2459	1.29466	0.314144	0.388395	1.30894
Q0WR81	Membrane lipoprotein	At4g17085	7.31e+06	1.65e+07	1.1e+07	1.07e+07	9.78e+06	1.62e+07	1.41e+07	1.09e+07			2	6.2139	0.00028877	3.1845	0.275452	0.714371	0.1946	1.14441
Q38842	AT0ZI1 protein	ATOZI1	1.75e+07	1.83e+07	1.81e+07	1.71e+07	1.73e+07	1.85e+07	1.46e+07	1.32e+07			2	8.6058	0.0071048	1.887	0.737214	0.504561	-0.171095	0.888168
Q38879	Thioredoxin H2	TRX2	1.19e+07	2.07e+07	1.85e+07	1.29e+07	1.16e+07	1.78e+07	1.9e+07	2.37e+07			2	14.676	0	4.5368	0.229228	0.750466	0.16535	1.12144
Q39142	Chlorophyll a-b binding protein, chloroplastic	LHB1B1	2.12e+08	1.58e+08	1.86e+08	1.5e+08	5.31e+08	2.24e+08	6.73e+07	8.98e+07			2	28.17	0	6.6679	0.0483282	0.940462	-0.0946445	0.936503
Q39195	Photosystem II 5 kDa protein, chloroplastic	PSBT	3.87e+08	6.84e+08	8.06e+08	3.77e+08	1.06e+09	5.92e+08	5.58e+08	4.22e+08			2	11.028	0	10.328	0.222051	0.753522	0.219356	1.16421
Q39196	Probable aquaporin PIP1-4	PIP1.4	4.95e+07	2.35e+07	1.44e+07	4.1e+07	3.53e+07	4.2e+07	3.16e+07	3.25e+07			2	30.692	0	14.254	0.288997	0.703503	0.28716	1.22024
Q39250	Actin-depolymerizing factor 1	ADF1	1.57e+07	1.8e+07	1.61e+07	2.48e+07	4.66124e+06	2.25e+07	1.39e+07	1.65e+07			2	16.112	0.0048906	2.0036	0.492011	0.588286	-0.557475	0.679491
Q39251	Actin-depolymerizing factor 2	ADF2	8.24e+07	8.16e+07	8.57001e+07	8.89e+07	7.36e+07	1.01e+08	7.34e+07	6.08e+07			2	15.745	0	27.062	0.45666	0.596268	-0.156713	0.897067
Q3E902	Small ribosomal subunit protein eS21y	RPS21C	5.38e+07	6.74e+07	6.33e+07	5.07e+07	5.04e+07	5.18e+07	4.1e+07	4.15e+07			2	9.1131	0	106.07	1.41243	0.2833	-0.347359	0.786022
Q41188	Cold shock protein 2	CSP2	8.19e+07	8.10001e+07	9.29e+07	8.65e+07	1.29e+08	1.27e+08	7.81e+07	7.36e+07			2	19.153	0	27.016	0.404674	0.626445	0.20523	1.15287
Q41906	Cysteine proteinase inhibitor 3	CYS3	1.93e+07	2.58e+07	3.06e+07	1.98e+07	2.88e+07	2.26e+07	2.12e+07	3.83e+07			2	14.421	0.00056117	2.8759	0.345726	0.666362	0.202199	1.15045
Q42064	Large ribosomal subunit protein uL2x	RPL8C	2.21e+07	8.62186e+06	8.27e+06	1.52e+07	6.81396e+06	5.51622e+06	1.03e+07	1.47e+07			2	27.948	0	8.234	0.513043	0.578571	-0.518343	0.698173
Q42134	Proteasome subunit alpha type-5-B	PAE2	7.48e+06	1.21e+07	1.29e+07	1.13e+07	9.91e+06	2.61e+07	1.11e+07	1.36e+07			2	25.977	0	13.052	0.498176	0.58389	0.391341	1.31161
Q42328	Defensin-like protein 195	ATTI1	7.31e+07	5.07e+08	4.58e+08	8.68e+07	1.59e+08	2.3e+08	1.52e+08	1.29e+08			2	9.8854	0	7.1895	0.126053	0.845054	-0.259734	0.835242
Q681K2	Embryo-specific protein ATS3A	ATS3A	1.86e+07	3.6e+07	2.93e+07	1.97e+07	3.64e+07	4.05e+07	2.9e+07	2.45e+07			2	19.949	0.00029499	3.4134	0.605515	0.549566	0.359575	1.28305
Q6NPM5	Embryo-specific protein ATS3B	ATS3B	1.42e+07	2.16e+07	2.06e+07	1.39e+07	1.69e+07	2.23e+07	1.7e+07	2.5e+07			2	21.071	0	28.993	0.436846	0.608796	0.216719	1.16209
Q6NQG3	At1g16790	At1g16790	1.73e+07	1.78e+07	2.07e+07	2.93e+07	2.31e+07	2.18e+07	1.96e+07	2.05e+07			2	15.454	0.0077249	1.7751	0.0559333	0.929462	0.0288787	1.02022
Q7DLS1	Proteasome subunit beta type-7-B	PBB2	1.26e+07	1.03e+07	1.09e+07	1.2e+07	7.42e+06	1.2e+07	1.1e+07	1.88e+07			2	29.617	0.0058854	1.9631	0.0358273	0.950056	0.0293331	1.02054
Q84VW0	Dynein light chain	DL4005W	1.99e+07	1.28e+07	1.21e+07	1.76e+07	1.61e+07	1.56e+07	1.27e+07	1.91e+07			2	13.792	0	3.8334	0.070542	0.908316	0.0418782	1.02945
Q8GWD7	At5g53043	At5g53045	1.59e+07	1.75e+07	1.61e+07	2.24e+07	2.81e+07	5.73e+07	2.47e+07	3.45e+07			2	10.752	0.00083172	2.7576	1.75574	0.2048	0.943317	1.92294
Q8GXY9	At5g38980	At5g38980	6.41e+07	5.32e+07	7.32e+07	3.61e+07	1.11e+08	7.1e+07	6.61e+07	7.08e+07			2	10.35	0	26.145	0.921101	0.443864	0.508279	1.42235
Q8H0Y9	Acyl-CoA N-acyltransferases (NAT) superfamily protein	At1g21770	6.82e+07	6.13e+07	8.95e+07	3.75e+07	9.86e+07	3.29e+07	4.15e+07	1.39e+07			2	12.561	0	4.1835	0.526179	0.570812	-0.726641	0.604309
Q8H1F4;Q940S5;Q84LG4	Coatomer subunit zeta-3;Coatomer subunit zeta-1;Coatomer subunit zeta-2	At4g08520;At1g60970	1.12e+08	1.18e+08	1.35e+08	1.15e+08	1.51e+08	1.43e+08	1.41e+08	1.59e+08			2	19.876	0	4.8517	2.29778	0.133494	0.309601	1.23937
Q8L8S0	At5g57860	MTI20.11	1.25e+07	1.35335e+07	9.61613e+06	1.2e+07	8.69e+06	1.12e+07	9.08123e+06	1.26e+07			2	10.899	0	4.5956	0.576142	0.556094	-0.202429	0.869086
Q8L8Z1	CASP-like protein 1E1	At4g15630	3.31e+06	5.46e+06	7.42e+06	5.85e+06	2.11e+06	1.02e+07	4.01e+06	3.7e+06			2	20.109	0	4.9632	0.248867	0.734624	-0.32418	0.798752
Q8LC68	NAP1-related protein 2	NRP2	3.73e+07	4.08e+07	5.32e+07	3.42e+07	4.61e+07	3.01e+07	4.69e+07	4.48e+07			2	29.354	0	3.6221	0.0310817	0.953282	0.0186124	1.01298
Q8LDL9	50S ribosomal protein L34	At1g29040	1.97e+07	2.88e+07	3.33e+07	1.43821e+07	2.25e+07	1.91e+07	2.78e+07	2.6e+07			2	21.439	0	4.6832	0.0569886	0.928005	0.0482574	1.03402
Q8LDS7	Endoplasmic reticulum transmembrane protein	At1g48440	4.73e+07	4.33e+07	5.35e+07	3.11e+07	5.14e+07	3.85e+07	3.89e+07	6.34e+07			2	14.978	0.00029446	3.3903	0.214462	0.760346	0.129555	1.09396
Q8LEQ0	Large ribosomal subunit protein P1y	RPP1C	5.15e+07	5.31e+07	4.48e+07	5.91e+07	7.77e+07	8.49e+07	7.24e+07	6.46e+07			2	11.247	0	102.72	2.36998	0.12213	0.522815	1.43676
Q8LFH7;Q8LEM8;Q43292	Large ribosomal subunit protein eL37z;Large ribosomal subunit protein eL37x	RPL37A;RPL37C	4.19e+07	2.29e+07	3.68e+07	2.29e+07	3.39e+07	1.77e+07	2.24e+07	2.55e+07			2	10.816	0.00082305	2.6638	0.465844	0.590063	-0.30958	0.806877
Q8LGC6	Nascent polypeptide-associated complex subunit alpha-like protein 5	At1g33040	2.46e+07	3.67e+07	3.14e+07	2.91e+07	2.11e+07	2.71e+07	2.27e+07	1.74e+07			2	22.78	0	5.6785	1.40048	0.289974	-0.467226	0.723354
Q8RV68	Expressed protein	At2g31725	4.07e+07	3.49e+07	3.36e+07	2.75e+07	3.02e+07	9.3003e+06	8.88376e+06	4.36e+07			2	17.488	0.0010902	2.6029	0.735427	0.504786	-0.898171	0.536567
Q8VZB9	Large ribosomal subunit protein uL1z	RPL10AA	1.32e+07	2.86e+07	1.02e+07	1.25e+07	1.11e+07	9.01e+06	7.79e+06	6.46e+06			2	24.469	0.0010624	2.3545	1.1701	0.354428	-0.814397	0.568646
Q8VZW3	Probable chalcone--flavanone isomerase 3	CHI3	4.39e+07	2.75e+07	5.83e+07	2.78e+07	1.78e+07	6.11e+07	3.75e+07	3.03e+07			2	23.331	0.00029429	3.3762	0.138076	0.830652	-0.165744	0.891468
Q8W0Y8	Photosystem II reaction center PSB28 protein, chloroplastic	PSB28	1.1e+08	8.51e+07	8.22e+07	9.14999e+07	8.99e+07	5.96e+07	5.74e+07	7.48e+07			2	20.192	0	18.022	1.19486	0.349074	-0.403444	0.756051
Q8W463	Large ribosomal subunit protein bL19cz	At4g17560	7.84e+07	7.61e+07	9.9e+07	5.91595e+06	9.36e+07	8.49e+07	8.88e+07	8.18e+07			2	25.518	0	37.34	0.477354	0.588178	1.01152	2.01603
Q8W4C8	ADP-ribosylation factor-like protein 8c	ARL8C	1.29e+07	1.57e+07	2.14e+07	1.31e+07	1.06e+07	1.44e+07	1.23e+07	1.42e+07			2	20.573	0	4.8175	0.658836	0.525048	-0.272657	0.827793
Q93V66	Protein FATTY ACID EXPORT 1, chloroplastic	FAX1	2.45e+07	2.86e+07	1.92e+07	2.43e+07	2.86e+07	3.31e+07	2.97e+07	8.56271e+06			2	24.347	0	24.678	0.0841988	0.889412	-0.110353	0.926362
Q93VM8	Copper transporter 5	COPT5	9.40001e+07	1.12e+08	1.06e+08	1.13e+08	1.05e+08	9.6e+07	1.09e+08	9.73e+07			2	15.784	0	4.5753	0.338357	0.668644	-0.0595708	0.95955
Q93Y31	ADP-ribosylation factor-like protein 8b	ARL8B	5.7e+07	6.42e+07	6.34e+07	5.69e+07	6.27e+07	4.63e+07	5.63e+07	5.29e+07			2	20.403	0	15.664	0.724668	0.509458	-0.152641	0.899602
Q949R9	Mitochondrial pyruvate carrier 1	MPC1	3.95e+07	7.22e+07	5.95e+07	5.3e+07	4.08e+07	6.18e+07	4.78e+07	4.16e+07			2	12.438	0	3.7827	0.406732	0.629248	-0.210741	0.864094
Q94A32	Protein FATTY ACID EXPORT 2, chloroplastic	FAX2	1.31e+08	1.48e+08	1.48e+08	8.10001e+07	1.86e+08	7.56e+07	7.19e+07	3.39e+07			2	24.767	0	272.83	0.600385	0.550135	-0.690393	0.619685
Q94A97	Ubiquitin-conjugating enzyme E2 35	UBC35	2.05e+07	1.21e+07	1.41e+07	1.46e+07	1.58e+07	9.60999e+06	8.29507e+06	1.5e+07			2	17.192	0	10.186	0.602095	0.548809	-0.358618	0.779911
Q94F26	Protein phosphatase methylesterase 1	PMES	1.06e+07	9.83e+06	1.37e+07	1.64e+07	8.09e+06	1.36e+07	9.65e+06	1.08e+07			2	38.562	0	14.453	0.510864	0.578546	-0.257437	0.836573
Q94F49	Probable histone H2A.5	At5g27670	1.89e+08	1.05e+08	1.62e+08	1.06e+08	1.48e+08	6.14e+07	9.99001e+07	1.25e+07			2	15.908	0	11.853	0.741351	0.501779	-1.22709	0.427177
Q96321	Importin subunit alpha-1	IMPA1	1.92e+07	7.59576e+06	1.06686e+07	8.64531e+06	1.73e+07	2.72e+07	1.98e+07	1.53e+07			2	58.644	0.0010782	2.4877	1.31083	0.310389	0.85142	1.80428
Q9AST8	MD-2-related lipid-recognition protein ROSY1 OS=Arabidopsis thaliana OX=3702 GN=	ROSY1	8.73e+06	2.13e+07	2.7e+07	7.85e+06	2.58e+07	1.66e+07	1.59e+07	2.63e+07			2	17.228	0	3.9629	0.510672	0.578374	0.546003	1.46004
Q9C4Z6	Small ribosomal subunit protein RACK1y	RACK1B	1.95e+07	4.38e+07	3.02e+07	2.15e+07	1.69e+07	2.2e+07	2e+07	1.82e+07			2	35.8	0	7.3271	0.934643	0.439561	-0.508707	0.702852
Q9C550	2-isopropylmalate synthase 2, chloroplastic	IPMS2	2.06e+07	3.27e+07	4.01e+07	3.62e+07	2.88e+07	2.18e+07	3.04e+07	1.28478e+07			2	68.135	0	5.7883	0.679441	0.519531	-0.498885	0.707654
Q9C666	GCN5-related N-acetyltransferase 1, chloroplastic	SNAT2	9.9e+06	1.3e+07	1.1e+07	1.37e+07	1.46e+07	1.31e+07	1.08e+07	1.63e+07			2	21.851	0	15.355	0.557354	0.563685	0.198937	1.14785
Q9C787	Uncharacterized protein At1g69510	At1g69510	1.05e+07	2e+07	2.02e+07	1.15e+07	2.08e+07	1.35e+07	1.96e+07	1.27e+07			2	15.096	0	5.4326	0.160053	0.807489	0.129712	1.09407
Q9C9Y6	Thioredoxin H9	TRX9	6.82e+06	8.51e+06	1.09e+07	9.94e+06	3.87e+06	1.02e+07	7.13e+06	1.29e+07			2	15.334	0.0068667	1.9035	0.191835	0.772709	-0.1981	0.871698
Q9C9Z6	AT3g08600/F17O14_7	F17O14.7	2.04e+07	2.9e+07	1.99e+07	1.91e+07	2.29e+07	2.26e+07	1.21e+07	2.42e+07			2	34.732	0	4.9292	0.206107	0.76762	-0.14232	0.906061
Q9CA23	Ubiquitin-fold modifier 1	At1g77710	7.8e+07	1.2e+08	1.19e+08	1.04e+08	5.76e+07	9.09e+07	8.03e+07	7.81e+07			2	9.9284	0.0010675	2.4038	1.18839	0.350353	-0.454691	0.729666
Q9FE18	Peptidyl-prolyl cis-trans isomerase	At1g26550	5.56e+06	7.17e+06	6.46e+06	6.04e+06	7.62e+06	9.72e+06	1.00669e+07	7.5e+06			2	14.857	0	3.6144	1.82586	0.189095	0.46151	1.37698
Q9FF90	Large ribosomal subunit protein eL13x	RPL13D	1.47e+07	1.41741e+07	1.22e+07	2.27e+07	1.59e+07	1.13e+07	1.21e+07	8.39691e+06			2	23.485	0.00029121	3.2787	0.757025	0.49255	-0.41509	0.749973
Q9FG71	ER membrane protein complex subunit 8/9 homolog	EMB2731	1.28e+07	1.41e+07	1.43e+07	1.57e+07	9.17e+06	2.29e+07	2.45e+07	1.42e+07			2	22.979	0.00083126	2.7487	0.259137	0.726386	0.212599	1.15877
Q9FHW7	SKP1-like protein 1B	SKP1B	2.12e+07	4.55e+07	3.02e+07	4.28e+07	2.34e+07	4.52e+07	3.78e+07	7.95e+07			2	19.097	0	29.381	0.321945	0.682009	0.337521	1.26358
Q9FHY7	At5g41960	MJC20.6	4.98e+06	5.23e+06	5.49e+06	3.62e+06	6.02e+06	3.44e+06	7.16e+06	3.73e+06			2	24.069	0	3.7623	0.0280481	0.955395	0.0238886	1.0167
Q9FIF9	Ras-related protein RABA2d	RABA2D	1.15e+07	1.09e+07	1.27561e+07	1.07e+07	1.88e+07	1.12265e+07	1.23e+07	6.03036e+06			2	23.816	0	4.4946	0.0321416	0.952275	-0.0320368	0.978039
Q9FJB9	ABC transporter A family protein	MNC6.19	1.86e+07	1.51e+07	2.07e+07	2.11e+07	2.58e+07	1.73e+07	2.96e+07	1.51e+07			2	8.0289	0.0010785	2.4896	0.285322	0.704605	0.175391	1.12927
Q9FJD0	Vacuolar protein sorting-associated protein 26A	VPS26A	1.53e+07	2.44e+07	1.63e+07	1.89e+07	1.61e+07	2.14e+07	1.29e+07	2.1e+07			2	35.15	0.00056132	2.8764	0.122859	0.848097	-0.0753098	0.949138
Q9FKB0	Sm-like protein LSM5	LSM5	2.5e+07	3.14e+07	3.31e+07	3.44e+07	2.64e+07	4.19e+07	3.21e+07	3.25e+07			2	9.658	0	10.008	0.21486	0.760798	0.0921416	1.06595
Q9FKS5	Cytochrome c1 2, heme protein, mitochondrial	CYC1-2	9.79e+06	1.10873e+07	1.12819e+07	1.1e+07	2.12e+07	1.21e+07	1.06e+07	1.17382e+07			2	33.69	0	5.3099	0.64693	0.530411	0.311136	1.24068
Q9FKT1	GPI-anchored protein LLG1	LLG1	4.23e+07	5.86e+07	5.64e+07	4.38e+07	5.79e+07	6.47e+07	6.02e+07	7.69e+07			2	18.46	0	12.129	1.31902	0.309249	0.375473	1.29726
Q9FM67	Protein TIC 20-v, chloroplastic	TIC20-V	5.19e+06	1.95e+07	1.67e+07	1.77e+07	1.16e+07	3.75e+07	3.02e+07	2.07e+07			2	23.651	0	7.5463	0.655884	0.525697	0.796079	1.73638
Q9FNM0	28 kDa heat/acid-stable phosphoprotein-like protein	MUSE7	1.08e+07	1.66e+07	1.34e+07	1.47e+07	3.42e+07	1.4e+07	1.93e+07	2.15e+07			2	18.977	0.00029665	3.4757	1.09277	0.375698	0.623024	1.5401
Q9FNN1	Pyruvate kinase	MAH20.13	2.05e+07	1.7e+07	2.64e+07	2.96e+07	1.64e+07	2.64e+07	2.67e+07	2.25e+07			2	54.976	0	14.294	0.0232157	0.962601	-0.0165739	0.988578
Q9FNQ2	PLASMODESMATA CALLOSE-BINDING PROTEIN 1	PDCB1	1.2e+08	1.2e+08	1.24e+08	1.01e+08	1.35e+08	1.12e+08	1.25e+08	1.2e+08			2	20.364	0	74.764	0.41839	0.620756	0.082664	1.05897
Q9FR44	Phosphoethanolamine N-methyltransferase 1	NMT1	1.63e+07	1.66e+07	1.04e+07	2.89e+07	1.1e+07	1.56e+07	1.18e+07	1.47e+07			2	56.102	0.0041365	2.0472	0.511648	0.579881	-0.362514	0.777808
Q9FWQ7	F17F16.6 protein	UP6	1.31e+07	1.38e+07	1.64e+07	1.52e+07	1.76e+07	8.39605e+06	1.45e+07	1.48e+07			2	21.686	0.00028678	3.1085	0.207684	0.765691	-0.126748	0.915894
Q9FX83	NADH dehydrogenase [ubiquinone] iron-sulfur protein 8-B, mitochondrial	At1g16700	1.14e+07	1.46e+07	1.09e+07	1.28e+07	5.6396e+06	1.15e+07	1.11e+07	7.75089e+06			2	25.377	0	3.5202	1.02121	0.405186	-0.514295	0.700135
Q9FZ27	Germin-like protein subfamily 2 member 2	At1g02335	2.74e+07	6.25e+07	5.07e+07	4.27e+07	3.65e+07	8.21e+07	6.85e+07	5.69e+07			2	23.441	0	3.6381	0.538523	0.566734	0.413889	1.33227
Q9LF04	Stearoyl-[acyl-carrier-protein] 9-desaturase 1, chloroplastic	S-ACP-DES1	8.19e+06	3.59e+06	1.19e+07	8.90001e+06	1.07e+07	9.41884e+06	9.83e+06	7.89731e+06			2	45.017	0	3.8482	0.378814	0.646263	0.332274	1.259
Q9LF30	Small ribosomal subunit protein eS19y	RPS19B	4.07e+07	3.29e+07	3.59e+07	4.25e+07	3.86e+07	4.16e+07	3.47e+07	3.7e+07			2	15.817	0	9.6485	0.0109244	0.984165	0.00326967	1.00227
Q9LIM9	Major latex protein-like	At3g26460	7.63e+07	1.72615e+07	2.49e+07	7.15556e+06	9.77e+07	1.09067e+07	5.93561e+06	8.40001e+07			2	17.773	0.0010627	2.3555	0.0857701	0.888283	0.294725	1.22665
Q9LJI5	V-type proton ATPase subunit d1	VHA-d1	7.12e+07	5.97e+07	5.84e+07	5.83e+07	5.01e+07	6.73e+07	6.91e+07	5.39e+07			2	40.791	0	4.97	0.144332	0.823715	-0.0511713	0.965152
Q9LM92;Q9LM90	Small nuclear ribonucleoprotein SmD3b;B3 domain-containing protein At1g20600	SMD3B;At1g20600	3.3e+07	3.05e+07	2.03e+07	4.61e+07	2.94e+07	3.1e+07	2.76e+07	2.6e+07			2	14.237	0	4.3162	0.210005	0.763564	-0.131565	0.912841
Q9LQQ4	Histone H2B.1	At1g07790	2.95e+07	9.14152e+06	1.92e+07	2.3e+07	4.29e+07	1.43e+07	1.09999e+07	1.0379e+07			2	16.402	0.0048806	1.9952	0.118921	0.850473	-0.191454	0.875722
Q9LQR8	26S proteasome non-ATPase regulatory subunit 3 homolog B	RPN3B	6.71e+06	9.91e+06	6.33e+06	1.06e+07	6.34e+06	9.36e+06	9.27e+06	9.31124e+06			2	55.591	0.00082102	2.6488	0.0759185	0.902195	0.0497847	1.03511
Q9LVI8;Q8GXW5	Glutamine synthetase cytosolic isozyme 1-3;Glutamine synthetase cytosolic isozyme 1-5	GLN1-3;GLN1-5	5.08e+07	9.48e+07	1.03e+08	8.64e+07	3.98e+07	1.49e+08	9.34999e+07	4.94e+07			2	38.594	0	119.33	0.122707	0.847516	-0.161458	0.894121
Q9LW15	Cytochrome c oxidase subunit 5b-1, mitochondrial	COX5B-1	1.26e+08	1.76e+08	1.64e+08	1.24e+08	1.37e+08	1.36e+08	1.33e+08	1.13e+08			2	19.415	0	31.876	0.550561	0.564702	-0.171876	0.887688
Q9LZD4	Ras-related protein RABE1d	RABE1D	1.19e+07	5.61e+06	7.94e+06	1.53e+07	8.55e+06	8.89583e+06	7.03e+06	8.68e+06			2	24.037	0.00029386	3.3525	0.249769	0.734552	-0.201304	0.869764
Q9LZI6;O82238	NADH dehydrogenase [ubiquinone] iron-sulfur protein 5-B;NADH dehydrogenase [ubiquinone] iron-sulfur protein 5-A	At3g62790;At2g47690	1.14e+07	1.29e+07	1.19e+07	1.23e+07	1.49e+07	1.16e+07	5.63e+06	1.68e+07			2	9.893	0.00028345	2.9756	0.102685	0.871185	-0.0992293	0.933532
Q9M098	Nucleoid-associated protein At4g30620, chloroplastic	At4g30620	9.11896e+06	9.37999e+06	9.73382e+06	1.14e+07	1.24e+07	6.29109e+06	1.98792e+07	6.23e+06			2	19.583	0	3.9868	0.00516911	0.993598	0.00639439	1.00444
Q9M885	Small ribosomal subunit protein eS7y	RPS7B	1.49985e+07	6.89e+06	8.14001e+06	6.4e+06	1.24142e+07	7.46e+06	4.73e+06	9.19423e+06			2	22.196	0.0048956	2.01	0.0945581	0.881123	-0.104671	0.930017
Q9M9M6	NADH dehydrogenase [ubiquinone] iron-sulfur protein 6, mitochondrial	At3g03070	1.63e+07	5.75433e+06	1.13976e+07	1.75e+07	8.49706e+06	1.92e+07	1.35694e+07	1.07805e+07			2	12.234	0	15.155	0.0706605	0.908439	0.0878124	1.06276
Q9MA96	Signal peptidase complex subunit 3A	At3g05230	1.35e+07	1.92e+07	2.42e+07	1.11e+07	1.87e+07	1.28e+07	1.93e+07	1.11e+07			2	19.019	0.00082395	2.6735	0.129133	0.842912	-0.110323	0.926381
Q9MBH1	Protein AIG2 C	AIG2C	1.22e+07	1.65e+07	1.31e+07	1.34e+07	2.17e+07	2.28e+07	2.02e+07	1.45e+07			2	18.619	0	6.0018	1.57355	0.247479	0.508997	1.42306
Q9SD79	Uncharacterized protein F13G24.250	RIQ1	3.12e+08	3.03e+08	2.83e+08	4.07e+08	3.73e+08	4.81e+08	3.99e+08	3.84e+08			2	16.58	0	6.7717	1.24953	0.331132	0.334003	1.26051
Q9SF23	Dihydroneopterin aldolase 1	FOLB1	1.67e+07	2.9e+07	4.15e+07	3.81e+07	9.55e+06	5.82e+07	2.67e+07	5.63e+07			2	16.28	0	4.5214	0.0156454	0.978416	0.0314403	1.02203
Q9SFV3	At3g07230	T1B9.10	7.24e+07	7.73e+07	7.47e+07	7.16e+07	6.43e+07	6.67e+07	5.5e+07	4.88e+07			2	5.3049	0	6.3844	1.73824	0.209915	-0.344676	0.787485
Q9SG91;Q9FLB7	Cytochrome b-c1 complex subunit 8-1, mitochondrial;Cytochrome b-c1 complex subunit 8-2, mitochondrial	UCRQ-1;UCRQ-2	5.51e+07	4.38e+07	3.88e+07	6.46e+07	4.21e+07	5.52e+07	5.48e+07	4.76e+07			2	8.5049	0	34.197	0.00134107	0.997336	0.000762463	1.00053
Q9SIE3	3-hydroxyacyl-[acyl-carrier-protein] dehydratase	At2g22230	1.56e+08	2.49e+08	1.83e+08	1.97e+08	1.41e+08	2.02e+08	1.43e+08	1.98e+08			2	24.242	0	24.497	0.445576	0.602432	-0.199041	0.871129
[truncated: 2,423 more rows]

## Sheet: Table S3 DEPs WT
Table S3. List of significantly differentially expressed proteins in WT gl-1 FML vs Dark (padj<0.05 and FCabs >1.5)
[truncated: 51 more rows]

## Sheet: Table S4 EPs phot1
Table S4. List of expressed proteins in phot1 plants Dark and FML using perseus
[truncated: 2,133 more rows]

[truncated: 5 more sheets: Table S5 EPs phot2, Table S6 DEPs phot2, Table S7 EPs phyA and phyB, Table S8 DEPs phyA, Table S9 DEPs phyB]
